# Supplementary material for: Crystal structure of S-(4-methyl­benz­yl) piperidine­dithio­carbamate
Source: Acta Crystallogr E Crystallogr Commun. 2015 Aug 6;71(Pt 9):o647. doi: 10.1107/S2056989015014462 (PMC4555435; doi:10.1107/S2056989015014462)
Supplement: Supplementary file 1 [file e-71-0o647-sup1.cif]

##############################################################################
#                                                                            #
# This CIF contains the data in a paper accepted for publication in          #
# Acta Crystallographica Section E. It conforms to the requirements of       #
# Notes for Authors for Acta Crystallographica Section E, and has been       #
# peer reviewed under the auspices of the IUCr Commission on Journals.       #
#                                                                            #
# Full details of the Crystallographic Information File format               #
# are given in the paper "The Crystallographic Information File (CIF):       #
# a New Standard Archive File for Crystallography" by S. R. Hall, F. H.      #
# Allen and I. D. Brown [Acta Cryst. (1991), A47, 655-685].                  #
#                                                                            #
# The current version of the core CIF dictionary is obtainable from          #
# ftp://ftp.iucr.org/pub/cif_core.dic.                                       #
#                                                                            #
# Software is freely available for graphical display of the structure(s)     #
# in this CIF. For information consult the CIF software page                 #
# http://www.iucr.org/resources/cif/software.                                #
#                                                                            #
# This file may be used for bona fide research purposes within the           #
# scientific community so long as proper attribution is given to the journal # 
# article from which it was obtained.                                        #
#                                                                            #
##############################################################################
data_I
_database_code_depnum_ccdc_archive 'CCDC 975555'
_audit_creation_method
;
Olex2 1.2
(compiled 2015.01.26 svn.r3150 for OlexSys, GUI svn.r4998)
;
_journal_date_recd_electronic     2015-07-28
_journal_date_accepted     2015-07-31
_journal_name_full     'Acta Crystallographica, Section E'
_journal_year     2015
_journal_volume     71
_journal_issue      9
_journal_page_first     o647
_journal_page_last     o647
_journal_paper_category     HO
_journal_paper_doi     10.1107/S2056989015014462
_journal_coeditor_code     LH5777
_publ_contact_author_name     'Fiona N.-F. How'
_publ_contact_author_address
;
Department of Chemistry, Kulliyyah of Science,
International Islamic University Malaysia,
25200 Kuantan,
Malaysia
;
_publ_contact_author_email     'howfiona@iium.edu.my'
_publ_contact_author_fax     ?
_publ_contact_author_phone     ?
_publ_section_title
;
Crystal structure of <i>S</i>-(4-methylbenzyl) piperidinedithiocarbamate
;
_publ_section_title_footnote     .
loop_
    _publ_author_name
    _publ_author_footnote
    _publ_author_address
    'Z. A. Rahima' .
;
Department of Chemistry, Kulliyyah of Science,
International Islamic University Malaysia,
25200 Kuantan,
Malaysia
;
    'Abdul Halim, Siti Nadiah' .
;
Department of Chemistry, Faculty of Science,
Universiti Malaya,
Kuala Lumpur 50603,
Malaysia
;
    'How, Fiona N.-F.' .
;
Department of Chemistry, Kulliyyah of Science,
International Islamic University Malaysia,
25200 Kuantan,
Malaysia
;
_publ_section_synopsis     .
_chemical_name_systematic
;
<i>S</i>-(4-Methylbenzyl) piperidinedithiocarbamate
;
_chemical_name_common     ?
_chemical_formula_moiety     'C14 H19 N S2'
_chemical_formula_sum     'C14 H19 N S2'
_chemical_formula_iupac     'C14 H19 N S2'
_chemical_formula_weight     265.42
_chemical_melting_point     ?
_space_group_crystal_system     monoclinic
_space_group_name_H-M_alt     'P 21/c'
_space_group_name_Hall     '-P 2ybc'
loop_
    _space_group_symop_id
    _space_group_symop_operation_xyz
    1 'x, y, z'
    2 '-x, y+1/2, -z+1/2'
    3 '-x, -y, -z'
    4 'x, -y-1/2, z-1/2'
_cell_length_a     6.3081(4)
_cell_length_b     11.2191(7)
_cell_length_c     19.8399(13)
_cell_angle_alpha     90.00
_cell_angle_beta     96.133(5)
_cell_angle_gamma     90.00
_cell_volume     1396.06(15)
_cell_formula_units_Z     4
_cell_measurement_reflns_used     883
_cell_measurement_theta_min     3.632
_cell_measurement_theta_max     20.791
_cell_measurement_temperature     100
_exptl_crystal_description     block
_exptl_crystal_colour     colourless
_exptl_crystal_size_max     0.4
_exptl_crystal_size_mid     0.2
_exptl_crystal_size_min     0.1
_exptl_crystal_density_diffrn     1.263
_exptl_crystal_density_meas     .
_exptl_crystal_density_method     'not measured'
_exptl_crystal_F_000     568
_exptl_absorpt_coefficient_mu     0.360
_exptl_absorpt_correction_type     multi-scan
_exptl_absorpt_process_details
;
SADABS (Bruker, 2012)
;
_exptl_absorpt_correction_T_min     0.6660
_exptl_absorpt_correction_T_max     0.7456
_exptl_special_details     ?
_diffrn_ambient_temperature     100.15
_diffrn_radiation_type     MoK\a
_diffrn_radiation_wavelength     0.71073
_diffrn_radiation_monochromator     'graphite'
_diffrn_measurement_device_type     'Bruker APEXII CCD'
_diffrn_measurement_method     '\f and \w scans'
_diffrn_detector_area_resol_mean     8
_diffrn_reflns_number     13322
_diffrn_reflns_av_R_equivalents     0.1050
_diffrn_reflns_theta_min     2.09
_diffrn_reflns_theta_max     27.85
_diffrn_reflns_theta_full     26.00
_diffrn_measured_fraction_theta_max     0.988
_diffrn_measured_fraction_theta_full     1.000
_diffrn_reflns_limit_h_min     -8
_diffrn_reflns_limit_h_max     8
_diffrn_reflns_limit_k_min     -14
_diffrn_reflns_limit_k_max     14
_diffrn_reflns_limit_l_min     -25
_diffrn_reflns_limit_l_max     25
_diffrn_standards_number     ?
_diffrn_standards_interval_count     ?
_diffrn_standards_interval_time     ?
_diffrn_standards_decay_%     ?
loop_
    _refln_index_h
    _refln_index_k
    _refln_index_l
    _refln_F_squared_meas
    1 0 0 -0.16
    1 0 0 -0.32
    1 0 0 0.01
    2 0 0 1.89
    -2 0 0 2.21
    2 0 0 1.63
    2 0 0 1.67
    3 0 0 10.09
    3 0 0 8.48
    -3 0 0 10.54
    4 0 0 139.99
    -4 0 0 154.02
    -4 0 0 139.59
    4 0 0 143.39
    -5 0 0 58.35
    5 0 0 59.55
    -5 0 0 64.53
    6 0 0 6.98
    -6 0 0 12.47
    -6 0 0 8.28
    7 0 0 1.07
    -7 0 0 -0.71
    -7 0 0 0.59
    -8 0 0 -0.93
    -8 0 0 0.84
    8 0 0 3.22
    0 -1 0 0.09
    0 -1 0 0.11
    0 -1 0 -0.04
    0 1 0 -0.03
    1 -1 0 22.61
    -1 -1 0 19.36
    1 -1 0 19.37
    1 1 0 17.43
    -1 1 0 19.85
    1 1 0 21.31
    2 -1 0 124.01
    -2 -1 0 126.46
    2 -1 0 122.61
    2 -1 0 126.44
    -2 1 0 130.74
    2 1 0 125.66
    2 1 0 127.85
    -3 -1 0 70.54
    3 -1 0 67.86
    3 -1 0 68.81
    3 1 0 66.06
    -3 1 0 67.86
    4 -1 0 38.37
    -4 -1 0 32.62
    4 -1 0 27.23
    4 1 0 31.66
    -4 1 0 35.13
    -4 1 0 34.91
    -5 -1 0 1.59
    5 -1 0 -1.27
    5 -1 0 3.32
    -5 -1 0 -0.53
    -5 1 0 0.26
    5 1 0 1.36
    -5 1 0 2.57
    -6 -1 0 3.05
    6 -1 0 5.76
    6 1 0 0.74
    -6 1 0 1.66
    -6 1 0 3.15
    -7 -1 0 -1.75
    7 -1 0 1.92
    -7 1 0 1.05
    -7 1 0 1.91
    7 1 0 0.11
    -8 -1 0 1.51
    -8 -1 0 0.34
    -8 1 0 1.75
    8 1 0 -0.61
    0 -2 0 92.72
    0 2 0 94.53
    -1 -2 0 34.53
    1 -2 0 45.25
    1 2 0 39.89
    -1 2 0 37.56
    -1 2 0 38.31
    1 2 0 38.41
    -1 2 0 39.08
    2 -2 0 5.02
    -2 -2 0 3.28
    2 2 0 5.09
    -2 2 0 5
    -3 -2 0 98.05
    3 -2 0 98.33
    -3 2 0 94.67
    3 2 0 97.88
    4 -2 0 8.67
    -4 -2 0 6.67
    4 -2 0 6.76
    4 2 0 10.82
    -4 2 0 9.36
    5 -2 0 5.99
    -5 -2 0 6.95
    -5 2 0 3.32
    -5 2 0 4.12
    5 2 0 4.68
    -6 -2 0 0.79
    6 -2 0 1.72
    -6 2 0 2.82
    6 2 0 4.53
    -6 2 0 3.43
    -6 2 0 5
    -7 -2 0 0.07
    -7 2 0 1.62
    7 2 0 0.2
    -7 2 0 1.2
    -8 -2 0 2.57
    -8 -2 0 4.67
    -8 2 0 4.99
    8 2 0 -0.16
    0 -3 0 0.19
    0 3 0 -0.1
    1 -3 0 3.74
    -1 -3 0 0.94
    -1 3 0 2.26
    1 3 0 3.32
    2 -3 0 32.89
    -2 -3 0 31.86
    2 3 0 31.75
    -2 3 0 32.19
    -2 3 0 31.33
    -3 -3 0 2.71
    3 -3 0 1.12
    -3 3 0 3.9
    3 3 0 2.74
    4 -3 0 22.55
    -4 -3 0 23.79
    4 3 0 22.49
    -4 3 0 22.53
    -5 -3 0 10.95
    5 -3 0 13.29
    -5 3 0 15.88
    5 3 0 10.02
    -5 3 0 12.89
    6 -3 0 -1.26
    -6 -3 0 1.24
    -6 3 0 0.13
    6 3 0 -2.41
    -6 3 0 0.94
    -6 3 0 1.16
    7 -3 0 -0.11
    -7 -3 0 0.9
    7 3 0 1.84
    -7 3 0 -0.62
    -7 3 0 1.39
    -8 -3 0 0.44
    8 3 0 -0.48
    0 -4 0 17.75
    0 4 0 23.02
    1 -4 0 48.22
    -1 -4 0 51.55
    1 4 0 50.42
    -2 -4 0 1.03
    2 -4 0 0.04
    -2 4 0 1.22
    -2 4 0 0.87
    2 4 0 1.36
    3 -4 0 19.01
    -3 -4 0 17.12
    3 4 0 22.01
    -3 4 0 20.08
    -3 4 0 17.83
    -4 -4 0 -0.98
    4 -4 0 1.14
    4 4 0 3.49
    -4 4 0 -2.03
    -4 4 0 2.17
    5 -4 0 25.65
    -5 -4 0 29.23
    5 4 0 36.12
    -5 4 0 31.21
    -5 4 0 26.56
    -6 -4 0 2.31
    6 -4 0 5
    -6 4 0 3.53
    6 4 0 7.51
    7 -4 0 -2.66
    -7 -4 0 0.65
    -7 4 0 -1.41
    7 4 0 -0.51
    -7 4 0 0.14
    0 -5 0 0.02
    0 5 0 -0.41
    1 -5 0 3.21
    1 -5 0 2.33
    1 -5 0 2.81
    -1 -5 0 1.92
    1 5 0 4.72
    -1 5 0 2.91
    -2 -5 0 75.33
    2 -5 0 75.66
    2 5 0 79.49
    -2 5 0 73.59
    -3 -5 0 53.95
    3 -5 0 45.39
    -3 5 0 48.84
    3 5 0 49.43
    -3 5 0 49.97
    4 -5 0 0.36
    -4 -5 0 3.92
    4 5 0 -0.27
    -4 5 0 3.41
    5 -5 0 2.45
    -5 -5 0 4.85
    -5 5 0 4.04
    5 5 0 1.69
    6 -5 0 3.59
    -6 -5 0 3.47
    6 5 0 1.06
    -6 5 0 8.17
    -7 -5 0 5.16
    7 -5 0 4.22
    7 5 0 2.55
    -7 5 0 3.45
    -7 5 0 7.81
    0 -6 0 0.26
    0 6 0 2.09
    1 -6 0 9.36
    1 -6 0 8.99
    -1 -6 0 8.71
    -1 6 0 12.14
    1 6 0 13.76
    2 -6 0 26.49
    -2 -6 0 22.79
    2 6 0 24.21
    -2 6 0 19.54
    -3 -6 0 3.16
    3 -6 0 0.22
    -3 -6 0 -0.06
    -3 6 0 1.42
    3 6 0 -1.18
    -4 -6 0 3.35
    4 -6 0 0.32
    4 6 0 3.4
    -4 6 0 -1.13
    5 -6 0 17.49
    -5 -6 0 20.45
    5 6 0 21.67
    -5 6 0 18.52
    6 -6 0 0.91
    -6 -6 0 0.44
    6 6 0 0.28
    -6 6 0 2.09
    7 -6 0 -1.74
    -7 -6 0 -0.03
    -7 6 0 0.1
    7 6 0 1.18
    0 -7 0 -0.15
    0 7 0 -0.01
    1 -7 0 43.71
    1 -7 0 41.94
    -1 -7 0 45.54
    -1 7 0 43.6
    1 7 0 46.7
    -2 -7 0 9.02
    2 -7 0 9.26
    2 7 0 7.65
    -3 -7 0 46.23
    3 -7 0 47.44
    -3 7 0 40.33
    3 7 0 51.52
    -4 -7 0 7.85
    4 -7 0 15.58
    4 7 0 4.77
    -4 7 0 7.62
    -5 -7 0 0.36
    5 -7 0 1.35
    -5 7 0 4.05
    5 7 0 1.97
    6 -7 0 6.51
    -6 -7 0 6.54
    6 7 0 13.63
    -6 7 0 11.56
    7 -7 0 -0.43
    -7 -7 0 1.2
    -7 7 0 5.12
    7 7 0 5.87
    0 -8 0 18.86
    0 8 0 17.59
    -1 -8 0 37.03
    1 -8 0 37.48
    -1 8 0 42.11
    1 8 0 41.34
    2 -8 0 1.53
    -2 -8 0 2.48
    -2 8 0 5.08
    2 8 0 -0.54
    -3 -8 0 12.19
    3 -8 0 16.19
    3 8 0 12.85
    -3 8 0 12.14
    4 -8 0 14.09
    4 8 0 11.57
    -4 8 0 11.33
    5 -8 0 13.46
    5 8 0 14.67
    -5 8 0 13.19
    -6 -8 0 -1.2
    6 -8 0 0.79
    6 8 0 -0.19
    -6 8 0 1.77
    0 -9 0 1.37
    0 9 0 1.2
    -1 -9 0 1.95
    1 -9 0 2
    -1 9 0 4.8
    1 9 0 2.18
    2 -9 0 18.38
    -2 -9 0 14.97
    -2 9 0 13.21
    2 9 0 8.31
    -3 -9 0 -0.28
    3 -9 0 -2.46
    -3 9 0 0.2
    3 9 0 2.5
    4 -9 0 0.54
    4 9 0 -1.16
    -4 9 0 -0.22
    5 -9 0 -1.31
    5 9 0 0.72
    -5 9 0 0.11
    6 -9 0 -1.07
    -6 9 0 6.95
    6 9 0 5.69
    0 -10 0 75.39
    0 10 0 74.5
    1 -10 0 -0.76
    -1 -10 0 -0.47
    -1 10 0 0.79
    1 10 0 -1.63
    -2 -10 0 -0.44
    2 -10 0 -0.56
    2 10 0 2.42
    -2 10 0 0.71
    3 -10 0 0.43
    -3 10 0 -0.27
    3 10 0 1.25
    4 -10 0 1.7
    -4 10 0 1.11
    4 10 0 1.3
    5 -10 0 0.57
    -5 10 0 0.15
    5 10 0 0.5
    6 10 0 5.88
    0 -11 0 2.34
    0 11 0 -2.82
    -1 -11 0 0.89
    1 -11 0 0.46
    -1 11 0 -0.38
    1 11 0 3.44
    2 -11 0 30.8
    -2 -11 0 31.69
    -2 11 0 26.33
    2 11 0 33.91
    3 -11 0 20.75
    3 11 0 22.67
    -3 11 0 11.53
    4 -11 0 14.77
    -4 11 0 6.84
    4 11 0 8.6
    5 -11 0 -1.3
    -5 11 0 -1.76
    5 11 0 0.36
    0 -12 0 4.02
    0 12 0 8.97
    -1 -12 0 35.77
    1 -12 0 25.56
    -1 12 0 30.96
    1 12 0 28.77
    2 -12 0 1.08
    -2 12 0 2.25
    2 12 0 3.41
    3 -12 0 1.76
    3 12 0 0.94
    -3 12 0 5.42
    4 -12 0 1.23
    4 12 0 4.69
    -4 12 0 0.63
    0 -13 0 -2.46
    0 13 0 1.07
    -1 -13 0 1.78
    1 -13 0 0.06
    -1 13 0 -0.91
    1 13 0 -2.69
    2 -13 0 -3.17
    2 13 0 0.25
    -2 13 0 1.23
    3 -13 0 -3.02
    3 13 0 1.66
    -3 13 0 1.15
    0 -14 0 1.41
    0 14 0 0.1
    -1 -14 0 -3.85
    1 -14 0 0.8
    -1 14 0 -4.83
    1 14 0 -0.11
    2 -14 0 -0.42
    -2 14 0 -1.77
    2 14 0 -2.37
    -8 0 1 -1.42
    -8 0 1 -0.76
    8 0 -1 0.49
    7 0 -1 -0.95
    -7 0 1 0.55
    -6 0 1 -0.02
    6 0 -1 0.24
    5 0 -1 0.78
    -5 0 1 0.83
    -5 0 1 -0.6
    4 0 -1 -1.63
    -4 0 1 0.88
    4 0 -1 1.16
    -4 0 1 0.49
    3 0 -1 0.07
    -3 0 1 -0.73
    -3 0 1 -0.34
    3 0 -1 1.07
    2 0 -1 0.14
    2 0 -1 0.23
    -2 0 1 -0.68
    -2 0 1 -0.57
    1 0 -1 0.07
    1 0 -1 0.03
    -1 0 1 -0.46
    1 0 -1 -0.44
    -1 0 1 -0.12
    0 0 1 0.09
    0 0 -1 -0.08
    0 0 -1 -0.14
    0 0 1 -0.06
    1 0 1 -0.25
    1 0 1 0.23
    1 0 1 0.5
    2 0 1 -0.6
    2 0 1 0.6
    -2 0 -1 -0.03
    2 0 1 0.23
    3 0 1 -0.59
    3 0 1 -1.36
    -3 0 -1 0.57
    3 0 1 0.44
    4 0 1 -1.87
    -4 0 -1 -2.23
    -5 0 -1 -1.6
    -5 0 -1 -1.37
    5 0 1 -1.65
    6 0 1 -0.84
    -6 0 -1 0.81
    -6 0 -1 -1.06
    -6 0 -1 0.18
    7 0 1 -1.77
    -7 0 -1 1.29
    -7 0 -1 4.31
    -8 0 -1 -1.21
    -8 0 -1 -0.43
    -8 -1 1 16.72
    -8 -1 1 15.63
    -8 1 1 12.98
    8 1 -1 8.5
    -7 -1 1 2.78
    7 -1 -1 2.3
    7 1 -1 3.96
    -7 1 1 3.65
    -6 -1 1 -1.09
    6 -1 -1 -0.23
    6 -1 -1 0.12
    -6 1 1 1.49
    6 1 -1 -0.04
    -6 1 1 3.38
    -5 -1 1 30.77
    -5 -1 1 30.12
    5 -1 -1 33.69
    5 -1 -1 31.87
    5 1 -1 30.02
    -5 1 1 38.44
    -5 1 1 31.53
    -4 -1 1 6.42
    -4 -1 1 5.99
    4 -1 -1 8.25
    4 -1 -1 6.65
    -4 1 1 7.95
    4 1 -1 5.72
    -4 1 1 7.48
    -3 -1 1 0.16
    3 -1 -1 0.97
    3 -1 -1 0.56
    -3 1 1 1.07
    3 1 -1 -0.3
    2 -1 -1 1.83
    -2 -1 1 -0.21
    2 -1 -1 1.49
    2 1 -1 1.12
    -2 1 1 1.04
    1 -1 -1 70.39
    -1 -1 1 71.52
    1 1 -1 70.74
    -1 1 1 72.87
    0 -1 -1 101.53
    0 -1 1 100.4
    0 -1 1 100.51
    0 1 1 96.93
    0 1 1 100.91
    1 -1 1 -0.6
    -1 -1 -1 -0.43
    1 -1 1 0.53
    -1 1 -1 0.65
    1 1 1 0.55
    1 1 1 -0.25
    2 -1 1 1.99
    2 -1 1 1.19
    -2 -1 -1 1.46
    2 -1 1 1.4
    2 1 1 0.12
    2 1 1 2.73
    3 -1 1 20.97
    3 -1 1 24.81
    3 -1 1 23.8
    -3 -1 -1 23.48
    -3 1 -1 23.18
    3 1 1 24.42
    3 1 1 25.3
    -4 -1 -1 10.72
    4 -1 1 11.84
    4 -1 1 15.94
    4 1 1 11.68
    -4 1 -1 10.25
    -4 1 -1 13.02
    5 -1 1 0.87
    5 -1 1 0.38
    -5 -1 -1 2.99
    -5 1 -1 0.51
    -5 1 -1 -0.68
    5 1 1 2.62
    -6 -1 -1 44.54
    -6 -1 -1 35.91
    6 -1 1 41.94
    6 1 1 36.06
    -6 1 -1 38.71
    -6 1 -1 38.07
    -6 1 -1 34.03
    -7 -1 -1 7.34
    -7 -1 -1 8.2
    -7 1 -1 5.61
    7 1 1 5.37
    -7 1 -1 5.62
    -8 -1 -1 -0.21
    -8 -1 -1 1.06
    -8 1 -1 0.52
    8 1 1 6.93
    -8 -2 1 1.69
    8 2 -1 0.88
    -8 2 1 -1.83
    -7 -2 1 0.01
    7 2 -1 -0.8
    -7 2 1 -1.96
    -7 2 1 -1.08
    6 -2 -1 0.48
    -6 -2 1 2.14
    -6 2 1 -0.04
    -6 2 1 1.21
    6 2 -1 0.13
    5 -2 -1 0.86
    -5 -2 1 -0.1
    5 -2 -1 -0.68
    -5 -2 1 2.11
    -5 2 1 -0.85
    -5 2 1 -2.65
    5 2 -1 -1.4
    4 -2 -1 0.26
    -4 -2 1 -0.71
    4 -2 -1 -0.6
    4 2 -1 -1.37
    -4 2 1 0.47
    3 -2 -1 52.63
    3 -2 -1 48.5
    -3 -2 1 44.96
    -3 2 1 50.88
    3 2 -1 46.38
    -2 -2 1 8.85
    2 -2 -1 11.47
    2 2 -1 11.05
    -2 2 1 12.21
    -1 -2 1 24.76
    -1 -2 1 22.73
    1 -2 -1 21.89
    -1 2 1 23.02
    1 2 -1 24.15
    0 -2 -1 33.91
    0 -2 1 35.74
    0 -2 -1 34.93
    0 2 -1 33.6
    0 2 1 32.85
    1 -2 1 224.35
    -1 -2 -1 227.1
    1 -2 1 221.98
    -1 2 -1 224.37
    -1 2 -1 230.63
    1 2 1 227.41
    1 2 1 228.86
    2 -2 1 44.96
    -2 -2 -1 45.47
    2 -2 1 42.04
    -2 2 -1 42.67
    2 2 1 48.09
    -2 2 -1 42.29
    2 2 1 42
    -3 -2 -1 3.18
    3 -2 1 4.04
    3 -2 1 2.03
    -3 2 -1 4.36
    3 2 1 1.34
    -3 2 -1 1.72
    3 2 1 1.7
    4 -2 1 23.64
    -4 -2 -1 21.97
    4 2 1 16.66
    -4 2 -1 23.53
    -4 2 -1 24.17
    5 -2 1 15.71
    -5 -2 -1 11.51
    -5 2 -1 14.2
    5 2 1 12.51
    -5 2 -1 9.27
    -5 2 -1 10.71
    -6 -2 -1 6.49
    6 -2 1 3.42
    -6 2 -1 4.03
    -6 2 -1 4.98
    6 2 1 8.35
    -6 2 -1 3.98
    -7 -2 -1 -1.47
    -7 -2 -1 1.41
    -7 2 -1 1.56
    -7 2 -1 1.73
    7 2 1 0.65
    -8 -2 -1 15.02
    -8 2 -1 15.62
    -8 -3 1 7.86
    -8 3 1 13.78
    8 3 -1 7.7
    -7 -3 1 1.85
    7 -3 -1 0.92
    -7 3 1 1.89
    7 3 -1 2.01
    -6 -3 1 3.79
    6 -3 -1 5.31
    6 3 -1 6.04
    -6 3 1 5.53
    -6 3 1 5.06
    -6 3 1 5.54
    -5 -3 1 -0.95
    5 -3 -1 2.36
    5 3 -1 -0.28
    -5 3 1 -0.84
    -4 -3 1 34.12
    4 -3 -1 29.14
    -4 3 1 30.96
    4 3 -1 25.75
    3 -3 -1 82.04
    -3 -3 1 88.71
    -3 3 1 82.77
    3 3 -1 71.41
    -2 -3 1 31.53
    2 -3 -1 31.97
    2 3 -1 29.7
    -2 3 1 37.3
    1 -3 -1 126.18
    -1 -3 1 121.2
    -1 -3 1 118.14
    1 3 -1 123.81
    -1 3 1 123.55
    0 -3 1 3.6
    0 -3 -1 2.03
    0 3 1 3.12
    0 3 -1 2.85
    0 3 1 2.07
    1 -3 1 151.55
    1 -3 1 157.34
    1 -3 1 154.72
    1 3 1 157.32
    1 3 1 153.69
    2 -3 1 11.48
    -2 -3 -1 14.87
    2 -3 1 12.71
    2 3 1 12.6
    -2 3 -1 11.9
    2 3 1 16.52
    -2 3 -1 13.51
    -3 -3 -1 17.23
    3 -3 1 21.28
    3 -3 1 22.67
    -3 3 -1 20.82
    3 3 1 19.31
    -3 3 -1 20.36
    3 3 1 21.87
    4 -3 1 30.81
    -4 -3 -1 32.09
    -4 3 -1 33.2
    -4 3 -1 27.46
    4 3 1 30.22
    5 -3 1 10.52
    -5 -3 -1 8.12
    -5 3 -1 16.9
    5 3 1 9
    -5 3 -1 7.98
    -6 -3 -1 5.32
    6 -3 1 3.44
    -6 3 -1 7.26
    -6 3 -1 2.86
    6 3 1 3.11
    -6 3 -1 6.91
    -7 -3 -1 16.52
    -7 -3 -1 13.94
    7 -3 1 6.63
    -7 3 -1 16.89
    7 3 1 10.81
    -7 3 -1 7.98
    7 -4 -1 3.35
    -7 -4 1 0.99
    -7 4 1 5.51
    7 4 -1 5.08
    -7 4 1 2.58
    -6 -4 1 8.23
    6 -4 -1 4.07
    -6 4 1 13.16
    6 4 -1 6.76
    5 -4 -1 14.62
    -5 -4 1 9.72
    -5 4 1 18.13
    5 4 -1 11.08
    -5 4 1 14.52
    -4 -4 1 61.24
    4 -4 -1 70.76
    -4 4 1 64.04
    4 4 -1 70.07
    3 -4 -1 0.29
    -3 -4 1 2.26
    3 4 -1 0.61
    -3 4 1 0.48
    -2 -4 1 2.85
    -2 -4 1 5.34
    2 -4 -1 4.65
    -2 4 1 4.6
    -2 4 1 5.08
    2 4 -1 3.58
    -1 -4 1 20.68
    1 -4 -1 22.58
    1 4 -1 21.85
    1 4 -1 23.06
    -1 4 1 19.61
    0 -4 1 178.14
    0 -4 -1 181.61
    0 4 1 187.56
    0 4 1 182.73
    0 4 -1 176.64
    1 -4 1 16.28
    1 -4 1 17.26
    -1 -4 -1 14.19
    1 -4 1 17.01
    1 4 1 16.65
    1 4 1 17.49
    -1 4 -1 9.39
    2 -4 1 5.17
    2 -4 1 5.47
    -2 -4 -1 5
    2 4 1 4.58
    -2 4 -1 4.66
    2 4 1 6.23
    -2 4 -1 5.39
    3 -4 1 5.09
    -3 -4 -1 7.2
    3 4 1 4.05
    -3 4 -1 7.51
    -3 4 -1 7.02
    -4 -4 -1 24.31
    4 -4 1 28.11
    -4 4 -1 26.96
    4 4 1 27
    -4 4 -1 26.84
    -5 -4 -1 27.46
    5 -4 1 30.47
    -5 4 -1 26.83
    -5 4 -1 23.18
    5 4 1 28.18
    6 -4 1 3.2
    -6 -4 -1 4.6
    -6 4 -1 2.7
    6 4 1 3.25
    -7 -4 -1 1.27
    -7 -4 -1 2.56
    7 -4 1 -1.11
    -7 4 -1 3.1
    7 4 1 1.31
    -7 4 -1 0.8
    -7 -5 1 -1.87
    7 -5 -1 -0.17
    -7 5 1 1.01
    7 5 -1 -1.81
    -7 5 1 2.85
    -6 -5 1 4.33
    6 -5 -1 5.18
    -6 5 1 6.54
    6 5 -1 8.26
    5 -5 -1 4.78
    -5 -5 1 4.63
    5 5 -1 7.67
    -5 5 1 13.17
    4 -5 -1 4.35
    -4 -5 1 3.74
    -4 5 1 4.44
    4 5 -1 5.19
    3 -5 -1 5.2
    -3 -5 1 5.78
    -3 -5 1 4.87
    -3 5 1 6.72
    -3 5 1 5.87
    3 5 -1 4.39
    -2 -5 1 14.79
    -2 -5 1 17.94
    2 -5 -1 14.5
    2 5 -1 18.3
    -2 5 1 17.55
    -1 -5 1 93.33
    1 -5 -1 94.61
    1 -5 -1 94.76
    1 -5 -1 99.65
    1 5 -1 94.1
    1 5 -1 89.01
    0 -5 1 27.64
    0 -5 -1 29.53
    0 5 -1 28.88
    0 5 1 32.15
    1 -5 1 130.98
    -1 -5 -1 145.29
    1 -5 1 138.47
    1 -5 1 140.57
    -1 5 -1 146.44
    1 5 1 139.81
    2 -5 1 36.39
    -2 -5 -1 35.18
    2 5 1 34.15
    -2 5 -1 32.97
    3 -5 1 3.07
    -3 -5 -1 1.5
    -3 5 -1 -0.57
    -3 5 -1 1.93
    3 5 1 2.29
    -4 -5 -1 4.56
    4 -5 1 6.34
    4 5 1 4.81
    -4 5 -1 2.6
    5 -5 1 14.2
    -5 -5 -1 17.82
    5 5 1 14.51
    -5 5 -1 15.5
    -6 -5 -1 -0.39
    6 -5 1 -2.22
    6 5 1 0.71
    -6 5 -1 2.58
    -7 -5 -1 -0.4
    7 -5 1 2.88
    -7 -5 -1 -1.01
    -7 5 -1 0.01
    7 5 1 1.95
    7 -6 -1 -1.67
    -7 -6 1 -3.6
    7 6 -1 -0.87
    -7 6 1 -2.9
    -6 -6 1 0.03
    6 -6 -1 0.46
    -6 6 1 -1.9
    6 6 -1 1.12
    5 -6 -1 8.57
    -5 -6 1 9.39
    -5 6 1 8.64
    5 6 -1 13.81
    4 -6 -1 11.4
    -4 -6 1 9.71
    4 6 -1 14.72
    -4 6 1 12.64
    -3 -6 1 10.95
    -3 -6 1 8.75
    3 -6 -1 13.43
    -3 6 1 9.61
    3 6 -1 8.45
    2 -6 -1 20.29
    -2 -6 1 17.03
    2 6 -1 19
    -2 6 1 23.52
    -1 -6 1 6.77
    1 -6 -1 6.1
    1 -6 -1 6.68
    1 6 -1 7.23
    -1 6 1 4.77
    1 6 -1 6.12
    0 -6 1 8.27
    0 -6 -1 9.08
    0 6 -1 12.93
    0 6 1 9.08
    1 -6 1 2.66
    -1 -6 -1 2.85
    1 -6 1 1.18
    1 6 1 1.81
    -1 6 -1 1.88
    2 -6 1 17.91
    -2 -6 -1 17.4
    2 6 1 16.34
    -2 6 -1 11.85
    -3 -6 -1 88.12
    3 -6 1 73.42
    3 6 1 80.43
    -3 6 -1 71.87
    4 -6 1 22.96
    -4 -6 -1 17.9
    -4 6 -1 25.94
    4 6 1 19.74
    -5 -6 -1 -0.92
    5 -6 1 -0.02
    5 6 1 -0.32
    -5 6 -1 0.19
    6 -6 1 2.01
    -6 -6 -1 -1.26
    -6 6 -1 1.38
    6 6 1 2.21
    -7 -6 -1 10.92
    7 -6 1 7.24
    -7 6 -1 8.53
    7 6 1 10.63
    -7 -7 1 -5.29
    7 -7 -1 0.01
    7 7 -1 0.49
    -7 7 1 0.95
    -6 -7 1 -0.31
    6 -7 -1 5.23
    6 7 -1 7.34
    -6 7 1 7.43
    5 -7 -1 -1.75
    -5 -7 1 0.01
    -5 7 1 0.23
    5 7 -1 0.87
    4 -7 -1 1.29
    -4 -7 1 -1.55
    -4 7 1 -1.48
    4 7 -1 0.77
    -3 -7 1 20.74
    3 -7 -1 11.95
    -3 7 1 14.22
    3 7 -1 13.54
    -2 -7 1 42.38
    2 -7 -1 50.6
    -2 7 1 48.02
    2 7 -1 38.91
    1 -7 -1 70.15
    -1 -7 1 69.99
    1 -7 -1 75.19
    1 7 -1 60.14
    -1 7 1 64.54
    1 7 -1 67.6
    0 -7 1 11.57
    0 -7 -1 10.72
    0 7 -1 11.68
    0 7 1 14.57
    -1 -7 -1 4.25
    1 -7 1 3.27
    1 7 1 2.73
    -1 7 -1 2.36
    -2 -7 -1 9.75
    2 -7 1 9.43
    2 7 1 8.78
    3 -7 1 25.44
    -3 -7 -1 21.73
    -3 7 -1 22.9
    3 7 1 24.44
    4 -7 1 3.49
    -4 7 -1 4.03
    4 7 1 5.47
    -5 -7 -1 4.63
    5 -7 1 3.9
    5 7 1 8.21
    -5 7 -1 7.81
    -6 -7 -1 -4.48
    6 -7 1 1.87
    -6 7 -1 -0.42
    6 7 1 3.13
    -7 -7 -1 1.71
    7 -7 1 -0.79
    -7 7 -1 0.03
    6 -8 -1 20.74
    -6 -8 1 25.54
    -6 8 1 24.63
    6 8 -1 22.38
    -5 -8 1 15.58
    5 -8 -1 15.35
    5 8 -1 21.31
    -5 8 1 16.21
    4 -8 -1 33.93
    -4 8 1 25.07
    4 8 -1 26.88
    3 -8 -1 33.45
    -3 -8 1 27.9
    3 8 -1 29
    -3 8 1 33.48
    -2 -8 1 21.68
    2 -8 -1 22.85
    2 8 -1 25.81
    1 -8 -1 72.1
    -1 -8 1 74.77
    -1 8 1 79.83
    1 8 -1 77.42
    1 8 -1 85.35
    0 -8 -1 91.09
    0 -8 1 83.96
    0 -8 -1 87.36
    0 8 1 84.78
    0 8 -1 83.17
    -1 -8 -1 103.11
    1 -8 1 104.89
    -1 8 -1 108.84
    1 8 1 103.93
    -2 -8 -1 2.1
    2 -8 1 4.52
    -2 8 -1 3.6
    2 8 1 7.84
    -3 -8 -1 25.95
    3 -8 1 26.69
    3 8 1 27.67
    -3 8 -1 30.04
    4 -8 1 7.51
    4 8 1 6.1
    -4 8 -1 4.86
    5 -8 1 27.31
    -5 8 -1 23.62
    5 8 1 22.61
    -6 -8 -1 -0.22
    6 -8 1 2.38
    -6 8 -1 2.95
    6 8 1 1.41
    6 -9 -1 -0.09
    6 9 -1 2.05
    -6 9 1 1.5
    5 -9 -1 1.66
    5 9 -1 2.49
    -5 9 1 2.55
    4 -9 -1 3.45
    4 9 -1 9.37
    -4 9 1 5.72
    3 -9 -1 13.97
    3 9 -1 7.88
    -3 9 1 10.24
    -2 -9 1 16.29
    2 -9 -1 14.95
    -2 9 1 17.15
    2 9 -1 10.69
    1 -9 -1 5.52
    -1 -9 1 2.22
    -1 9 1 5.14
    1 9 -1 9.03
    0 -9 -1 2.23
    0 -9 1 4.7
    0 -9 -1 2.87
    0 9 1 2.28
    0 9 -1 2.18
    1 -9 1 0.51
    -1 -9 -1 1.23
    1 9 1 2.16
    -1 9 -1 3.18
    2 -9 1 11.3
    -2 -9 -1 18.96
    2 9 1 15.37
    -2 9 -1 17.73
    3 -9 1 2.2
    -3 -9 -1 5.39
    -3 9 -1 6.65
    3 9 1 9.97
    4 -9 1 3.27
    4 9 1 4.01
    -4 9 -1 2.66
    5 -9 1 1.91
    -5 9 -1 -1.93
    5 9 1 0.64
    6 -9 1 6.41
    6 9 1 1.74
    -6 9 -1 2.46
    6 -10 -1 -0.38
    6 10 -1 0.32
    5 -10 -1 9.02
    5 10 -1 7.12
    -5 10 1 5.54
    4 -10 -1 4.38
    4 10 -1 4.31
    -4 10 1 4.09
    3 -10 -1 0.46
    -3 10 1 1.51
    3 10 -1 5.7
    -2 -10 1 7.09
    2 -10 -1 12.07
    2 10 -1 10.3
    -2 10 1 7.54
    -1 -10 1 29.12
    1 -10 -1 29.63
    -1 10 1 30.29
    1 10 -1 32.54
    0 -10 -1 17.14
    0 -10 1 19.53
    0 10 -1 27.09
    0 10 1 22.34
    -1 -10 -1 9.54
    1 -10 1 5.23
    -1 -10 -1 8.88
    -1 10 -1 4.21
    1 10 1 9.77
    -2 -10 -1 11.32
    2 -10 1 13.37
    2 10 1 12.97
    -2 10 -1 10.15
    3 -10 1 8.28
    3 10 1 15.25
    4 -10 1 8.46
    -4 10 -1 12.56
    4 10 1 15.87
    5 -10 1 6.61
    5 10 1 -0.11
    -5 10 -1 2.16
    5 -11 -1 4.68
    5 11 -1 -3.63
    -5 11 1 0.28
    4 -11 -1 6.96
    4 11 -1 7.06
    -4 11 1 3.95
    3 -11 -1 13.65
    3 11 -1 11.61
    -3 11 1 2.31
    2 -11 -1 3.73
    -2 -11 1 3.79
    2 11 -1 1.23
    -2 11 1 3.52
    1 -11 -1 -0.63
    -1 -11 1 -1.46
    -1 11 1 -1.55
    1 11 -1 2.3
    0 -11 1 7.36
    0 -11 -1 7.61
    0 11 -1 9.04
    0 11 1 8.9
    1 -11 1 27.12
    -1 -11 -1 32.09
    -1 11 -1 29.52
    1 11 1 33.12
    -2 -11 -1 21.39
    -2 -11 -1 15.87
    2 -11 1 14.02
    2 11 1 18.41
    -2 11 -1 15.91
    3 -11 1 0.22
    3 11 1 5.25
    -3 11 -1 0.56
    4 -11 1 8.01
    -4 11 -1 1.44
    4 11 1 6.9
    -5 -11 -1 1.72
    5 -11 1 0.02
    -5 11 -1 -0.79
    5 11 1 3.74
    4 -12 -1 2.51
    -4 12 1 0.95
    4 12 -1 -0.12
    3 -12 -1 3.85
    -3 12 1 3.85
    3 12 -1 3.67
    2 -12 -1 1.36
    2 12 -1 -1.44
    -2 12 1 -1.43
    -1 -12 1 1.73
    1 -12 -1 1.61
    -1 12 1 1.73
    1 12 -1 0.58
    0 -12 -1 1.57
    0 -12 1 2.37
    0 12 -1 1.49
    0 12 -1 3.4
    1 -12 1 2.6
    -1 -12 -1 2.16
    -1 12 -1 0.85
    1 12 1 -0.35
    2 -12 1 8.32
    -2 -12 -1 1.98
    2 12 1 6.48
    -2 12 -1 8.47
    3 -12 1 0.92
    -3 -12 -1 5.11
    3 12 1 4.54
    -3 12 -1 4.27
    -4 -12 -1 0.73
    4 -12 1 7.77
    -4 12 -1 4.07
    4 12 1 1.49
    3 -13 -1 0.26
    3 13 -1 4.4
    -3 13 1 3.65
    2 -13 -1 1.86
    2 13 -1 -2.65
    -2 13 1 0.8
    -1 -13 1 1.68
    1 -13 -1 -2.79
    1 13 -1 -1.47
    -1 13 1 -2.65
    0 -13 -1 9.81
    0 -13 1 10.41
    0 13 -1 10.17
    0 13 -1 13.31
    0 13 1 7.96
    1 -13 1 2.32
    -1 -13 -1 2.4
    -1 13 -1 0.28
    1 13 1 0.84
    2 -13 1 6.03
    -2 13 -1 4.24
    2 13 1 3.32
    3 -13 1 1.91
    -3 13 -1 0.56
    3 13 1 0.7
    2 -14 -1 1.28
    -2 14 1 2.17
    2 14 -1 1.05
    1 -14 -1 -1.02
    1 14 -1 -0.64
    0 -14 -1 4.14
    0 -14 1 0.06
    0 14 1 3.29
    0 14 -1 -2.75
    1 -14 1 0.44
    -1 -14 -1 -1.47
    -1 14 -1 0.18
    1 14 1 -1.42
    2 -14 1 5.72
    -2 14 -1 1.05
    2 14 1 4.19
    8 0 -2 3.91
    -8 0 2 -0.73
    7 0 -2 4.94
    -7 0 2 2.92
    -6 0 2 1.13
    6 0 -2 2.07
    5 0 -2 83.66
    -5 0 2 84.66
    -5 0 2 100.39
    5 0 -2 87.6
    4 0 -2 32.26
    -4 0 2 29.85
    -4 0 2 29.39
    4 0 -2 28.27
    3 0 -2 104.62
    -3 0 2 107.59
    -3 0 2 102.97
    3 0 -2 108.73
    2 0 -2 123.06
    -2 0 2 132.85
    -2 0 2 128.17
    2 0 -2 127.34
    -1 0 2 331.47
    -1 0 2 350.57
    1 0 -2 351.48
    1 0 -2 347.82
    1 0 -2 354.45
    0 0 -2 24.5
    1 0 2 79.66
    1 0 2 79.95
    -1 0 -2 82.91
    2 0 2 35.16
    -2 0 -2 37.31
    2 0 2 37.41
    3 0 2 -0.67
    -3 0 -2 -1
    3 0 2 0.05
    -4 0 -2 24.16
    4 0 2 28.23
    4 0 2 32.9
    -5 0 -2 1.6
    -5 0 -2 3.88
    5 0 2 3.32
    -5 0 -2 3.21
    -6 0 -2 0.66
    -6 0 -2 1.31
    6 0 2 2.37
    -6 0 -2 -0.82
    -7 0 -2 4.08
    -7 0 -2 9.46
    7 0 2 4.56
    -8 0 -2 2.24
    -8 -1 2 -1.04
    8 1 -2 -2.17
    -8 1 2 0.66
    -7 -1 2 4.08
    7 -1 -2 2.99
    7 1 -2 7.09
    -7 1 2 4.45
    -6 -1 2 0.62
    6 -1 -2 4.39
    6 -1 -2 4.45
    6 1 -2 4.82
    -6 1 2 3.22
    -6 1 2 5.2
    -5 -1 2 8.07
    -5 -1 2 7.08
    5 -1 -2 8.28
    5 -1 -2 7.16
    5 1 -2 5.37
    -5 1 2 6.34
    -5 1 2 7.98
    4 -1 -2 5.71
    -4 -1 2 3.94
    4 -1 -2 4.83
    -4 -1 2 9.28
    -4 1 2 4.31
    4 1 -2 6.8
    -4 1 2 8.8
    3 -1 -2 17.19
    3 -1 -2 13.58
    -3 -1 2 16.5
    -3 -1 2 16.84
    -3 1 2 16.68
    3 1 -2 16.29
    2 -1 -2 189.74
    -2 -1 2 205.39
    -2 -1 2 203.97
    2 -1 -2 192.25
    -2 1 2 189.87
    2 1 -2 205.94
    -1 -1 2 505.7
    1 -1 -2 501.4
    1 -1 -2 515.3
    1 1 -2 510.74
    -1 1 2 508.18
    0 -1 2 -0.02
    0 -1 -2 -0.12
    0 1 2 0.17
    0 1 -2 0.74
    1 -1 2 24.77
    -1 -1 -2 17.13
    1 -1 2 18.36
    -1 -1 -2 14.04
    -1 1 -2 18.28
    1 1 2 18.79
    1 1 2 18.44
    2 -1 2 6.96
    2 -1 2 6.35
    -2 -1 -2 5.75
    -2 1 -2 7.08
    2 1 2 7.59
    2 1 2 5.9
    3 -1 2 0.47
    3 -1 2 -0.51
    -3 -1 -2 -0.36
    3 -1 2 0.82
    -3 1 -2 -0.23
    3 1 2 -0.9
    3 1 2 1.46
    4 -1 2 40.27
    -4 -1 -2 34.94
    4 -1 2 34.38
    4 -1 2 40.93
    -4 1 -2 35.01
    4 1 2 36.88
    -4 1 -2 29.71
    4 1 2 35.25
    -4 1 -2 36.23
    -5 -1 -2 -0.47
    5 -1 2 -0.16
    5 1 2 -0.67
    -5 1 -2 0.37
    -5 1 -2 -1.98
    -5 1 -2 -0.77
    -6 -1 -2 2.32
    -6 -1 -2 9.25
    -6 -1 -2 5.46
    -6 1 -2 5.27
    -6 1 -2 4.9
    -6 1 -2 7.33
    6 1 2 11.31
    -7 -1 -2 3.04
    -7 -1 -2 -1.07
    -7 1 -2 4.5
    -7 1 -2 3.24
    7 1 2 2.68
    -8 -1 -2 -0.94
    -8 -2 2 1.92
    -8 2 2 -1.4
    8 2 -2 4.37
    -7 -2 2 5.67
    7 2 -2 3.38
    -7 2 2 9.55
    6 -2 -2 0.5
    -6 -2 2 0.11
    6 -2 -2 1.22
    -6 2 2 -0.03
    -6 2 2 3.17
    6 2 -2 2.27
    5 -2 -2 16.33
    5 -2 -2 16.06
    -5 -2 2 14.27
    -5 2 2 16.79
    5 2 -2 10.76
    -5 2 2 13.81
    -4 -2 2 2.25
    4 -2 -2 4.65
    -4 -2 2 4.03
    4 -2 -2 4.27
    -4 2 2 4.13
    4 2 -2 3.92
    3 -2 -2 12.93
    -3 -2 2 11.16
    3 -2 -2 11.44
    -3 2 2 9.76
    3 2 -2 10.82
    2 -2 -2 356.63
    -2 -2 2 344.96
    2 -2 -2 351.01
    2 2 -2 368.34
    -2 2 2 356.83
    -1 -2 2 204.81
    -1 -2 2 204.54
    1 -2 -2 207.25
    -1 -2 2 215.74
    -1 2 2 204.24
    1 2 -2 212.31
    1 2 -2 197.87
    0 -2 -2 410.8
    0 -2 2 416.11
    0 -2 -2 398.97
    0 2 2 417.43
    0 2 -2 416.36
    -1 -2 -2 309.45
    1 -2 2 286.71
    1 -2 2 296.27
    1 2 2 298.24
    -1 2 -2 304.29
    1 2 2 293.05
    -1 2 -2 290.93
    2 -2 2 141.79
    2 -2 2 146.39
    -2 -2 -2 144.26
    2 2 2 148.8
    2 2 2 144.31
    -2 2 -2 144.42
    -2 2 -2 143.64
    -3 -2 -2 84.39
    3 -2 2 82.09
    3 -2 2 82.29
    -3 2 -2 85.6
    3 2 2 82.66
    -3 2 -2 90.51
    3 2 2 86.3
    4 -2 2 71.66
    -4 -2 -2 82.92
    4 -2 2 73.12
    -4 2 -2 73.75
    -4 2 -2 70.15
    4 2 2 78.34
    4 2 2 79
    -5 -2 -2 0.82
    5 -2 2 0.6
    -5 2 -2 1.73
    5 2 2 2.05
    -5 2 -2 2.71
    -6 -2 -2 6.94
    -6 -2 -2 5.82
    6 -2 2 6.81
    6 2 2 5.93
    -6 2 -2 8.19
    -6 2 -2 4.51
    -6 2 -2 6.82
    -7 -2 -2 20.2
    -7 -2 -2 19.83
    -7 2 -2 25.36
    -7 2 -2 19.8
    7 2 2 21.42
    -7 2 -2 19.09
    -8 -2 -2 3.89
    -8 -3 2 2
    8 3 -2 0.68
    -8 3 2 1.61
    -7 -3 2 -0.7
    7 3 -2 2.27
    -7 3 2 -0.67
    -6 -3 2 5.76
    6 -3 -2 5.72
    -6 3 2 6.1
    6 3 -2 5.85
    -6 3 2 7.62
    -5 -3 2 11.2
    5 -3 -2 16.78
    5 3 -2 11.57
    -5 3 2 9.27
    4 -3 -2 6.01
    -4 -3 2 9.07
    4 3 -2 6.63
    -4 3 2 6.65
    -3 -3 2 19.54
    3 -3 -2 20.42
    3 3 -2 21.83
    -3 3 2 22.89
    -2 -3 2 25.29
    2 -3 -2 23.32
    -2 -3 2 23.62
    -2 3 2 23.59
    2 3 -2 25.75
    1 -3 -2 0.58
    -1 -3 2 2.73
    -1 -3 2 4.47
    1 3 -2 3.77
    1 3 -2 0.87
    -1 3 2 1.98
    -1 3 2 2.21
    -1 3 2 1.58
    0 -3 -2 85.26
    0 -3 -2 83.23
    0 -3 2 81.52
    0 3 2 85.07
    0 3 2 83.3
    0 3 -2 84.25
    1 -3 2 26.17
    1 -3 2 26.86
    1 3 2 26.22
    1 3 2 29.67
    2 -3 2 314.89
    -2 -3 -2 315.01
    2 -3 2 319.01
    2 3 2 327.49
    -2 3 -2 338.3
    -2 3 -2 326.47
    2 3 2 323.35
    3 -3 2 10.28
    -3 -3 -2 8.75
    3 -3 2 6.86
    3 3 2 4.85
    -3 3 -2 6.82
    3 3 2 8.54
    -3 3 -2 9.17
    4 -3 2 40.89
    -4 -3 -2 41.1
    4 -3 2 38.32
    4 3 2 49.38
    -4 3 -2 47.8
    -4 3 -2 41.98
    4 3 2 37.72
    -5 -3 -2 -0.37
    5 -3 2 0.32
    -5 3 -2 0.46
    -5 3 -2 2.17
    5 3 2 0.99
    6 -3 2 14.89
    -6 -3 -2 18.64
    -6 3 -2 18.87
    6 3 2 18.67
    -6 3 -2 21.81
    -6 3 -2 17.39
    -7 -3 -2 0.65
    -7 -3 -2 0.35
    7 3 2 0.65
    -7 3 -2 2.79
    -7 3 -2 -1.32
    7 -4 -2 0.36
    -7 -4 2 0.24
    7 4 -2 4.01
    -7 4 2 -0.38
    -7 4 2 -0.57
    -6 -4 2 3.37
    6 -4 -2 8.16
    -6 4 2 3.65
    6 4 -2 6.19
    -5 -4 2 1.23
    5 -4 -2 -1.93
    -5 4 2 -0.55
    5 4 -2 -0.88
    -4 -4 2 8.76
    4 -4 -2 9.47
    -4 4 2 14.32
    4 4 -2 19.43
    -3 -4 2 5.29
    -3 -4 2 5.62
    3 -4 -2 6.41
    -3 4 2 5.42
    3 4 -2 4.91
    2 -4 -2 27.08
    -2 -4 2 24.09
    -2 -4 2 27.44
    -2 4 2 27.11
    2 4 -2 32.07
    1 -4 -2 77.37
    -1 -4 2 76.3
    -1 4 2 75.35
    1 4 -2 76.26
    1 4 -2 76.14
    -1 4 2 76.82
    0 -4 2 0.18
    0 -4 -2 -0.52
    0 -4 -2 0.39
    0 4 2 0.97
    0 4 -2 2.2
    0 4 2 1.53
    1 -4 2 25.29
    1 -4 2 22.6
    -1 -4 -2 23.35
    1 4 2 24.95
    1 4 2 25.97
    -1 4 -2 22.38
    2 -4 2 62.57
    -2 -4 -2 74.4
    2 -4 2 67.58
    2 4 2 66.42
    2 4 2 71.42
    -2 4 -2 66.3
    -2 4 -2 68.82
    3 -4 2 8.82
    3 -4 2 14.03
    -3 -4 -2 7.04
    3 4 2 6.54
    -3 4 -2 12.82
    3 4 2 6.21
    -3 4 -2 8.39
    4 -4 2 2.71
    -4 -4 -2 2.32
    -4 4 -2 2.53
    4 4 2 2.37
    -4 4 -2 0.41
    -5 -4 -2 -1.86
    5 -4 2 -1.09
    -5 4 -2 -0.67
    -5 4 -2 0.11
    5 4 2 -0.02
    -6 -4 -2 -2.12
    6 -4 2 -1.61
    6 4 2 0.19
    -6 4 -2 4.07
    7 -4 2 4.46
    -7 -4 -2 7.05
    7 4 2 5.05
    -7 4 -2 3.17
    -7 4 -2 3.75
    -7 -5 2 -0.83
    7 -5 -2 1.27
    -7 5 2 -1.31
    -7 5 2 -1.08
    7 5 -2 0.71
    -6 -5 2 -0.75
    6 -5 -2 3.13
    6 5 -2 0.04
    -6 5 2 3.2
    5 -5 -2 -0.9
    -5 -5 2 2.27
    5 5 -2 4.37
    -5 5 2 2.48
    -4 -5 2 38.55
    4 -5 -2 34.13
    4 5 -2 33.65
    -4 5 2 40.71
    -3 -5 2 20.26
    -3 -5 2 18.98
    3 -5 -2 23.67
    -3 5 2 15.72
    -3 5 2 17.39
    3 5 -2 23.7
    -2 -5 2 0.75
    -2 -5 2 1.81
    2 -5 -2 0.8
    2 5 -2 1.85
    -2 5 2 2.39
    1 -5 -2 1.13
    -1 -5 2 1.47
    1 -5 -2 0.09
    1 5 -2 1.66
    -1 5 2 -0.11
    1 5 -2 -0.18
    0 -5 -2 1.77
    0 -5 2 3.57
    0 -5 -2 2.25
    0 5 2 2.64
    0 5 2 1.51
    0 5 -2 1.47
    1 -5 2 45.15
    -1 -5 -2 42.01
    1 -5 2 48.03
    -1 5 -2 47.55
    1 5 2 44.88
    1 5 2 43.73
    2 -5 2 27.07
    2 -5 2 28.81
    2 5 2 31.29
    2 5 2 25.48
    -2 5 -2 29.19
    -3 -5 -2 0.13
    3 -5 2 -0.1
    3 -5 2 0.47
    -3 5 -2 0.8
    3 5 2 1.34
    -3 5 -2 0.23
    3 5 2 1.37
    4 -5 2 1.29
    -4 -5 -2 -0.17
    -4 5 -2 2.19
    4 5 2 0.73
    -4 5 -2 0.27
    -5 -5 -2 3.88
    5 -5 2 6.03
    5 5 2 9.83
    -5 5 -2 8.44
    6 -5 2 4.56
    -6 -5 -2 10.37
    6 5 2 4.86
    -6 5 -2 4.77
    -7 -5 -2 -0.66
    7 -5 2 -0.79
    -7 5 -2 6.4
    -7 -6 2 0.9
    7 -6 -2 -1.98
    7 6 -2 0.03
    -7 6 2 0.74
    -6 -6 2 0.03
    6 -6 -2 -1.22
    -6 6 2 2.15
    6 6 -2 0.49
    5 -6 -2 1.37
    -5 -6 2 1.34
    -5 6 2 4.78
    5 6 -2 1.14
    4 -6 -2 0.73
    -4 -6 2 0.3
    4 6 -2 -0.84
    -4 6 2 1
    -3 -6 2 0.95
    -3 -6 2 1.63
    3 -6 -2 -0.27
    3 6 -2 2.63
    -3 6 2 -0.59
    -2 -6 2 22.01
    2 -6 -2 20.18
    -2 6 2 17.96
    2 6 -2 18.98
    1 -6 -2 3.47
    1 -6 -2 2.17
    -1 -6 2 4.27
    1 6 -2 4
    -1 6 2 5.68
    1 6 -2 5.58
    0 -6 -2 0.88
    0 -6 -2 0.21
    0 -6 2 2.96
    0 6 2 1.89
    0 6 -2 1.4
    1 -6 2 25.43
    1 -6 2 28.29
    -1 -6 -2 28.8
    1 6 2 33.29
    -1 6 -2 27.61
    1 6 2 23.48
    -2 -6 -2 1.17
    2 -6 2 2.23
    -2 6 -2 -0.24
    2 6 2 -0.01
    2 6 2 3.15
    3 -6 2 1.24
    -3 6 -2 -0.86
    3 6 2 -1.33
    4 -6 2 3.19
    -4 -6 -2 0.95
    4 6 2 3.1
    -4 6 -2 4.75
    -5 -6 -2 1.88
    5 -6 2 2.76
    -5 6 -2 -1.17
    5 6 2 0.7
    6 -6 2 0.84
    -6 -6 -2 0.3
    6 6 2 1.56
    -6 6 -2 1.25
    -7 -6 -2 3.14
    7 -6 2 0.06
    -7 6 -2 0.65
    -7 -7 2 -0.79
    7 -7 -2 3.9
    7 7 -2 1.81
    -7 7 2 4.59
    6 -7 -2 2.39
    -6 -7 2 0.56
    6 7 -2 1.43
    -6 7 2 5.25
    5 -7 -2 18.47
    -5 -7 2 11.55
    -5 7 2 17.99
    5 7 -2 14.22
    4 -7 -2 10.47
    -4 -7 2 9.92
    4 7 -2 10.09
    -4 7 2 9.96
    -3 -7 2 2.79
    3 -7 -2 2.41
    3 7 -2 3.65
    -3 7 2 5.67
    2 -7 -2 -0.51
    -2 -7 2 -1.12
    2 7 -2 -1.11
    -2 7 2 -0.96
    1 -7 -2 4.45
    1 -7 -2 4.85
    -1 -7 2 4.57
    1 7 -2 4.39
    -1 7 2 3.6
    1 7 -2 5
    0 -7 -2 0.44
    0 -7 2 1.55
    0 -7 -2 1.64
    0 7 -2 -1.67
    0 7 2 1.58
    1 -7 2 18.73
    1 -7 2 19.09
    -1 -7 -2 23.25
    -1 7 -2 21.52
    1 7 2 19.51
    -2 -7 -2 5.62
    2 -7 2 4.86
    -2 7 -2 6.74
    2 7 2 4.93
    -3 -7 -2 25.78
    3 -7 2 25.02
    3 7 2 22.48
    -3 7 -2 29.41
    -4 -7 -2 -1.63
    4 -7 2 0.95
    -4 7 -2 -1.02
    4 7 2 -2.94
    -5 -7 -2 5.97
    5 -7 2 3.49
    -5 7 -2 6.08
    5 7 2 3.6
    -6 -7 -2 4.9
    6 -7 2 7.08
    -6 -7 -2 1.26
    6 7 2 9.43
    -6 7 -2 2.81
    7 -7 2 7.22
    -7 -7 -2 2.15
    -7 7 -2 6.55
    -6 -8 2 -1.95
    6 -8 -2 3.12
    -6 8 2 0.29
    6 8 -2 -1.88
    -5 -8 2 -0.61
    5 -8 -2 0.84
    -5 8 2 -1.22
    5 8 -2 -0.56
    4 -8 -2 3.32
    4 8 -2 6.12
    -4 8 2 9
    3 -8 -2 5.18
    -3 8 2 4.49
    3 8 -2 -0.08
    -2 -8 2 21.43
    2 -8 -2 17.2
    -2 8 2 13.82
    2 8 -2 17.71
    -1 -8 2 2.32
    1 -8 -2 -0.74
    1 8 -2 1.08
    1 8 -2 1.71
    -1 8 2 2.11
    0 -8 2 7.26
    0 -8 -2 8.05
    0 -8 -2 7.4
    0 8 -2 5.75
    0 8 2 5.23
    1 -8 2 39.21
    -1 -8 -2 32.53
    -1 -8 -2 35.54
    1 8 2 34.36
    -1 8 -2 33.8
    2 -8 2 17.84
    -2 -8 -2 15.43
    -2 8 -2 14.77
    2 8 2 20.95
    -3 -8 -2 3.22
    3 -8 2 5.06
    3 8 2 6.15
    -3 8 -2 3.58
    4 -8 2 -1.04
    -4 8 -2 1.18
    4 8 2 -1.83
    5 -8 2 1.45
    5 8 2 0.61
    -5 8 -2 -1.54
    -6 -8 -2 1.07
    6 -8 2 -1.6
    -6 8 -2 5.38
    6 8 2 0.05
    6 -9 -2 8.36
    6 9 -2 12.27
    -6 9 2 9.96
    5 -9 -2 8.78
    5 9 -2 22.46
    -5 9 2 11.11
    4 -9 -2 24.24
    -4 9 2 22.76
    4 9 -2 24.58
    3 -9 -2 2.4
    3 9 -2 6
    -3 9 2 0.99
    -2 -9 2 29.53
    2 -9 -2 30.66
    2 9 -2 26.59
    -2 9 2 16.37
    1 -9 -2 49.35
    -1 -9 2 55.61
    1 9 -2 65.54
    -1 9 2 66.66
    1 9 -2 54.71
    0 -9 2 29.75
    0 -9 -2 30.33
    0 -9 -2 33.71
    0 9 -2 35.13
    0 9 2 28.52
    -1 -9 -2 57.56
    1 -9 2 60.43
    -1 -9 -2 57.91
    -1 9 -2 53.47
    1 9 2 57.24
    2 -9 2 2.75
    -2 -9 -2 3.3
    2 9 2 5.61
    -2 9 -2 5.57
    -3 -9 -2 -1.38
    3 -9 2 -0.09
    -3 9 -2 -0.32
    3 9 2 -1.51
    4 -9 2 10.28
    -4 9 -2 8.6
    4 9 2 15.11
    -5 -9 -2 19.11
    5 -9 2 19.48
    -5 9 -2 17.86
    5 9 2 14.15
    6 -9 2 5.66
    -6 -9 -2 7.73
    -6 9 -2 2.23
    6 -10 -2 9.89
    6 10 -2 -0.77
    5 -10 -2 0.69
    5 10 -2 8.97
    -5 10 2 3.56
    4 -10 -2 4.5
    4 10 -2 2.92
    -4 10 2 10.81
    3 -10 -2 45.97
    3 10 -2 51.99
    -3 10 2 45.07
    -2 -10 2 7.05
    2 -10 -2 9.75
    -2 10 2 5.6
    2 10 -2 7.66
    -1 -10 2 12.43
    1 -10 -2 14.29
    -1 10 2 14.76
    1 10 -2 11.8
    1 10 -2 14.01
    0 -10 2 1.64
    0 -10 -2 -1.09
    0 10 -2 1.1
    -1 -10 -2 17.02
    1 -10 2 21.39
    -1 -10 -2 9.53
    1 10 2 9.63
    -1 10 -2 20.59
    -2 -10 -2 57.52
    2 -10 2 52.04
    -2 -10 -2 53.37
    -2 10 -2 49.74
    2 10 2 50.93
    3 -10 2 19.93
    -3 -10 -2 24.36
    -3 -10 -2 29.1
    3 10 2 24.48
    -3 10 -2 19.27
    -4 -10 -2 7.86
    4 -10 2 9.08
    -4 10 -2 14.19
    4 10 2 6.48
    5 -10 2 5.62
    -5 -10 -2 2.1
    -5 10 -2 4.92
    5 10 2 8.09
    5 -11 -2 0.91
    -5 11 2 2.97
    5 11 -2 4.62
    4 -11 -2 -0.57
    -4 11 2 0.07
    4 11 -2 2.03
    3 -11 -2 -1.08
    -3 11 2 -1.48
    3 11 -2 4.8
    2 -11 -2 -0.6
    -2 11 2 2.63
    2 11 -2 5.24
    -1 -11 2 19.85
    1 -11 -2 21.87
    -1 11 2 14.29
    1 11 -2 13.53
    0 -11 -2 0.9
    0 -11 2 3.15
    0 11 -2 2.41
    -1 -11 -2 -0.16
    1 -11 2 0.21
    -1 11 -2 1.97
    1 11 2 -2.87
    2 -11 2 0.51
    -2 -11 -2 -0.01
    -2 -11 -2 -1.71
    2 11 2 3.81
    -2 11 -2 0.71
    -3 -11 -2 1.94
    3 -11 2 -1.58
    3 11 2 -0.62
    -3 11 -2 1.83
    -4 -11 -2 -0.58
    4 -11 2 -1.68
    4 11 2 -0.34
    -4 11 -2 3.77
    -5 -11 -2 -0.42
    5 -11 2 2.87
    -5 11 -2 -0.28
    5 11 2 2.21
    4 -12 -2 3.01
    4 12 -2 5.36
    -4 12 2 0.66
    3 -12 -2 0.95
    -3 12 2 2.82
    3 12 -2 0.01
    2 -12 -2 6.83
    -2 12 2 10.05
    2 12 -2 6.11
    -1 -12 2 -2.37
    1 -12 -2 1.56
    1 12 -2 0.4
    -1 12 2 -1.23
    0 -12 -2 -0.29
    0 -12 2 -0.1
    0 12 -2 -3.59
    0 12 -2 0.68
    -1 -12 -2 10.29
    1 -12 2 8.38
    1 12 2 4.84
    -1 12 -2 6.82
    -2 -12 -2 1.82
    2 -12 2 3.88
    -2 12 -2 -0.02
    2 12 2 -0.39
    -3 -12 -2 3.55
    3 -12 2 0.21
    3 12 2 1.55
    -3 12 -2 0.19
    4 -12 2 -0.19
    -4 -12 -2 -0.15
    4 12 2 0.65
    -4 12 -2 0.12
    3 -13 -2 -1.49
    3 13 -2 1.91
    -3 13 2 0.11
    2 -13 -2 3.18
    -2 13 2 -1.04
    2 13 -2 -1.87
    1 -13 -2 5.23
    -1 -13 2 3.37
    -1 13 2 3.43
    1 13 -2 1.95
    0 -13 2 11.52
    0 -13 -2 9.07
    0 13 2 5.98
    0 13 -2 1.35
    0 13 -2 4.91
    -1 -13 -2 -0.98
    1 -13 2 3.72
    1 13 2 -3.54
    -1 13 -2 -2.72
    2 -13 2 5.87
    -2 13 -2 3.95
    2 13 2 8.05
    3 -13 2 0.95
    3 13 2 2.82
    -3 13 -2 0.07
    2 -14 -2 10.74
    -2 14 2 6.81
    2 14 -2 13.48
    1 -14 -2 8.39
    1 14 -2 7.46
    0 -14 -2 0.99
    0 -14 2 2.84
    0 14 -2 -1.21
    0 14 2 6.4
    1 -14 2 5.23
    -1 -14 -2 0.46
    1 14 2 -0.63
    -1 14 -2 1.31
    2 -14 2 5.45
    2 14 2 8.24
    -2 14 -2 7.59
    8 0 -3 -2.53
    -8 0 3 -1.38
    -7 0 3 1.64
    7 0 -3 3.63
    6 0 -3 -0.03
    -6 0 3 -0.92
    5 0 -3 0.04
    5 0 -3 1
    -5 0 3 -2.33
    -5 0 3 0.15
    4 0 -3 -0.24
    -4 0 3 -0.7
    -4 0 3 -0.5
    4 0 -3 -1.5
    3 0 -3 0.15
    3 0 -3 -0.58
    -3 0 3 -0.35
    -3 0 3 0.49
    2 0 -3 -0.31
    -2 0 3 1.12
    2 0 -3 -0.27
    -2 0 3 -0.62
    1 0 -3 0.51
    1 0 -3 0.79
    -1 0 3 0.02
    0 0 -3 0.12
    0 0 -3 -0.53
    0 0 3 0.19
    0 0 3 -0.02
    0 0 -3 0.17
    1 0 3 0.87
    -1 0 -3 0.43
    -2 0 -3 -0.2
    2 0 3 0.68
    2 0 3 0.15
    -3 0 -3 -1.08
    -3 0 -3 -0.34
    3 0 3 -0.77
    3 0 3 -0.73
    4 0 3 -0.97
    -4 0 -3 -0.14
    4 0 3 -0.13
    -4 0 -3 0.91
    5 0 3 -0.27
    -5 0 -3 -1.64
    5 0 3 -0.62
    -5 0 -3 -0.59
    -6 0 -3 -1.52
    -6 0 -3 1.43
    -6 0 -3 1.74
    6 0 3 -2.66
    -7 0 -3 -0.16
    -7 0 -3 -0.42
    -8 0 -3 -0.59
    -8 -1 3 1.99
    8 -1 -3 -0.22
    8 1 -3 -0.02
    -8 1 3 2.73
    7 -1 -3 3.47
    -7 -1 3 2.39
    7 1 -3 0.81
    -7 1 3 1.06
    6 -1 -3 5.31
    6 -1 -3 4.89
    -6 -1 3 5.41
    6 1 -3 5.25
    -6 1 3 5.87
    5 -1 -3 53.27
    5 -1 -3 59.84
    -5 -1 3 59.81
    -5 -1 3 60.11
    5 1 -3 61.22
    -5 1 3 58.42
    -5 1 3 61.29
    -4 -1 3 12.69
    4 -1 -3 9.8
    -4 -1 3 10.2
    4 -1 -3 13.51
    -4 1 3 17.17
    4 1 -3 8.44
    -4 1 3 9.5
    -3 -1 3 17.79
    3 -1 -3 14.39
    -3 -1 3 17.97
    3 -1 -3 19.55
    -3 1 3 14.83
    -3 1 3 18.25
    3 1 -3 16.37
    3 1 -3 16.86
    2 -1 -3 23.66
    2 -1 -3 26.39
    -2 -1 3 24.54
    -2 -1 3 25
    2 1 -3 26.56
    -2 1 3 26.11
    2 1 -3 24.31
    1 -1 -3 989.35
    1 -1 -3 971.71
    -1 1 3 950.41
    1 1 -3 1000
    0 -1 -3 6.39
    0 -1 3 7.2
    0 -1 3 8.29
    0 1 3 8.44
    0 1 -3 9.12
    -1 -1 -3 88.74
    1 -1 3 92.02
    -1 -1 -3 88.35
    1 -1 3 92.15
    -1 1 -3 87.93
    1 1 3 86.21
    1 1 3 89.19
    -2 -1 -3 0.67
    2 -1 3 0.18
    2 -1 3 0.39
    -2 -1 -3 0.05
    -2 1 -3 -0.15
    2 1 3 0.12
    2 1 3 -0.63
    3 -1 3 0.25
    3 -1 3 0.89
    -3 -1 -3 -2.09
    -3 -1 -3 -0.05
    3 1 3 0.43
    3 1 3 0.39
    -3 1 -3 -0.65
    4 -1 3 11.6
    -4 -1 -3 12.25
    -4 -1 -3 10.36
    4 -1 3 14.62
    4 -1 3 12.92
    4 1 3 7.97
    4 1 3 12.02
    -4 1 -3 12.37
    -4 1 -3 11.2
    -5 -1 -3 0.72
    -5 -1 -3 -0.8
    5 -1 3 5.65
    -5 1 -3 5.03
    -5 1 -3 1.96
    5 1 3 3.17
    5 1 3 3.98
    -5 1 -3 1.81
    -6 -1 -3 45.37
    -6 -1 -3 38.2
    -6 1 -3 31.03
    -6 1 -3 36.2
    6 1 3 37.86
    -6 1 -3 44.01
    -7 -1 -3 5.01
    -7 -1 -3 4.25
    -7 1 -3 7.08
    7 1 3 8.26
    -7 1 -3 4.83
    -8 -1 -3 1.87
    -8 -2 3 0.18
    8 2 -3 3.19
    -8 2 3 2.26
    -7 -2 3 14.63
    7 2 -3 13.14
    -7 2 3 17.26
    -6 -2 3 6.32
    6 -2 -3 6.16
    6 -2 -3 3.21
    -6 2 3 2.74
    -6 2 3 2.35
    6 2 -3 0.58
    5 -2 -3 4.71
    -5 -2 3 2.91
    5 -2 -3 2.25
    -5 2 3 3.33
    -5 2 3 3.69
    5 2 -3 3.04
    4 -2 -3 13.48
    -4 -2 3 10.93
    -4 -2 3 10.85
    4 -2 -3 12.28
    4 2 -3 13.74
    -4 2 3 8.98
    -3 -2 3 103.42
    -3 -2 3 102.07
    3 -2 -3 101.9
    3 -2 -3 89.06
    3 2 -3 94.97
    -3 2 3 99.83
    2 -2 -3 56.82
    -2 -2 3 56.87
    2 -2 -3 60.06
    -2 2 3 57.92
    2 2 -3 58.72
    1 -2 -3 53.73
    -1 -2 3 58.86
    1 2 -3 55.52
    -1 2 3 58.54
    -1 2 3 50.76
    1 2 -3 54.76
    0 -2 -3 237.46
    0 -2 3 230.79
    0 2 -3 231.77
    0 2 3 237.49
    1 -2 3 59.62
    1 -2 3 64.65
    -1 -2 -3 68.64
    1 2 3 65.63
    1 2 3 66.02
    -1 2 -3 61.29
    2 -2 3 50.27
    -2 -2 -3 50.01
    -2 -2 -3 51.34
    2 -2 3 53.93
    2 2 3 51.27
    2 2 3 55.34
    -2 2 -3 46.81
    3 -2 3 91.54
    3 -2 3 108.23
    -3 -2 -3 104.73
    3 2 3 108.99
    -3 2 -3 98.57
    -3 2 -3 91.77
    3 2 3 95.18
    4 -2 3 6.38
    -4 -2 -3 3.54
    4 -2 3 1.65
    4 2 3 4.66
    4 2 3 5
    -4 2 -3 4.26
    -4 2 -3 4.45
    5 -2 3 9.76
    5 -2 3 9.41
    -5 -2 -3 10.3
    -5 -2 -3 14.99
    -5 2 -3 9.08
    -5 2 -3 8.47
    5 2 3 13.7
    5 2 3 12.28
    -6 -2 -3 -1.01
    -6 -2 -3 1.92
    6 2 3 1.58
    -6 2 -3 0.48
    -6 2 -3 0.46
    -6 2 -3 1.63
    -7 -2 -3 0.55
    -7 2 -3 0.04
    7 2 3 1.76
    -7 2 -3 1.16
    -8 -3 3 0.41
    8 3 -3 1.2
    -8 3 3 1.68
    -7 -3 3 -1.36
    7 3 -3 3.37
    -7 3 3 -2.12
    6 -3 -3 -0.7
    -6 -3 3 1.44
    -6 3 3 -0.8
    6 3 -3 2.23
    -6 3 3 0.29
    -5 -3 3 1.67
    5 -3 -3 1.73
    -5 3 3 -1.17
    5 3 -3 2.76
    -4 -3 3 10.8
    4 -3 -3 14.38
    -4 -3 3 8.74
    4 3 -3 10.61
    -4 3 3 7.09
    3 -3 -3 22.29
    -3 -3 3 25.48
    -3 3 3 26.57
    3 3 -3 26.11
    2 -3 -3 0.67
    -2 -3 3 -0.51
    -2 -3 3 0.07
    -2 3 3 -0.44
    2 3 -3 0.4
    -1 -3 3 14.33
    -1 -3 3 15.52
    1 -3 -3 11.65
    1 3 -3 14.12
    1 3 -3 13.06
    -1 3 3 11.44
    -1 3 3 13.4
    0 -3 -3 4.55
    0 -3 -3 5.62
    0 -3 3 3.95
    0 3 -3 5.59
    0 3 3 5.53
    -1 -3 -3 36.73
    1 -3 3 36.64
    1 -3 3 34.24
    1 3 3 34.43
    -1 3 -3 29.32
    1 3 3 40.85
    2 -3 3 95.21
    2 -3 3 104.59
    -2 -3 -3 113.94
    2 3 3 105.7
    2 3 3 105.8
    -2 3 -3 103.81
    -2 3 -3 105.84
    3 -3 3 26.51
    3 -3 3 26.43
    -3 -3 -3 22.5
    -3 3 -3 24.38
    -3 3 -3 24.05
    3 3 3 25.06
    3 3 3 26.11
    -4 -3 -3 -1.74
    4 -3 3 -0.44
    4 -3 3 1.29
    4 3 3 -0.11
    -4 3 -3 0.28
    4 3 3 -0.48
    -4 3 -3 1.09
    -5 -3 -3 23.19
    5 -3 3 21.29
    -5 -3 -3 21.01
    -5 3 -3 20.94
    5 3 3 24.23
    -5 3 -3 21.99
    -6 -3 -3 0.37
    -6 -3 -3 -0.62
    6 -3 3 0.68
    -6 3 -3 2.17
    -6 3 -3 -0.92
    6 3 3 2.34
    -6 3 -3 0.62
    -7 -3 -3 0.94
    -7 3 -3 0.96
    -7 3 -3 0.6
    -7 -4 3 -1.6
    -7 4 3 0.36
    7 4 -3 0.67
    -6 -4 3 -0.47
    6 -4 -3 -0.37
    6 4 -3 -1.64
    -6 4 3 1.62
    -5 -4 3 13.37
    5 -4 -3 13.94
    -5 4 3 11.49
    5 4 -3 14.35
    -4 -4 3 33.56
    4 -4 -3 30.92
    -4 4 3 29.04
    4 4 -3 28.33
    -3 -4 3 15.32
    3 -4 -3 25.45
    -3 -4 3 19.18
    3 4 -3 17.93
    -3 4 3 20.79
    -2 -4 3 54.08
    -2 -4 3 51.22
    2 -4 -3 50.62
    2 4 -3 53.9
    -2 4 3 49.28
    -2 4 3 53.9
    1 -4 -3 7.97
    -1 -4 3 8.29
    1 -4 -3 7.17
    1 4 -3 7.85
    1 4 -3 5.47
    -1 4 3 6.99
    -1 4 3 10.46
    0 -4 -3 6.8
    0 -4 3 10.08
    0 -4 -3 8.76
    0 4 -3 6.9
    0 4 3 6.82
    -1 -4 -3 52.37
    1 -4 3 49.43
    1 -4 3 48.54
    1 4 3 54.56
    1 4 3 57.83
    -1 4 -3 47.79
    2 -4 3 18.05
    2 -4 3 17.23
    2 4 3 16.99
    -2 4 -3 16.66
    -2 4 -3 21.45
    2 4 3 15.62
    3 -4 3 7.15
    -3 -4 -3 7.82
    3 -4 3 6
    -3 4 -3 6.89
    3 4 3 4.59
    3 4 3 4.39
    -3 4 -3 5.25
    -4 -4 -3 0.65
    4 -4 3 3.23
    4 -4 3 -0.36
    4 4 3 -1.55
    -4 4 -3 -0.45
    4 4 3 0.04
    -4 4 -3 -0.53
    -5 -4 -3 1.35
    5 -4 3 2.07
    -5 -4 -3 3.91
    -5 4 -3 1.93
    5 4 3 0.11
    -5 4 -3 -1.02
    -6 -4 -3 3.01
    6 -4 3 2
    -6 -4 -3 5.72
    6 4 3 3.87
    -6 4 -3 -0.77
    7 -4 3 2.57
    -7 -4 -3 2.76
    -7 4 -3 1.08
    -7 4 -3 -0.67
    -7 -5 3 1.55
    7 -5 -3 0.08
    -7 5 3 -0.74
    -7 5 3 1.58
    7 5 -3 1.16
    6 -5 -3 8.35
    -6 -5 3 8.61
    -6 5 3 13.08
    6 5 -3 8.92
    -5 -5 3 5.37
    5 -5 -3 6.14
    -5 5 3 5.63
    5 5 -3 2.25
    4 -5 -3 82.73
    -4 -5 3 82.25
    -4 5 3 79.36
    4 5 -3 80.22
    3 -5 -3 12.78
    -3 -5 3 10.38
    -3 -5 3 11.59
    3 5 -3 10.79
    -3 5 3 15.34
    -2 -5 3 -0.73
    -2 -5 3 -1.21
    2 -5 -3 0.85
    -2 5 3 0.35
    -2 5 3 0.19
    -2 5 3 0.49
    2 5 -3 0.54
    1 -5 -3 0.24
    -1 -5 3 0.82
    1 -5 -3 0.91
    -1 5 3 0.33
    -1 5 3 -0.33
    1 5 -3 0.52
    1 5 -3 -0.28
    0 -5 -3 44.49
    0 -5 -3 44.8
    0 -5 3 46.5
    0 5 3 42.67
    0 5 -3 45.65
    -1 -5 -3 39.86
    1 -5 3 36.75
    -1 -5 -3 40.7
    1 -5 3 39.49
    1 5 3 39.66
    -1 5 -3 37.98
    1 5 3 34.12
    2 -5 3 81.14
    2 -5 3 82.91
    2 5 3 96.25
    -2 5 -3 75.18
    2 5 3 88.11
    -3 -5 -3 4.57
    3 -5 3 6.27
    3 -5 3 5
    3 5 3 5.27
    -3 5 -3 6.78
    -3 5 -3 5.24
    3 5 3 4.82
    4 -5 3 3.73
    4 -5 3 1.06
    -4 -5 -3 1.81
    4 5 3 2.52
    -4 5 -3 2.44
    -4 5 -3 3.61
    4 5 3 3.87
    -5 -5 -3 23.4
    -5 -5 -3 18.2
    5 -5 3 24.34
    -5 5 -3 22.04
    5 5 3 26.04
    -6 -5 -3 -0.87
    -6 -5 -3 4.8
    6 -5 3 0.6
    6 5 3 4.66
    -6 5 -3 3.74
    -7 -5 -3 8.63
    7 -5 3 5.52
    -7 5 -3 6.33
    7 -6 -3 20.15
    -7 -6 3 9.92
    -7 6 3 7.05
    7 6 -3 15.41
    -6 -6 3 10.52
    6 -6 -3 9.9
    -6 6 3 17.22
    6 6 -3 10.7
    -5 -6 3 -0.35
    5 -6 -3 0.48
    -5 6 3 2.86
    5 6 -3 0.43
    4 -6 -3 0.01
    -4 -6 3 1.02
    4 6 -3 -1.24
    -4 6 3 1.05
    -3 -6 3 41.53
    -3 -6 3 40.21
    3 -6 -3 41.66
    -3 6 3 46.41
    3 6 -3 46.66
    -2 -6 3 281.45
    2 -6 -3 284.77
    -2 6 3 276.84
    2 6 -3 275.04
    -1 -6 3 70.93
    1 -6 -3 68.03
    1 -6 -3 66.34
    1 6 -3 71.74
    1 6 -3 69.77
    -1 6 3 70.45
    0 -6 -3 38.71
    0 -6 -3 33.47
    0 -6 3 34.08
    0 6 -3 35.11
    0 6 3 29.85
    -1 -6 -3 40.5
    1 -6 3 40.4
    -1 -6 -3 37.24
    1 -6 3 40.55
    1 6 3 36.97
    1 6 3 45.16
    -1 6 -3 44.45
    2 -6 3 107.3
    -2 -6 -3 101.3
    2 -6 3 101.24
    2 6 3 102
    2 6 3 99.01
    3 -6 3 104.43
    -3 6 -3 86.84
    3 6 3 94.43
    3 6 3 93.6
    -4 -6 -3 13.66
    4 -6 3 18.4
    -4 6 -3 19.22
    4 6 3 17.33
    -5 -6 -3 1.38
    -5 -6 -3 -0.53
    5 -6 3 0.34
    -5 6 -3 0.62
    5 6 3 -1.24
    6 -6 3 2.31
    -6 -6 -3 -0.12
    -6 6 -3 2.09
    6 6 3 2.2
    -7 -6 -3 1.23
    7 -6 3 4.36
    -7 6 -3 7.81
    -7 -7 3 1.06
    7 -7 -3 -0.59
    -7 7 3 -0.18
    7 7 -3 -1.31
    6 -7 -3 0.98
    -6 -7 3 -0.61
    -6 7 3 1.91
    6 7 -3 -1
    5 -7 -3 30.47
    -5 -7 3 21.69
    -5 7 3 25.81
    5 7 -3 31.62
    -4 -7 3 8.95
    4 -7 -3 1
    -4 7 3 3.44
    4 7 -3 9.35
    3 -7 -3 1.95
    3 7 -3 0.03
    -3 7 3 -1.17
    2 -7 -3 8.72
    -2 -7 3 8.84
    2 7 -3 4.38
    -2 7 3 8.91
    1 -7 -3 0.92
    1 -7 -3 0.78
    -1 -7 3 0.76
    1 7 -3 -0.75
    1 7 -3 3.03
    -1 7 3 1.71
    0 -7 -3 78.5
    0 -7 -3 68.84
    0 -7 3 78.1
    0 7 -3 70.89
    0 7 3 70.8
    -1 -7 -3 6.84
    -1 -7 -3 4.31
    1 -7 3 8.14
    1 -7 3 5.81
    -1 7 -3 4.23
    1 7 3 5.23
    1 7 3 5.66
    -2 -7 -3 30.76
    2 -7 3 30.42
    -2 -7 -3 35.52
    2 7 3 34.15
    2 7 3 28.43
    -2 7 -3 31.98
    3 -7 3 1.33
    -3 -7 -3 2.19
    -3 7 -3 0.56
    3 7 3 1.86
    4 -7 3 0.81
    -4 7 -3 -1.45
    4 7 3 0.47
    5 -7 3 1.92
    -5 -7 -3 2.48
    5 7 3 1.72
    -5 7 -3 0.9
    -6 -7 -3 1.01
    6 -7 3 0.66
    -6 7 -3 9.85
    -7 -7 -3 1.54
    7 -7 3 3.34
    -7 7 -3 2.47
    -6 -8 3 -1.09
    6 -8 -3 0.08
    6 8 -3 -0.27
    -6 8 3 1.49
    5 -8 -3 4.39
    -5 -8 3 4.81
    -5 8 3 4.7
    5 8 -3 2.34
    4 -8 -3 2.17
    4 8 -3 4.1
    -4 8 3 -2.4
    3 -8 -3 7.89
    3 8 -3 3.01
    -3 8 3 6.78
    -2 -8 3 20.57
    2 -8 -3 16.12
    2 8 -3 19.39
    -2 8 3 17.4
    1 -8 -3 1.54
    -1 -8 3 -0.19
    1 8 -3 0.4
    -1 8 3 1.79
    1 8 -3 -0.05
    0 -8 3 11.86
    0 -8 -3 14.39
    0 -8 -3 14.14
    0 8 -3 9.08
    1 -8 3 2.73
    -1 -8 -3 3.42
    -1 -8 -3 4.27
    -1 8 -3 4.35
    1 8 3 3.38
    2 -8 3 9
    -2 -8 -3 11.04
    -2 -8 -3 8.72
    2 8 3 8
    -2 8 -3 6.95
    -3 -8 -3 7.64
    3 -8 3 11.87
    -3 -8 -3 11.95
    -3 8 -3 14.58
    3 8 3 11.26
    4 -8 3 3.39
    -4 -8 -3 2.18
    4 8 3 -0.21
    -4 8 -3 -1.48
    -5 -8 -3 14.02
    5 -8 3 13.62
    5 8 3 22.27
    -5 8 -3 18.1
    6 -8 3 0.78
    -6 -8 -3 0.98
    -6 8 -3 0.7
    6 -9 -3 7.7
    -6 9 3 6.32
    6 9 -3 7.23
    5 -9 -3 -0.54
    5 9 -3 1.06
    -5 9 3 -0.79
    4 -9 -3 1.39
    4 9 -3 1.8
    -4 9 3 0.64
    3 -9 -3 -0.54
    3 9 -3 1.3
    -3 9 3 1.69
    2 -9 -3 0.59
    -2 -9 3 1.23
    2 9 -3 2.78
    -2 9 3 0.69
    1 -9 -3 -0.82
    -1 -9 3 -1.05
    1 9 -3 1.26
    1 9 -3 1.84
    -1 9 3 2.08
    0 -9 -3 9.41
    0 -9 -3 11.64
    0 -9 3 7.41
    0 9 -3 7.88
    -1 -9 -3 0.14
    1 -9 3 -0.55
    -1 -9 -3 -0.12
    -1 9 -3 1.81
    1 9 3 -0.36
    -2 -9 -3 2.34
    -2 -9 -3 6.22
    2 -9 3 -0.2
    2 9 3 6.74
    -2 9 -3 8.35
    -3 -9 -3 13.65
    -3 -9 -3 11.62
    3 -9 3 7.73
    3 9 3 12.88
    4 -9 3 0.96
    -4 -9 -3 1.53
    -4 9 -3 -0.96
    4 9 3 2.51
    5 -9 3 2.04
    -5 -9 -3 0.42
    -5 9 -3 0.12
    5 9 3 1.55
    -6 -9 -3 1
    6 -9 3 0.38
    -6 9 -3 3.28
    6 -10 -3 1.05
    6 10 -3 5.44
    5 -10 -3 1.1
    -5 10 3 2.6
    5 10 -3 1.07
    4 -10 -3 0.5
    -4 10 3 0.44
    4 10 -3 -1.08
    3 -10 -3 12.12
    3 10 -3 17
    -3 10 3 12.99
    -2 -10 3 7.98
    2 -10 -3 1.07
    -2 10 3 2.18
    2 10 -3 0.93
    1 -10 -3 11.16
    -1 -10 3 15.47
    1 10 -3 6.89
    1 10 -3 16.61
    -1 10 3 17.88
    0 -10 3 17.29
    0 -10 -3 17.71
    0 10 -3 19.14
    -1 -10 -3 4.52
    1 -10 3 0.46
    -1 -10 -3 2.36
    1 10 3 5.12
    -1 10 -3 3.94
    2 -10 3 20.18
    -2 -10 -3 21.59
    -2 -10 -3 22.64
    -2 10 -3 20.09
    2 10 3 22.41
    -3 -10 -3 9.19
    3 -10 3 10.47
    -3 -10 -3 6.46
    3 10 3 6.35
    -3 10 -3 11.06
    4 -10 3 5.63
    -4 -10 -3 3.97
    4 10 3 6.79
    -4 10 -3 3.57
    -5 -10 -3 -1.06
    5 -10 3 -0.21
    -5 10 -3 0.61
    5 10 3 0.53
    5 -11 -3 3.6
    5 11 -3 2.71
    -5 11 3 -0.73
    4 -11 -3 5.46
    -4 11 3 7.71
    4 11 -3 4.26
    3 -11 -3 -1.06
    3 11 -3 0.37
    -3 11 3 3.03
    2 -11 -3 -2.47
    2 11 -3 0.76
    -2 11 3 2.11
    -1 -11 3 9.89
    1 -11 -3 10.24
    1 11 -3 13.92
    -1 11 3 5.17
    1 11 -3 6.08
    0 -11 -3 42.85
    0 -11 3 39.27
    0 11 -3 29.04
    0 11 -3 39.67
    -1 -11 -3 1.31
    1 -11 3 -0.44
    -1 11 -3 0.69
    1 11 3 -1.45
    -2 -11 -3 0.78
    2 -11 3 3.14
    -2 -11 -3 0.68
    2 11 3 -0.54
    -2 11 -3 1.51
    -3 -11 -3 -1.76
    3 -11 3 2.62
    -3 11 -3 2.78
    3 11 3 -1.19
    4 -11 3 -0.77
    -4 -11 -3 2.62
    -4 11 -3 4.88
    4 11 3 2.35
    5 -11 3 3.69
    -5 -11 -3 4.54
    -5 11 -3 3.61
    4 -12 -3 3.11
    4 12 -3 -0.34
    -4 12 3 0.6
    3 -12 -3 -0.06
    -3 12 3 0.44
    3 12 -3 6.27
    2 -12 -3 8.34
    -2 12 3 2.13
    2 12 -3 4.5
    -1 -12 3 18.54
    1 -12 -3 16.71
    1 12 -3 18.74
    -1 12 3 23.34
    0 -12 -3 1.49
    0 -12 3 -2.17
    0 12 -3 -1.4
    0 12 -3 -3.83
    1 -12 3 -0.18
    -1 -12 -3 0.39
    1 12 3 1.16
    -1 12 -3 1.27
    -2 -12 -3 16.12
    2 -12 3 13.87
    2 12 3 15.01
    -2 12 -3 17.09
    -3 -12 -3 11.98
    3 -12 3 10.26
    3 12 3 17.51
    -3 12 -3 11.17
    4 -12 3 3.73
    -4 -12 -3 1.25
    4 12 3 6.6
    -4 12 -3 0.41
    3 -13 -3 -1.1
    3 13 -3 7.63
    -3 13 3 3
    2 -13 -3 2.03
    2 13 -3 0.78
    -2 13 3 -1.41
    1 -13 -3 0.56
    1 13 -3 0.24
    0 -13 -3 18.69
    0 -13 3 23.18
    0 13 -3 16.76
    0 13 -3 14.57
    -1 -13 -3 46.73
    1 -13 3 40.8
    1 13 3 46.85
    -1 13 -3 48.05
    2 -13 3 -0.27
    -2 -13 -3 0.89
    -2 13 -3 0.2
    2 13 3 0.67
    3 -13 3 -0.87
    3 13 3 0.59
    -3 13 -3 3.84
    2 -14 -3 2.93
    2 14 -3 5.06
    -2 14 3 7.7
    1 -14 -3 2.92
    1 14 -3 3.35
    0 -14 3 7.75
    0 -14 -3 1.43
    0 14 3 3.77
    0 14 -3 -0.2
    0 14 -3 1.19
    -1 -14 -3 3.37
    1 -14 3 0.08
    1 14 3 2.79
    -1 14 -3 -2.25
    -1 14 -3 2.93
    2 -14 3 -2.78
    -2 14 -3 0.86
    2 14 3 3.24
    -8 0 4 -2.34
    8 0 -4 1.85
    7 0 -4 1.81
    -7 0 4 0.54
    6 0 -4 13.18
    -6 0 4 12.75
    5 0 -4 4.21
    5 0 -4 8.68
    -5 0 4 1.58
    -5 0 4 4.09
    4 0 -4 19.57
    4 0 -4 18.6
    -4 0 4 17.98
    -4 0 4 18.69
    -3 0 4 1.22
    3 0 -4 1.28
    3 0 -4 1.29
    -3 0 4 3.54
    2 0 -4 19.67
    2 0 -4 22.87
    -2 0 4 19.77
    -1 0 4 6.54
    1 0 -4 5.5
    0 0 4 32.76
    0 0 -4 33.37
    0 0 4 33.63
    0 0 -4 31.43
    1 0 4 436.69
    -1 0 -4 430.82
    2 0 4 83.74
    2 0 4 81.18
    -2 0 -4 82.43
    -3 0 -4 -0.09
    3 0 4 0.22
    -3 0 -4 -0.1
    3 0 4 0.01
    -4 0 -4 0.16
    4 0 4 -0.03
    -4 0 -4 -1.11
    4 0 4 0.65
    -5 0 -4 79.33
    5 0 4 79.44
    -5 0 -4 80.38
    5 0 4 85.41
    6 0 4 93.28
    -6 0 -4 92.9
    -6 0 -4 101.31
    -6 0 -4 95.23
    -7 0 -4 6.33
    -8 -1 4 2.49
    8 -1 -4 1.72
    -8 1 4 1.35
    8 1 -4 1.78
    -7 -1 4 1.41
    7 -1 -4 1.17
    -7 1 4 0.17
    7 1 -4 0.41
    6 -1 -4 4.49
    -6 -1 4 1.76
    6 1 -4 7.08
    -6 1 4 4.1
    -5 -1 4 -0.02
    5 -1 -4 0.78
    5 -1 -4 0.22
    -5 1 4 0.35
    -5 1 4 -0.31
    5 1 -4 0.26
    4 -1 -4 29.16
    4 -1 -4 28.31
    -4 -1 4 33.03
    -4 -1 4 30.83
    4 1 -4 30.73
    -4 1 4 24.82
    -4 1 4 30.81
    4 1 -4 34.89
    3 -1 -4 -1.28
    3 -1 -4 -1.84
    -3 -1 4 0.8
    -3 -1 4 0.34
    -3 1 4 -0.63
    -3 1 4 0.09
    3 1 -4 -0.1
    3 1 -4 1.72
    2 -1 -4 83.77
    -2 -1 4 83.62
    2 -1 -4 87.52
    2 1 -4 82.27
    2 1 -4 86.93
    -2 1 4 91.29
    1 -1 -4 -0.22
    -1 -1 4 -0.8
    1 -1 -4 -0.05
    1 1 -4 -0.37
    0 -1 4 166.46
    0 -1 4 169.18
    0 -1 -4 167.13
    0 1 -4 161.37
    0 1 4 162.3
    1 -1 4 6.68
    -1 -1 -4 5.25
    1 -1 4 8.45
    -1 -1 -4 5.69
    1 1 4 4.16
    1 1 4 6.42
    -1 1 -4 6.67
    1 1 4 5.9
    -2 -1 -4 65.6
    2 -1 4 62.41
    -2 -1 -4 65.75
    2 -1 4 67.6
    2 1 4 59.47
    2 1 4 65.68
    -2 1 -4 62.31
    -3 -1 -4 65.48
    3 -1 4 75.69
    -3 -1 -4 70.12
    3 -1 4 77.25
    3 1 4 64.34
    -3 1 -4 75.24
    3 1 4 69.3
    -4 -1 -4 -0.43
    4 -1 4 -0.44
    -4 -1 -4 0.14
    4 1 4 0.41
    -4 1 -4 -0.86
    4 1 4 0.65
    5 -1 4 0.09
    -5 -1 -4 0.38
    -5 -1 -4 0.41
    5 1 4 -0.59
    -5 1 -4 0.6
    5 1 4 0.86
    -5 1 -4 1.65
    -5 1 -4 -0.39
    -6 -1 -4 -0.83
    -6 -1 -4 -2.23
    -6 1 -4 -1.66
    6 1 4 -1.42
    -6 1 -4 0.22
    -6 1 -4 -0.47
    -7 -1 -4 9.09
    -7 1 -4 4.38
    -7 1 -4 6.44
    -8 -2 4 4.66
    8 2 -4 -0.77
    -8 2 4 1.93
    -7 -2 4 17.15
    7 -2 -4 12.82
    -7 2 4 17.16
    7 2 -4 5.64
    6 -2 -4 6.27
    -6 -2 4 7.11
    6 -2 -4 3.31
    6 2 -4 6.33
    -6 2 4 8.35
    -6 2 4 5.89
    -5 -2 4 5.76
    5 -2 -4 10.95
    5 -2 -4 9.13
    -5 2 4 7.87
    -5 2 4 9.52
    5 2 -4 13.81
    -4 -2 4 0.92
    4 -2 -4 0.21
    4 -2 -4 -0.69
    -4 -2 4 0.19
    4 2 -4 -0.94
    -4 2 4 -0.52
    -3 -2 4 38.69
    3 -2 -4 41.89
    3 -2 -4 39.05
    -3 -2 4 39.31
    -3 2 4 42.84
    3 2 -4 42.65
    2 -2 -4 230.52
    2 -2 -4 235.35
    -2 -2 4 238.12
    2 2 -4 222.41
    -2 2 4 236.97
    1 -2 -4 198.12
    -1 -2 4 193.11
    -1 -2 4 196.38
    -1 2 4 185.28
    1 2 -4 194.98
    1 2 -4 193.15
    -1 2 4 198.01
    0 -2 4 44.69
    0 -2 -4 42.83
    0 2 4 41.85
    0 2 -4 42.2
    1 -2 4 144.37
    1 -2 4 144.05
    -1 -2 -4 142.51
    1 2 4 141.97
    -1 2 -4 140.01
    1 2 4 142.48
    2 -2 4 185.67
    -2 -2 -4 177.48
    -2 -2 -4 180.35
    2 -2 4 178.55
    -2 2 -4 180.1
    2 2 4 182.14
    2 2 4 173.73
    -3 -2 -4 97.77
    3 -2 4 113.9
    -3 -2 -4 106.21
    3 -2 4 110.05
    3 2 4 100.69
    3 2 4 106.7
    -3 2 -4 107.33
    4 -2 4 11.79
    -4 -2 -4 11.49
    4 -2 4 13.58
    -4 -2 -4 9.13
    -4 2 -4 7.59
    4 2 4 10.25
    4 2 4 13.67
    -4 2 -4 9.46
    5 -2 4 10.26
    5 -2 4 7.77
    -5 -2 -4 12.46
    -5 -2 -4 8.44
    -5 2 -4 12.71
    5 2 4 9.6
    -5 2 -4 8.92
    5 2 4 10.79
    -6 -2 -4 0.55
    -6 -2 -4 -1.12
    -6 2 -4 -0.05
    -6 2 -4 2.38
    -6 2 -4 3.15
    6 2 4 0.21
    -7 -2 -4 10.14
    -7 2 -4 9.61
    -7 2 -4 0.79
    -8 -3 4 -2.52
    -8 3 4 0.69
    8 3 -4 1.73
    -7 -3 4 -0.69
    7 3 -4 1.97
    -7 3 4 -1.66
    -6 -3 4 3.56
    6 -3 -4 -0.02
    6 3 -4 4.98
    -6 3 4 7.53
    -6 3 4 3.2
    5 -3 -4 16.47
    -5 -3 4 20.33
    -5 3 4 14.49
    5 3 -4 11.65
    4 -3 -4 7.46
    -4 -3 4 3.49
    4 3 -4 6.8
    -4 3 4 5.22
    3 -3 -4 29.85
    -3 -3 4 34.6
    3 3 -4 33.38
    -3 3 4 39.1
    -2 -3 4 25.39
    2 -3 -4 22.56
    2 3 -4 23.93
    -2 3 4 22.14
    1 -3 -4 26.72
    -1 -3 4 25.17
    -1 3 4 23.43
    1 3 -4 21.24
    1 3 -4 23.34
    -1 3 4 21.05
    0 -3 4 0.88
    0 -3 -4 1.51
    0 -3 -4 1.05
    0 3 4 1.24
    0 3 -4 2.65
    -1 -3 -4 64.44
    1 -3 4 65.25
    1 -3 4 65.08
    1 3 4 64.55
    -1 3 -4 59.21
    1 3 4 59.62
    -1 3 -4 64.23
    -2 -3 -4 5.32
    2 -3 4 2.79
    2 -3 4 3.59
    -2 -3 -4 3.52
    -2 3 -4 3.11
    2 3 4 2.74
    -2 3 -4 2.62
    2 3 4 4.42
    3 -3 4 4.75
    -3 -3 -4 5.1
    3 -3 4 3.41
    -3 -3 -4 2.91
    -3 3 -4 3.48
    3 3 4 1.83
    -3 3 -4 3.66
    3 3 4 2.62
    4 -3 4 7.18
    -4 -3 -4 3.24
    4 -3 4 7.21
    -4 -3 -4 6.93
    4 3 4 6.75
    4 3 4 5.32
    -4 3 -4 6.3
    -4 3 -4 3.85
    5 -3 4 43.23
    -5 -3 -4 44.52
    5 -3 4 43.06
    -5 -3 -4 46.45
    5 3 4 42.2
    -5 3 -4 42.69
    -5 3 -4 43.53
    5 3 4 41.95
    6 -3 4 1.65
    -6 -3 -4 -2.23
    -6 -3 -4 -0.17
    6 3 4 0.73
    -6 3 -4 0.42
    -6 3 -4 -0.24
    -6 3 -4 -0.76
    -7 -3 -4 1.77
    -7 3 -4 1.37
    -7 3 -4 0.09
    -7 -4 4 1.18
    7 4 -4 2.39
    -7 4 4 -0.35
    6 -4 -4 -1.12
    -6 -4 4 -2.01
    -6 4 4 0.98
    -6 4 4 3.08
    6 4 -4 0.68
    -5 -4 4 -0.27
    5 -4 -4 -0.05
    5 4 -4 -0.09
    -5 4 4 0.5
    -4 -4 4 10.16
    4 -4 -4 16.81
    4 4 -4 10.48
    -4 4 4 11.08
    -3 -4 4 42.31
    3 -4 -4 43.6
    -3 -4 4 43.3
    -3 -4 4 45.61
    3 4 -4 43.84
    -3 4 4 38.74
    -2 -4 4 48.6
    -2 -4 4 45.36
    2 -4 -4 46.6
    2 4 -4 50.35
    -2 4 4 47.14
    -2 4 4 47.58
    1 -4 -4 25.4
    1 -4 -4 23.73
    -1 -4 4 22.06
    -1 4 4 23.69
    1 4 -4 27.53
    1 4 -4 22.18
    -1 4 4 20.66
    0 -4 4 111.75
    0 -4 -4 114.66
    0 -4 -4 114.11
    0 4 4 113.36
    0 4 -4 114.86
    1 -4 4 63.38
    -1 -4 -4 71.66
    1 -4 4 62.7
    1 4 4 65.87
    -1 4 -4 69.49
    1 4 4 71.55
    2 -4 4 17.22
    -2 -4 -4 14.54
    2 -4 4 19.46
    -2 4 -4 17.59
    2 4 4 18.57
    -2 4 -4 16.79
    2 4 4 18.26
    3 -4 4 -0.44
    3 -4 4 -0.57
    -3 -4 -4 0.37
    -3 -4 -4 0.81
    -3 4 -4 -1.57
    3 4 4 -1.58
    3 4 4 0.95
    -3 4 -4 0.25
    4 -4 4 1.76
    -4 -4 -4 -0.72
    -4 -4 -4 2.62
    4 -4 4 -1.12
    -4 4 -4 2.27
    4 4 4 0.97
    4 4 4 3.34
    -4 4 -4 0.91
    5 -4 4 10.96
    -5 -4 -4 10.33
    5 -4 4 10.84
    -5 -4 -4 4.08
    -5 4 -4 11.15
    5 4 4 12.65
    -5 4 -4 8.39
    5 4 4 12.23
    -6 -4 -4 2.95
    6 -4 4 5.44
    6 4 4 3.09
    -6 4 -4 5.4
    -7 -4 -4 -1.47
    -7 4 -4 3.65
    -7 4 -4 2.4
    7 -5 -4 0.78
    -7 -5 4 1.5
    -7 5 4 1.75
    7 5 -4 1.06
    -6 -5 4 5.61
    6 -5 -4 5.03
    6 5 -4 11.78
    -6 5 4 5.26
    5 -5 -4 16.07
    -5 -5 4 16.39
    -5 5 4 16.78
    5 5 -4 14.19
    -4 -5 4 0.89
    4 -5 -4 5.7
    -4 5 4 6.77
    4 5 -4 5.86
    -3 -5 4 0.34
    -3 -5 4 3.09
    3 -5 -4 1.11
    3 5 -4 1.05
    -3 5 4 -2.59
    -2 -5 4 -0.21
    -2 -5 4 -0.21
    2 -5 -4 0.05
    2 5 -4 -0.21
    -2 5 4 -1.38
    -2 5 4 -0.14
    1 -5 -4 52.74
    -1 -5 4 48.77
    1 -5 -4 52.5
    -1 5 4 55.87
    1 5 -4 52.32
    -1 5 4 54.84
    1 5 -4 53.24
    0 -5 -4 -0.28
    0 -5 4 -0.62
    0 -5 -4 0.39
    0 5 4 -0.31
    0 5 -4 1.27
    -1 -5 -4 13.84
    1 -5 4 10.07
    1 -5 4 14.56
    -1 -5 -4 11.24
    -1 5 -4 8.71
    1 5 4 11.22
    2 -5 4 1.91
    -2 -5 -4 4.2
    2 -5 4 3.13
    2 5 4 0.51
    2 5 4 1.2
    -2 5 -4 0.27
    -3 -5 -4 15.58
    3 -5 4 13.12
    3 -5 4 15.06
    -3 5 -4 17.87
    3 5 4 15.46
    3 5 4 13.59
    -3 5 -4 14.69
    4 -5 4 39.37
    -4 -5 -4 37.92
    4 -5 4 37.82
    -4 5 -4 40.08
    -4 5 -4 39.13
    4 5 4 40.5
    4 5 4 35.5
    5 -5 4 4.19
    -5 -5 -4 2.01
    -5 -5 -4 3.32
    5 5 4 5.97
    -5 5 -4 3.74
    -6 -5 -4 2.27
    6 -5 4 2.76
    -6 5 -4 6.63
    7 -5 4 0.01
    -7 -5 -4 0.72
    -7 5 -4 0.92
    7 -6 -4 0.08
    -7 -6 4 2.18
    -7 6 4 2.25
    7 6 -4 0.46
    -6 -6 4 0.43
    6 -6 -4 -0.59
    -6 6 4 2.66
    6 6 -4 -1.22
    5 -6 -4 1.28
    -5 -6 4 0.26
    5 6 -4 0.13
    -5 6 4 -0.67
    -4 -6 4 7.75
    4 -6 -4 10.77
    4 6 -4 6.03
    -4 6 4 11.87
    -3 -6 4 33.81
    3 -6 -4 36.13
    -3 -6 4 38.26
    3 6 -4 33.58
    -3 6 4 32.03
    -2 -6 4 0.16
    2 -6 -4 -0.67
    2 6 -4 0.97
    -2 6 4 0.57
    -2 6 4 -0.23
    -1 -6 4 1.49
    1 -6 -4 1.13
    1 -6 -4 2
    -1 6 4 0.75
    -1 6 4 -0.09
    1 6 -4 0.8
    1 6 -4 0.55
    0 -6 -4 47.72
    0 -6 4 44.37
    0 -6 -4 43.56
    0 6 -4 43.12
    0 6 4 51.86
    -1 -6 -4 8.02
    1 -6 4 5.95
    -1 -6 -4 6.34
    1 -6 4 7.86
    1 6 4 6.5
    -1 6 -4 8.95
    -2 -6 -4 16.36
    2 -6 4 10.4
    2 -6 4 12.51
    -2 -6 -4 17.12
    2 6 4 12.47
    -2 6 -4 13.1
    2 6 4 14.61
    3 -6 4 13.18
    -3 -6 -4 13.49
    3 -6 4 14.06
    3 6 4 10.78
    3 6 4 13.73
    -3 6 -4 7.88
    -4 -6 -4 4.61
    4 -6 4 2.03
    -4 6 -4 4.64
    4 6 4 4.76
    4 6 4 3.91
    5 -6 4 -2.89
    -5 -6 -4 0.8
    -5 -6 -4 -0.33
    -5 6 -4 -1.66
    5 6 4 0.76
    6 -6 4 3.23
    -6 -6 -4 3.04
    -6 6 -4 1.71
    7 -6 4 0.18
    -7 -6 -4 0.47
    -7 6 -4 1.66
    -7 -7 4 5.71
    7 -7 -4 6.93
    -7 7 4 10.08
    7 7 -4 10.68
    6 -7 -4 15.31
    -6 -7 4 7.68
    -6 7 4 19.28
    6 7 -4 13.31
    5 -7 -4 1.95
    -5 -7 4 1.96
    5 7 -4 0.21
    -5 7 4 2.86
    4 -7 -4 16.53
    -4 -7 4 12.73
    4 7 -4 12.66
    -4 7 4 17.8
    3 -7 -4 53.62
    -3 7 4 46.48
    3 7 -4 52.37
    2 -7 -4 59.05
    -2 -7 4 53.18
    2 7 -4 56.27
    -2 7 4 54.68
    1 -7 -4 7.18
    -1 -7 4 6.68
    1 -7 -4 9.7
    1 7 -4 9.79
    -1 7 4 7.52
    1 7 -4 5.24
    -1 7 4 4.77
    0 -7 4 32.83
    0 -7 -4 37.71
    0 -7 -4 31.97
    0 7 4 30.83
    0 7 -4 31.86
    -1 -7 -4 3.94
    1 -7 4 2.88
    1 -7 4 6.05
    -1 -7 -4 2.65
    1 7 4 3.86
    -1 7 -4 0.85
    -2 -7 -4 14.08
    2 -7 4 17.93
    -2 -7 -4 15.72
    2 7 4 14.79
    2 7 4 16.27
    -2 7 -4 13.5
    3 -7 4 15.1
    -3 -7 -4 11.95
    -3 -7 -4 13.35
    3 7 4 17.55
    -3 7 -4 11.52
    3 7 4 10.52
    4 -7 4 29.45
    -4 -7 -4 23.87
    4 7 4 28.76
    -4 7 -4 18.25
    5 -7 4 -1.07
    -5 -7 -4 4.29
    -5 7 -4 4.76
    5 7 4 5.94
    -6 -7 -4 -1.3
    6 -7 4 -1.35
    -6 7 -4 3.16
    -6 -8 4 -3.26
    6 -8 -4 0.31
    -6 8 4 -3.29
    6 8 -4 1.16
    5 -8 -4 8.62
    -5 -8 4 3.53
    -5 8 4 8.89
    5 8 -4 8.52
    4 -8 -4 0.75
    4 8 -4 0.74
    -4 8 4 -0.36
    3 -8 -4 1.42
    -3 8 4 -1.06
    3 8 -4 -0.2
    -2 -8 4 15.63
    2 -8 -4 19.64
    2 8 -4 16.44
    -2 8 4 13.38
    -1 -8 4 1.65
    1 -8 -4 1.66
    1 8 -4 1.37
    1 8 -4 1.19
    -1 8 4 1.61
    0 -8 -4 7.5
    0 -8 4 9.36
    0 -8 -4 7.58
    0 8 -4 9.16
    0 8 4 5.37
    -1 -8 -4 19.35
    -1 -8 -4 24.18
    1 -8 4 21.26
    1 -8 4 17.97
    1 8 4 22.88
    1 8 4 26.12
    -1 8 -4 21.71
    2 -8 4 1.09
    -2 -8 -4 0.68
    -2 -8 -4 1.3
    2 8 4 0.22
    -2 8 -4 -1.63
    2 8 4 1.34
    -3 -8 -4 8.27
    -3 -8 -4 6.05
    3 -8 4 2.44
    3 8 4 5.06
    4 -8 4 4.27
    -4 -8 -4 4.91
    -4 -8 -4 6.33
    -4 8 -4 2.71
    4 8 4 2.73
    -5 -8 -4 0.54
    5 -8 4 -3.1
    -5 8 -4 0.25
    5 8 4 1.94
    6 -8 4 7.38
    -6 -8 -4 3.87
    -6 8 -4 3.62
    6 -9 -4 12.77
    -6 9 4 14.91
    6 9 -4 16.41
    5 -9 -4 20.52
    5 9 -4 27.67
    -5 9 4 20.88
    4 -9 -4 28.02
    -4 9 4 25.3
    4 9 -4 30.84
    3 -9 -4 -0.15
    3 9 -4 -0.42
    -3 9 4 -2.4
    -2 -9 4 3.17
    2 -9 -4 4.71
    -2 9 4 1.76
    2 9 -4 5.96
    1 -9 -4 15.73
    -1 -9 4 20.42
    1 9 -4 13.94
    1 9 -4 18.48
    -1 9 4 19.06
    0 -9 4 89.59
    0 -9 -4 97.91
    0 -9 -4 100.05
    0 9 -4 85.28
    -1 -9 -4 6.57
    -1 -9 -4 7.31
    1 -9 4 4.86
    1 9 4 8.36
    -1 9 -4 8.63
    2 -9 4 0.83
    -2 -9 -4 2.42
    -2 -9 -4 3.86
    2 9 4 2.3
    -2 9 -4 0.85
    3 -9 4 7.72
    -3 -9 -4 6.76
    -3 -9 -4 6.35
    -3 9 -4 13.42
    3 9 4 5.92
    -4 -9 -4 4.8
    4 -9 4 1.04
    4 9 4 7.62
    -4 9 -4 2.78
    -5 -9 -4 0.75
    5 -9 4 1.04
    -5 9 -4 0.58
    -6 -9 -4 6.99
    6 -9 4 5.75
    -6 9 -4 3.94
    6 10 -4 2
    5 -10 -4 4.59
    -5 10 4 0.98
    5 10 -4 -1.29
    4 -10 -4 0.93
    4 10 -4 0.68
    -4 10 4 5.07
    3 -10 -4 13.5
    -3 10 4 12.8
    3 10 -4 12.41
    2 -10 -4 24.23
    2 10 -4 26.03
    1 -10 -4 15.67
    -1 -10 4 14.8
    1 10 -4 13.5
    -1 10 4 17.67
    1 10 -4 13.66
    0 -10 4 11.73
    0 -10 -4 9.32
    0 10 -4 13.08
    0 10 -4 4.91
    1 -10 4 1.87
    -1 -10 -4 2.27
    -1 -10 -4 1.83
    -1 10 -4 0.35
    1 10 4 6.81
    -2 -10 -4 6.38
    -2 -10 -4 7.11
    2 -10 4 8.54
    -2 10 -4 8.52
    2 10 4 6.53
    3 -10 4 23.55
    -3 -10 -4 20.67
    -3 -10 -4 19.89
    -3 10 -4 19.36
    3 10 4 17.14
    -4 -10 -4 7.14
    4 -10 4 -1.27
    4 10 4 4.65
    -4 10 -4 -1.62
    5 -10 4 7.5
    -5 -10 -4 3.61
    -5 10 -4 10.19
    5 -11 -4 2.13
    5 11 -4 -2.34
    -5 11 4 -1.2
    4 -11 -4 2.2
    -4 11 4 0.11
    4 11 -4 3.63
    3 -11 -4 7.85
    3 11 -4 12.76
    -3 11 4 6.15
    2 -11 -4 20.22
    -2 11 4 19.27
    2 11 -4 15.99
    -1 -11 4 27.82
    1 -11 -4 15.85
    1 11 -4 19.09
    1 11 -4 26.81
    0 -11 4 -1.1
    0 -11 -4 2.89
    0 11 -4 0
    0 11 -4 4.71
    1 -11 4 11.45
    -1 -11 -4 13.57
    -1 11 -4 18.44
    1 11 4 17.17
    -2 -11 -4 10.65
    -2 -11 -4 7.47
    2 -11 4 7.12
    -2 11 -4 9
    2 11 4 5.04
    3 -11 4 25.66
    -3 -11 -4 21.18
    -3 -11 -4 20.62
    3 11 4 20.34
    -3 11 -4 15.88
    -4 -11 -4 0.21
    4 -11 4 2.06
    -4 11 -4 1.79
    4 11 4 -1.58
    -5 -11 -4 -2.75
    5 -11 4 3.32
    -5 11 -4 -0.7
    4 -12 -4 5.34
    -4 12 4 5.56
    4 12 -4 11.55
    3 -12 -4 1.45
    3 12 -4 0.53
    -3 12 4 4.11
    2 -12 -4 -0.35
    2 12 -4 0.63
    -2 12 4 -1.16
    -1 -12 4 4.72
    1 -12 -4 1.99
    1 12 -4 1.54
    1 12 -4 5.1
    0 -12 4 18.51
    0 -12 -4 17.09
    0 12 -4 16.25
    0 12 -4 13.33
    -1 -12 -4 35.07
    1 -12 4 36.42
    1 12 4 34.62
    -1 12 -4 29.79
    2 -12 4 9.02
    -2 -12 -4 10.58
    -2 12 -4 11.56
    2 12 4 3.66
    -3 -12 -4 2.53
    3 -12 4 3.11
    -3 12 -4 1.79
    3 12 4 1.15
    4 -12 4 6.21
    -4 -12 -4 1.54
    -4 12 -4 -0.5
    3 -13 -4 -1.01
    3 13 -4 4.02
    -3 13 4 -2.13
    2 -13 -4 -0.74
    2 13 -4 -0.41
    -2 13 4 1.74
    1 -13 -4 3.07
    1 13 -4 -0.97
    0 -13 -4 0.77
    0 -13 4 -2.67
    0 13 -4 -2.92
    0 13 -4 0.24
    1 -13 4 11.36
    -1 -13 -4 12.18
    -1 13 -4 8.04
    1 13 4 18.94
    2 -13 4 -0.03
    -2 -13 -4 -0.44
    -2 13 -4 -3.17
    2 13 4 -0.24
    3 -13 4 1.3
    3 13 4 -1.97
    -3 13 -4 1.26
    2 -14 -4 8.18
    2 14 -4 1.62
    1 -14 -4 5.41
    1 14 -4 6.01
    0 -14 -4 2.99
    0 -14 4 0.22
    0 14 -4 -3.37
    0 14 -4 -0.31
    0 14 4 -3.13
    1 -14 4 5.99
    -1 -14 -4 6.38
    -1 14 -4 1.39
    -1 14 -4 2.41
    1 14 4 6.05
    8 0 -5 -2.3
    -8 0 5 -1.75
    7 0 -5 0.28
    -7 0 5 -1.56
    6 0 -5 -2
    -6 0 5 -0.08
    -5 0 5 -1.29
    5 0 -5 -0.02
    -5 0 5 -0.04
    5 0 -5 -0.72
    4 0 -5 -0.21
    4 0 -5 -0.57
    -4 0 5 0.73
    -4 0 5 0.45
    3 0 -5 1.05
    3 0 -5 -0.55
    -3 0 5 -0.57
    -3 0 5 -0.65
    2 0 -5 0.46
    -2 0 5 -0.91
    2 0 -5 0.03
    -1 0 5 0.17
    1 0 -5 0.08
    0 0 -5 0.11
    0 0 5 0.3
    0 0 -5 -0.62
    0 0 5 -0.45
    -1 0 -5 -0.03
    1 0 5 -0.83
    2 0 5 0.48
    -2 0 -5 0.39
    -3 0 -5 0.4
    3 0 5 1.73
    -3 0 -5 0.84
    3 0 5 0.14
    -4 0 -5 -0.98
    4 0 5 0.48
    4 0 5 -1.95
    -4 0 -5 0.08
    5 0 5 1.07
    5 0 5 0.01
    -5 0 -5 -0.3
    -5 0 -5 -1.54
    6 0 5 2.76
    -6 0 -5 1.16
    -6 0 -5 0.17
    -7 0 -5 0.9
    -8 -1 5 0.37
    8 -1 -5 -2.52
    8 1 -5 -0.41
    -8 1 5 -0.36
    -7 -1 5 6.33
    7 -1 -5 2.34
    7 1 -5 -0.35
    -7 1 5 -0.24
    -6 -1 5 23.2
    6 -1 -5 29.98
    -6 1 5 34.66
    6 1 -5 25.65
    5 -1 -5 19.78
    -5 -1 5 20.84
    5 -1 -5 24.64
    5 1 -5 20.5
    -5 1 5 23.97
    -5 1 5 26.36
    -4 -1 5 3.43
    4 -1 -5 2.78
    4 -1 -5 3.23
    -4 -1 5 4.9
    -4 1 5 3.89
    -4 1 5 4.03
    4 1 -5 3.3
    4 1 -5 2.84
    -3 -1 5 20.97
    3 -1 -5 21.38
    3 -1 -5 22.26
    -3 -1 5 20.02
    3 1 -5 22.54
    -3 1 5 21.69
    3 1 -5 25.07
    -3 1 5 22.53
    2 -1 -5 130.92
    2 -1 -5 130.05
    2 1 -5 131.34
    2 1 -5 138.02
    -2 1 5 130.48
    -2 1 5 142.43
    1 -1 -5 251.24
    -1 -1 5 253.75
    1 -1 -5 256.6
    1 1 -5 252.36
    0 -1 -5 341.69
    0 -1 5 334.33
    0 -1 5 324.81
    0 -1 -5 335.39
    0 1 5 340.11
    0 1 -5 330.66
    1 -1 5 96.13
    -1 -1 -5 84.42
    -1 1 -5 90.98
    1 1 5 95.61
    -2 -1 -5 2.01
    2 -1 5 1.33
    -2 -1 -5 2.37
    2 1 5 2.02
    -2 1 -5 1.87
    2 1 5 1.84
    -3 -1 -5 1.44
    -3 -1 -5 0.35
    3 -1 5 0.49
    3 1 5 0.23
    -3 1 -5 0.48
    3 1 5 0.95
    -4 -1 -5 -0.06
    4 -1 5 -0.05
    -4 -1 -5 0.02
    -4 1 -5 -0.61
    4 1 5 1.4
    4 1 5 1.4
    -5 -1 -5 20.32
    5 -1 5 21.5
    -5 -1 -5 21.67
    -5 1 -5 21.64
    5 1 5 20.84
    5 1 5 19.45
    -5 1 -5 21.21
    6 -1 5 1.64
    -6 -1 -5 1.38
    -6 -1 -5 4.64
    6 1 5 0.67
    -6 1 -5 5.22
    -6 1 -5 -0.31
    -6 1 -5 0.71
    6 1 5 3.39
    -7 -1 -5 1.07
    -7 1 -5 1.83
    -7 1 -5 1.32
    -8 -2 5 0.47
    8 2 -5 -1.49
    -8 2 5 1.21
    7 -2 -5 -1.42
    -7 -2 5 0.41
    7 2 -5 1.01
    -7 2 5 5.21
    -6 -2 5 4.08
    6 -2 -5 3.62
    6 -2 -5 2.31
    -6 2 5 2.75
    6 2 -5 0.86
    5 -2 -5 0
    5 -2 -5 -0.64
    -5 -2 5 0.25
    5 2 -5 1.64
    -5 2 5 1.2
    -5 2 5 0.72
    -4 -2 5 0.38
    -4 -2 5 -0.91
    4 -2 -5 0.38
    4 -2 -5 -0.05
    4 2 -5 -0.14
    -4 2 5 1.81
    -4 2 5 -0.05
    3 -2 -5 69.2
    -3 -2 5 66.18
    3 -2 -5 65.29
    3 2 -5 67.91
    -3 2 5 71.18
    2 -2 -5 -0.56
    2 -2 -5 2.18
    -2 -2 5 -0.09
    -2 2 5 1.24
    2 2 -5 0.76
    -1 -2 5 108.28
    1 -2 -5 100.52
    -1 2 5 107.52
    1 2 -5 103.43
    0 -2 5 6.81
    0 -2 -5 4.54
    0 -2 5 5.04
    0 2 -5 7.13
    0 2 5 8.48
    1 -2 5 137.5
    -1 -2 -5 142.2
    1 -2 5 136.74
    1 2 5 136.42
    1 2 5 137.39
    -1 2 -5 146.96
    -2 -2 -5 0.01
    2 -2 5 0.19
    2 -2 5 -0.03
    -2 -2 -5 0.98
    -2 2 -5 1.36
    2 2 5 1.15
    2 2 5 2.94
    -3 -2 -5 -0.95
    -3 -2 -5 -0.54
    3 -2 5 -0.22
    3 -2 5 -0.1
    3 2 5 -0.29
    3 2 5 -0.43
    -3 2 -5 0.59
    -4 -2 -5 0.18
    4 -2 5 1.08
    -4 -2 -5 1.81
    4 -2 5 0.09
    4 2 5 2.16
    4 2 5 0.49
    -4 2 -5 -1.38
    5 -2 5 0.49
    -5 -2 -5 1.59
    -5 -2 -5 -1.16
    5 2 5 0.92
    -5 2 -5 -0.54
    5 2 5 1.55
    -5 2 -5 2.38
    6 -2 5 3.62
    -6 -2 -5 1.79
    6 2 5 2.43
    -6 2 -5 2.09
    6 2 5 4.89
    -6 2 -5 5.99
    -6 2 -5 1.67
    -7 -2 -5 -1
    -7 2 -5 4.08
    -8 -3 5 2.63
    8 3 -5 6.53
    -8 3 5 7.14
    -7 -3 5 -1.84
    -7 3 5 5.07
    7 3 -5 4.14
    -6 -3 5 13.39
    6 -3 -5 6.21
    6 3 -5 12.84
    -6 3 5 5.2
    -6 3 5 13.04
    -5 -3 5 8.3
    5 -3 -5 4.55
    5 -3 -5 14.93
    -5 3 5 7.16
    5 3 -5 5.74
    -4 -3 5 2.29
    4 -3 -5 1.57
    4 -3 -5 -0.83
    4 3 -5 2.02
    -4 3 5 -0.32
    3 -3 -5 124.75
    -3 -3 5 117.43
    -3 3 5 130.51
    3 3 -5 132.83
    2 -3 -5 87.94
    -2 -3 5 85.96
    2 3 -5 81.63
    -2 3 5 82.17
    -1 -3 5 30.56
    1 -3 -5 29.02
    -1 -3 5 31.57
    -1 3 5 30.47
    1 3 -5 30.74
    1 3 -5 30.17
    0 -3 5 61.17
    0 -3 -5 62.09
    0 3 -5 63.27
    0 3 5 65.79
    0 3 -5 65.68
    -1 -3 -5 40.22
    1 -3 5 43.14
    1 -3 5 39.68
    1 3 5 44.14
    1 3 5 44.87
    -1 3 -5 38.48
    2 -3 5 11.38
    -2 -3 -5 13.83
    2 -3 5 14.44
    2 3 5 13.44
    -2 3 -5 9.49
    2 3 5 10.29
    3 -3 5 77.36
    3 -3 5 72.03
    -3 -3 -5 69.81
    -3 -3 -5 72.54
    -3 3 -5 80.99
    3 3 5 70.91
    -3 3 -5 69.76
    3 3 5 70.07
    -4 -3 -5 29.29
    -4 -3 -5 30.16
    4 -3 5 32.95
    4 -3 5 29.14
    -4 3 -5 27.95
    -4 3 -5 27.72
    4 3 5 29.66
    4 3 5 32.61
    5 -3 5 11.23
    -5 -3 -5 12.83
    5 -3 5 9.47
    -5 -3 -5 7.84
    -5 3 -5 8.03
    5 3 5 7.63
    5 3 5 11.54
    -5 3 -5 7.08
    -6 -3 -5 0.54
    -6 3 -5 4.05
    -6 3 -5 1.59
    -6 3 -5 -0.5
    -7 -3 -5 4.16
    -7 3 -5 3.54
    -7 -4 5 0.53
    7 4 -5 0.51
    -7 4 5 -0.8
    -6 -4 5 1.84
    6 -4 -5 6.43
    6 4 -5 -2.61
    -6 4 5 1.61
    -6 4 5 5.8
    5 -4 -5 58.67
    -5 -4 5 67.66
    -5 4 5 57.2
    5 4 -5 63.13
    4 -4 -5 23.48
    -4 -4 5 27.81
    -4 4 5 28.41
    4 4 -5 28.6
    3 -4 -5 115.58
    -3 -4 5 121.51
    -3 4 5 104.61
    3 4 -5 110.92
    2 -4 -5 14.79
    -2 -4 5 14.68
    -2 -4 5 16.06
    2 4 -5 15.03
    -2 4 5 12.88
    -2 4 5 15.02
    1 -4 -5 51.03
    1 -4 -5 54.03
    -1 -4 5 48.3
    -1 4 5 51.77
    1 4 -5 55.62
    -1 4 5 50.2
    1 4 -5 54.57
    0 -4 5 256.56
    0 -4 -5 267.36
    0 -4 -5 275.04
    0 4 5 273.38
    0 4 -5 265.49
    1 -4 5 231.98
    1 -4 5 247.52
    -1 -4 -5 237.65
    -1 4 -5 253.29
    1 4 5 249.44
    1 4 5 251.9
    2 -4 5 27.04
    2 -4 5 34.2
    -2 -4 -5 29.87
    2 4 5 35.48
    -2 4 -5 27.92
    2 4 5 31.42
    -3 -4 -5 4.09
    3 -4 5 3.77
    3 -4 5 4.47
    -3 -4 -5 6.75
    3 4 5 6.66
    3 4 5 5.1
    -3 4 -5 4.14
    -3 4 -5 3.85
    4 -4 5 14.46
    -4 -4 -5 14.3
    -4 -4 -5 14.46
    4 -4 5 20.44
    -4 4 -5 14.76
    4 4 5 15.29
    -4 4 -5 14.76
    4 4 5 11.14
    5 -4 5 16.29
    5 -4 5 25.56
    -5 -4 -5 17.77
    -5 -4 -5 12.81
    -5 4 -5 20.19
    -5 4 -5 18.66
    5 4 5 12.33
    5 4 5 19.95
    6 -4 5 14.46
    -6 -4 -5 17.09
    -6 4 -5 16.54
    -7 -4 -5 2.53
    -7 4 -5 2.54
    -7 -5 5 0.04
    -7 5 5 1.39
    7 5 -5 0.78
    -6 -5 5 -0.57
    6 -5 -5 -0.3
    6 5 -5 -0.81
    -6 5 5 2.05
    5 -5 -5 8.68
    -5 -5 5 8.91
    5 5 -5 4.98
    -5 5 5 4.29
    4 -5 -5 22.61
    -4 -5 5 22.45
    -4 5 5 22.92
    4 5 -5 17.92
    -3 -5 5 12.91
    3 -5 -5 9.29
    -3 5 5 8.08
    3 5 -5 11.04
    -3 5 5 10.69
    -2 -5 5 31.77
    2 -5 -5 32.65
    -2 -5 5 32.08
    2 5 -5 27.92
    -2 5 5 28.56
    -2 5 5 34.51
    2 5 -5 32.96
    1 -5 -5 41.66
    -1 -5 5 41.69
    1 -5 -5 42.01
    1 5 -5 40.46
    -1 5 5 44.43
    1 5 -5 44.87
    -1 5 5 39.06
    0 -5 -5 0.01
    0 -5 -5 0.19
    0 -5 5 -0.09
    0 5 5 0.78
    0 5 -5 0.4
    1 -5 5 0.36
    -1 -5 -5 0.06
    1 -5 5 2.62
    1 5 5 0.02
    -1 5 -5 -0.43
    2 -5 5 55.13
    -2 -5 -5 56.03
    2 -5 5 66.93
    2 5 5 60.5
    -2 5 -5 45.85
    2 5 5 60.91
    3 -5 5 0.98
    -3 -5 -5 1.37
    3 -5 5 1.77
    3 5 5 1.72
    -3 5 -5 0.34
    3 5 5 1.01
    -3 5 -5 0.39
    4 -5 5 -0.53
    -4 -5 -5 -0.23
    -4 -5 -5 0.34
    4 -5 5 -1.49
    -4 5 -5 0.67
    -4 5 -5 0.95
    4 5 5 -0.75
    4 5 5 -0.33
    5 -5 5 0.98
    -5 -5 -5 1.49
    -5 -5 -5 0
    5 5 5 -0.21
    5 5 5 0.91
    -5 5 -5 0.59
    -6 -5 -5 0.08
    6 -5 5 -1.57
    -6 5 -5 0.3
    7 -5 5 -0.73
    -7 -5 -5 0.15
    -7 5 -5 1.14
    7 -6 -5 4.55
    -7 -6 5 3.27
    -7 6 5 5.68
    -7 6 5 0.93
    7 6 -5 2.56
    -6 -6 5 4.85
    6 -6 -5 3.4
    -6 6 5 5.21
    6 6 -5 1.92
    -5 -6 5 11.89
    5 -6 -5 11.98
    5 6 -5 12.66
    -5 6 5 9.7
    4 -6 -5 35.62
    -4 -6 5 18.54
    4 6 -5 23.62
    -4 6 5 28.91
    -3 -6 5 -1.31
    3 -6 -5 0.88
    -3 6 5 2.46
    3 6 -5 1.59
    -2 -6 5 14.84
    2 -6 -5 13.87
    2 6 -5 10.89
    -2 6 5 13.9
    2 6 -5 12.28
    -2 6 5 13.18
    1 -6 -5 20.9
    -1 -6 5 22.16
    1 -6 -5 17.96
    1 6 -5 18.73
    -1 6 5 25.52
    1 6 -5 21.6
    -1 6 5 21.17
    0 -6 -5 -0.89
    0 -6 5 0.29
    0 -6 -5 -0.79
    0 6 -5 -0.12
    0 6 5 0.55
    -1 -6 -5 1.35
    1 -6 5 2.22
    1 -6 5 1.27
    -1 -6 -5 2.28
    1 6 5 2.79
    -1 6 -5 1.92
    2 -6 5 4.77
    2 -6 5 3.9
    -2 -6 -5 4.99
    2 6 5 1.74
    2 6 5 6.07
    -2 6 -5 7.36
    3 -6 5 1.48
    3 -6 5 -1.5
    -3 -6 -5 0.57
    3 6 5 -0.6
    -3 6 -5 -0.02
    3 6 5 -0.12
    4 -6 5 1.72
    -4 -6 -5 3.23
    -4 6 -5 -2.46
    4 6 5 2.12
    4 6 5 0.1
    5 -6 5 1.01
    -5 -6 -5 0.35
    -5 6 -5 -0.35
    5 6 5 3.83
    -6 -6 -5 0.8
    6 -6 5 -1.1
    -6 6 -5 -1.53
    -7 -6 -5 3.36
    7 -6 5 5.89
    -7 6 -5 -1.24
    7 -7 -5 -0.19
    -7 -7 5 0.07
    7 7 -5 0.28
    -7 7 5 1.28
    6 -7 -5 -0.87
    -6 -7 5 1.13
    -6 7 5 2.69
    6 7 -5 1.27
    5 -7 -5 1.14
    -5 -7 5 1.63
    -5 7 5 3.01
    5 7 -5 -2.03
    -4 -7 5 -1.49
    4 -7 -5 0.87
    4 7 -5 1.71
    -4 7 5 2
    -3 -7 5 46.25
    3 -7 -5 49.25
    3 7 -5 54.44
    -3 7 5 53.8
    -2 -7 5 2.06
    2 -7 -5 2.93
    2 7 -5 2.4
    -2 7 5 2.74
    2 7 -5 2.77
    -1 -7 5 1.58
    1 -7 -5 -1.22
    1 -7 -5 -0.3
    1 7 -5 -0.02
    1 7 -5 -0.37
    -1 7 5 -0.05
    -1 7 5 1.83
    0 -7 -5 1.62
    0 -7 -5 2.48
    0 -7 5 3.48
    0 7 -5 0.88
    0 7 5 3.37
    1 -7 5 17.59
    -1 -7 -5 25.03
    -1 -7 -5 16.36
    1 -7 5 16.26
    1 7 5 18.32
    -1 7 -5 19.66
    -2 -7 -5 0.05
    2 -7 5 -0.42
    -2 -7 -5 -0.92
    2 -7 5 0.71
    2 7 5 -0.18
    -2 7 -5 -0.75
    2 7 5 1.55
    -3 -7 -5 11.56
    3 -7 5 19.02
    3 7 5 18.81
    3 7 5 13.61
    -3 7 -5 11.46
    4 -7 5 21.01
    -4 -7 -5 18.53
    4 7 5 14.01
    4 7 5 18.59
    -4 7 -5 19.79
    -5 -7 -5 4.02
    5 -7 5 3.78
    -5 7 -5 -0.14
    6 -7 5 -1.1
    -6 -7 -5 -0.37
    -6 7 -5 0.3
    6 -8 -5 3.62
    -6 -8 5 3.18
    -6 8 5 1.96
    6 8 -5 4.12
    -5 -8 5 7.21
    5 -8 -5 7.15
    5 8 -5 5.08
    -5 8 5 3.06
    4 -8 -5 8.83
    -4 8 5 7.38
    4 8 -5 9.76
    3 -8 -5 6.89
    3 8 -5 1.19
    -3 8 5 6.49
    -2 -8 5 9.11
    2 -8 -5 9.79
    -2 8 5 12.03
    2 8 -5 8.82
    -1 -8 5 17.07
    1 -8 -5 20.61
    1 8 -5 16.69
    -1 8 5 22.59
    1 8 -5 16.24
    0 -8 5 61.59
    0 -8 -5 63.27
    0 -8 -5 60.58
    0 8 -5 55.93
    0 8 -5 55.1
    0 8 5 55.8
    -1 -8 -5 33.09
    1 -8 5 34.88
    -1 -8 -5 25.92
    1 -8 5 35.11
    1 8 5 30.18
    -1 8 -5 29.57
    2 -8 5 78.26
    -2 -8 -5 83.61
    -2 -8 -5 83.59
    -2 8 -5 79.36
    2 8 5 76.28
    2 8 5 82.54
    -3 -8 -5 -0.05
    3 -8 5 -1.24
    -3 -8 -5 5.18
    3 8 5 1.77
    -3 8 -5 0.67
    3 8 5 -0.66
    4 -8 5 11.38
    -4 -8 -5 16.38
    -4 -8 -5 16.29
    4 8 5 11.55
    -4 8 -5 14.82
    5 -8 5 17.7
    -5 -8 -5 16.03
    -5 8 -5 19
    6 -8 5 27.24
    -6 -8 -5 23.04
    -6 8 -5 34.44
    -6 -9 5 2.58
    6 -9 -5 -0.82
    -6 9 5 -0.79
    6 9 -5 0.98
    5 -9 -5 0.25
    5 9 -5 2.1
    -5 9 5 -0.25
    4 -9 -5 1.6
    4 9 -5 2.62
    -4 9 5 3.12
    3 -9 -5 -1.97
    -3 9 5 -1.89
    3 9 -5 0.72
    -2 -9 5 16.35
    2 -9 -5 14.02
    -2 9 5 19.98
    2 9 -5 14.16
    -1 -9 5 0.47
    1 -9 -5 2.89
    1 9 -5 2.01
    1 9 -5 1.64
    0 -9 5 43.01
    0 -9 -5 52.91
    0 -9 -5 47.41
    0 9 -5 48.14
    0 9 -5 49.05
    1 -9 5 26.25
    -1 -9 -5 24.6
    -1 -9 -5 27.84
    -1 9 -5 23.41
    1 9 5 25.91
    1 9 5 26.1
    2 -9 5 0.91
    -2 -9 -5 3.62
    -2 -9 -5 4.24
    2 9 5 0.46
    2 9 5 3.57
    -2 9 -5 0.02
    -3 -9 -5 19.36
    3 -9 5 18.53
    -3 -9 -5 21.59
    -3 9 -5 19.15
    3 9 5 18.26
    -4 -9 -5 3
    4 -9 5 8.33
    -4 9 -5 6.26
    4 9 5 2.76
    -5 -9 -5 -1.36
    5 -9 5 0.12
    -5 9 -5 1.48
    -6 -9 -5 0.05
    6 -9 5 -1.29
    -6 9 -5 1.38
    5 -10 -5 0.77
    5 10 -5 2.23
    -5 10 5 -3.1
    4 -10 -5 1.37
    -4 10 5 2.21
    4 10 -5 -1.32
    3 -10 -5 0.71
    3 10 -5 -2.08
    -3 10 5 1.37
    2 -10 -5 3.38
    -2 10 5 1.94
    2 10 -5 4.6
    -1 -10 5 13.21
    1 -10 -5 8.56
    1 10 -5 6.3
    1 10 -5 8.95
    0 -10 5 10.01
    0 -10 -5 8.25
    0 10 -5 11
    0 10 -5 8.14
    -1 -10 -5 9.55
    1 -10 5 14.02
    -1 -10 -5 7.72
    1 10 5 10.11
    -1 10 -5 8.38
    -2 -10 -5 9.3
    2 -10 5 8.55
    -2 -10 -5 12.43
    2 10 5 8.81
    -2 10 -5 11
    3 -10 5 -0.7
    -3 -10 -5 1.77
    -3 -10 -5 0.77
    3 10 5 2.52
    -3 10 -5 -1.3
    4 -10 5 2.26
    -4 -10 -5 0.06
    -4 10 -5 -0.4
    -5 -10 -5 11.96
    5 -10 5 9.95
    -5 10 -5 10.36
    5 -11 -5 0.2
    -5 11 5 1.16
    5 11 -5 5.11
    4 -11 -5 -0.09
    4 11 -5 0.68
    -4 11 5 -0.64
    3 -11 -5 3.16
    3 11 -5 2.4
    -3 11 5 4.11
    2 -11 -5 0.57
    -2 11 5 -0.03
    2 11 -5 -0.28
    1 -11 -5 1.37
    -1 -11 5 2.78
    1 11 -5 1.29
    1 11 -5 3.83
    0 -11 -5 6.67
    0 -11 5 6.78
    0 11 -5 1.32
    0 11 -5 4.13
    -1 -11 -5 0.14
    1 -11 5 0.48
    -1 11 -5 4.89
    1 11 5 -2.11
    2 -11 5 9.19
    -2 -11 -5 8.46
    -2 -11 -5 5.36
    -2 11 -5 7.9
    2 11 5 7.85
    -3 -11 -5 3.57
    -3 -11 -5 6.92
    3 -11 5 3.27
    -3 11 -5 4.41
    3 11 5 7.19
    -4 -11 -5 4.64
    4 -11 5 15.71
    -4 11 -5 0.35
    5 -11 5 0.65
    4 -12 -5 1.12
    -4 12 5 0.97
    4 12 -5 -1.33
    3 -12 -5 8.88
    3 12 -5 9.14
    -3 12 5 1.28
    2 -12 -5 0.67
    2 12 -5 -3.97
    -2 12 5 1.43
    1 -12 -5 5.47
    1 12 -5 5.88
    1 12 -5 7.66
    0 -12 -5 4.85
    0 -12 5 3.73
    0 12 -5 -1.02
    0 12 -5 0.93
    1 -12 5 11.26
    -1 -12 -5 10.76
    1 12 5 5.93
    -1 12 -5 6.74
    -2 -12 -5 -0.38
    2 -12 5 -3.36
    2 12 5 3.54
    -2 12 -5 -0.18
    3 -12 5 -1.31
    -3 -12 -5 1.88
    3 12 5 -0.26
    -3 12 -5 -0.74
    4 -12 5 1.14
    -4 -12 -5 3.85
    -4 12 -5 -2.39
    3 -13 -5 -0.64
    -3 13 5 0.7
    3 13 -5 -0.94
    2 -13 -5 2.29
    2 13 -5 -4.55
    1 -13 -5 1.06
    1 13 -5 1.85
    0 -13 5 6.26
    0 -13 -5 2.9
    0 13 -5 -1.55
    0 13 -5 -0.29
    -1 -13 -5 -0.03
    1 -13 5 1.3
    -1 13 -5 -3.98
    1 13 5 -1.92
    -1 13 -5 -1.02
    -2 -13 -5 -2.53
    2 -13 5 -1.84
    2 13 5 -1.43
    -2 13 -5 3.6
    3 -13 5 3
    -3 13 -5 0.94
    2 -14 -5 0.45
    2 14 -5 3.83
    1 -14 -5 1.51
    1 14 -5 3.22
    0 -14 -5 8.44
    0 -14 5 4.98
    0 14 -5 -1.15
    0 14 5 8.17
    0 14 -5 10.07
    1 -14 5 5.4
    -1 -14 -5 2.77
    -1 14 -5 1.1
    1 14 5 7.42
    -1 14 -5 5.73
    -8 0 6 0.82
    8 0 -6 0.08
    -7 0 6 -0.53
    7 0 -6 -1.41
    -6 0 6 2.89
    6 0 -6 7.62
    5 0 -6 10.42
    -5 0 6 9.6
    5 0 -6 10.97
    -4 0 6 70.35
    4 0 -6 78.29
    4 0 -6 65.32
    -4 0 6 70.4
    -3 0 6 70.89
    3 0 -6 63.75
    3 0 -6 67.21
    2 0 -6 17.17
    2 0 -6 16.47
    -2 0 6 14.17
    -1 0 6 0.64
    1 0 -6 0.63
    0 0 6 358.1
    0 0 6 357.97
    0 0 -6 341.49
    0 0 -6 369.06
    1 0 6 390.88
    -1 0 -6 367.98
    2 0 6 149.58
    -2 0 -6 143.08
    -3 0 -6 6.73
    3 0 6 8.39
    -3 0 -6 5.88
    4 0 6 13.27
    -4 0 -6 11.46
    -4 0 -6 11.14
    5 0 6 109.88
    -5 0 -6 117.02
    -5 0 -6 124.62
    -6 0 -6 1.28
    6 0 6 8.66
    -7 0 -6 13.92
    -7 0 -6 14.66
    8 -1 -6 4.45
    -8 -1 6 8.68
    8 1 -6 0.82
    -8 1 6 2.88
    -7 -1 6 -1.4
    7 -1 -6 -0.44
    -7 1 6 1.23
    7 1 -6 3.45
    6 -1 -6 7.55
    -6 -1 6 10
    -6 1 6 10.44
    6 1 -6 1.86
    -5 -1 6 0.22
    5 -1 -6 -0.87
    5 -1 -6 0.6
    -5 1 6 -1.3
    5 1 -6 0.51
    -5 1 6 3.3
    4 -1 -6 -1.15
    4 -1 -6 0.49
    -4 -1 6 -0.24
    -4 -1 6 0.17
    4 1 -6 0.41
    4 1 -6 0.85
    -4 1 6 -0.4
    -4 1 6 -1.88
    3 -1 -6 71.24
    -3 -1 6 66.29
    3 -1 -6 67.31
    -3 1 6 70.62
    3 1 -6 69.13
    3 1 -6 73.61
    2 -1 -6 -0.63
    -2 -1 6 0.41
    2 -1 -6 1.61
    -2 1 6 1.25
    2 1 -6 2.35
    2 1 -6 1
    -1 -1 6 20.3
    1 -1 -6 20.75
    1 1 -6 18.18
    -1 1 6 19.01
    -1 1 6 17.51
    0 -1 -6 229.03
    0 -1 6 230.63
    0 -1 -6 222.26
    0 -1 6 229.71
    0 1 -6 228.97
    0 1 6 226.1
    0 1 6 233.86
    1 -1 6 19.53
    -1 -1 -6 18.93
    -1 1 -6 23.29
    1 1 6 19.52
    -2 -1 -6 23.88
    2 -1 6 23.6
    -2 -1 -6 25.76
    2 1 6 27.93
    2 1 6 24.37
    -2 1 -6 21.86
    -3 -1 -6 14.06
    3 -1 6 8.2
    -3 -1 -6 10.91
    -3 1 -6 9.16
    3 1 6 9.98
    3 1 6 10.5
    -4 -1 -6 28.18
    -4 -1 -6 30.4
    4 -1 6 33.86
    -4 1 -6 25.29
    4 1 6 33.23
    4 1 6 33.05
    -4 1 -6 32.96
    -5 -1 -6 55.94
    5 -1 6 55.31
    -5 -1 -6 63.2
    -5 1 -6 62.52
    5 1 6 55.15
    -5 1 -6 59.87
    5 1 6 69.06
    6 -1 6 12.53
    -6 -1 -6 5.72
    -6 1 -6 12.32
    -6 1 -6 5.89
    6 1 6 7.98
    -7 -1 -6 4.4
    -7 1 -6 0.41
    -7 1 -6 4.44
    -8 -2 6 -1.67
    -8 2 6 0.92
    8 2 -6 0.1
    -7 -2 6 -0.53
    7 -2 -6 4.27
    7 2 -6 3.16
    -7 2 6 5.52
    -6 -2 6 3.38
    6 -2 -6 0.67
    6 2 -6 1.53
    -6 2 6 1.49
    5 -2 -6 -2.29
    -5 -2 6 -0.36
    5 -2 -6 -1.37
    -5 2 6 1.93
    5 2 -6 1.57
    -5 2 6 0.54
    4 -2 -6 2.08
    4 -2 -6 3.39
    -4 -2 6 1.83
    4 2 -6 0.13
    -4 2 6 1.32
    -4 2 6 1.47
    -3 -2 6 -0.19
    3 -2 -6 0.95
    3 -2 -6 -0.15
    3 2 -6 -1.2
    -3 2 6 0.14
    2 -2 -6 20.84
    2 -2 -6 26.45
    -2 -2 6 22.41
    2 2 -6 25.7
    2 2 -6 27.6
    2 2 -6 23.42
    2 2 -6 23.17
    -2 2 6 27.85
    1 -2 -6 8.76
    -1 -2 6 7.94
    1 -2 -6 7.64
    -1 2 6 7.02
    1 2 -6 7.91
    0 -2 6 4.83
    0 -2 -6 2.88
    0 2 -6 5.15
    0 2 6 3.48
    -1 -2 -6 37.12
    1 -2 6 37.03
    1 -2 6 37.18
    -1 2 -6 40.25
    1 2 6 38.67
    1 2 6 35.36
    -2 -2 -6 4.25
    -2 -2 -6 3.84
    2 -2 6 4.6
    2 -2 6 2.92
    2 2 6 4.96
    -2 2 -6 2.99
    2 2 6 3.26
    3 -2 6 3.99
    -3 -2 -6 8.26
    3 -2 6 7.34
    -3 -2 -6 8
    3 2 6 13.17
    3 2 6 7.41
    -3 2 -6 10.26
    -4 -2 -6 21.05
    4 -2 6 21.67
    -4 -2 -6 23.96
    4 2 6 24.1
    -4 2 -6 20.43
    4 2 6 26.85
    5 -2 6 30.48
    -5 -2 -6 27.15
    5 2 6 27.16
    -5 2 -6 33.91
    5 2 6 31.31
    -5 2 -6 21.42
    6 -2 6 1.63
    -6 -2 -6 1.62
    6 2 6 1.21
    -6 2 -6 2.15
    -6 2 -6 0.37
    -6 2 -6 2.3
    -7 -2 -6 1.85
    -7 2 -6 1.38
    8 3 -6 1.18
    -7 -3 6 0.18
    -7 3 6 -0.65
    7 3 -6 -0.91
    -6 -3 6 -0.32
    6 -3 -6 0.2
    6 3 -6 0.49
    -6 3 6 -0.68
    -6 3 6 1.74
    5 -3 -6 5.27
    5 -3 -6 4.24
    -5 -3 6 7.56
    -5 3 6 6.98
    5 3 -6 6.47
    -5 3 6 9.66
    4 -3 -6 18.55
    -4 -3 6 18.19
    4 -3 -6 17.85
    4 3 -6 18.3
    -4 3 6 18.5
    -3 -3 6 5.16
    3 -3 -6 5.77
    3 -3 -6 3.48
    -3 3 6 7.52
    3 3 -6 1.14
    2 -3 -6 1.38
    -2 -3 6 0.59
    2 3 -6 1.47
    2 3 -6 1.76
    -2 3 6 1.54
    -2 3 6 0.49
    -1 -3 6 77.52
    -1 -3 6 77.46
    1 -3 -6 87.83
    1 3 -6 78.23
    -1 3 6 84.18
    1 3 -6 79.93
    0 -3 -6 57.08
    0 -3 6 56.04
    0 3 -6 56.69
    0 3 6 60.88
    -1 -3 -6 -0.58
    1 -3 6 1.27
    1 -3 6 0.82
    -1 3 -6 0.5
    1 3 6 0.02
    1 3 6 0.58
    -2 -3 -6 1.65
    2 -3 6 1.15
    2 -3 6 1.27
    2 3 6 1.5
    2 3 6 1.06
    -2 3 -6 -0.11
    -3 -3 -6 32.03
    3 -3 6 34.49
    -3 -3 -6 29.52
    3 -3 6 32.1
    -3 3 -6 26.32
    3 3 6 25.48
    3 3 6 31.6
    4 -3 6 -0.15
    -4 -3 -6 -0.99
    -4 -3 -6 0.5
    4 -3 6 0.25
    -4 3 -6 1.24
    -4 3 -6 0.01
    4 3 6 -0.48
    4 3 6 1.4
    5 -3 6 -0.96
    -5 -3 -6 1.04
    -5 -3 -6 -1.2
    5 -3 6 -0.81
    5 3 6 -0.23
    -5 3 -6 0.53
    -5 3 -6 1.27
    5 3 6 -0.29
    -6 -3 -6 3.1
    6 -3 6 3.17
    -6 3 -6 3.74
    6 3 6 0.6
    -6 3 -6 1.29
    -6 3 -6 0.78
    -7 -3 -6 9.76
    -7 3 -6 7.47
    -7 -4 6 1.24
    7 4 -6 3.81
    -7 4 6 -0.19
    6 -4 -6 0.03
    -6 -4 6 -0.51
    -6 4 6 0.75
    6 4 -6 -1.31
    -6 4 6 -0.8
    5 -4 -6 24.87
    -5 -4 6 27.88
    -5 4 6 23.64
    5 4 -6 28.92
    4 -4 -6 26.69
    -4 -4 6 24.15
    -4 4 6 30.19
    4 4 -6 26.32
    3 -4 -6 32.92
    -3 -4 6 33.15
    -3 4 6 40.59
    3 4 -6 35.1
    -2 -4 6 -0.04
    -2 -4 6 2.26
    2 -4 -6 0.18
    2 4 -6 1.77
    -2 4 6 0.64
    -2 4 6 1.36
    2 4 -6 1.04
    -1 -4 6 -0.9
    -1 -4 6 0.9
    1 -4 -6 -0.12
    1 -4 -6 0.07
    1 4 -6 -0.22
    1 4 -6 0.82
    -1 4 6 0.07
    0 -4 -6 123.62
    0 -4 -6 117.42
    0 -4 6 119.93
    0 4 6 119.39
    0 4 -6 117.41
    0 4 -6 105.93
    1 -4 6 6.29
    -1 -4 -6 8.54
    1 -4 6 7.12
    1 4 6 6.17
    -1 4 -6 8.67
    -2 -4 -6 201
    2 -4 6 200.25
    2 -4 6 202.64
    2 4 6 201.14
    2 4 6 198.48
    -2 4 -6 204.72
    -3 -4 -6 0.28
    3 -4 6 0.18
    -3 -4 -6 -1.34
    3 -4 6 0.74
    -3 4 -6 -0.78
    3 4 6 -0.89
    -3 4 -6 -1.58
    3 4 6 -0.66
    4 -4 6 31.05
    -4 -4 -6 26.44
    -4 -4 -6 27.32
    4 -4 6 31.02
    4 4 6 26.66
    -4 4 -6 26.01
    4 4 6 28.06
    -4 4 -6 29.68
    5 -4 6 2.28
    5 -4 6 3.46
    -5 -4 -6 1.12
    5 4 6 0.11
    -5 4 -6 0.33
    -5 4 -6 -0.72
    -6 -4 -6 14.17
    6 -4 6 9
    6 4 6 1.96
    -6 4 -6 10.2
    -7 -4 -6 -1.54
    -7 4 -6 7.42
    -7 -5 6 3.21
    7 5 -6 3.05
    -7 5 6 6.37
    -6 -5 6 11.06
    6 -5 -6 12.86
    6 5 -6 9.33
    -6 5 6 8.01
    -5 -5 6 3.97
    5 -5 -6 3.7
    5 5 -6 4.18
    -5 5 6 4.39
    4 -5 -6 -1.46
    -4 -5 6 1.68
    -4 5 6 1.35
    4 5 -6 -1.3
    3 -5 -6 13.6
    -3 -5 6 16.55
    -3 5 6 12.61
    -3 5 6 15.67
    3 5 -6 12.38
    -2 -5 6 43.92
    -2 -5 6 44.79
    2 -5 -6 46.51
    2 5 -6 38.84
    -2 5 6 42.9
    -2 5 6 41.9
    2 5 -6 44.85
    1 -5 -6 13.02
    1 -5 -6 12.09
    -1 -5 6 11.08
    -1 5 6 10.85
    1 5 -6 9.75
    1 5 -6 12.73
    0 -5 -6 9.93
    0 -5 -6 9.74
    0 -5 6 10.81
    0 5 -6 11.23
    0 5 6 10.13
    0 5 -6 10.15
    1 -5 6 1.11
    1 -5 6 0.98
    -1 -5 -6 1.57
    -1 5 -6 0.29
    1 5 6 0.96
    2 -5 6 23.94
    2 -5 6 23.31
    -2 -5 -6 19.05
    -2 5 -6 22.23
    2 5 6 26.44
    2 5 6 25.78
    3 -5 6 30.22
    3 -5 6 30.02
    -3 -5 -6 25.96
    -3 5 -6 27.79
    -3 5 -6 30.67
    3 5 6 24.71
    3 5 6 30.79
    -4 -5 -6 2.9
    4 -5 6 4.34
    4 -5 6 1.84
    -4 -5 -6 2.44
    4 5 6 3.5
    4 5 6 0.09
    -4 5 -6 1.03
    -4 5 -6 5.65
    -5 -5 -6 3.65
    5 -5 6 3.75
    5 5 6 1.71
    -5 5 -6 3.13
    -6 -5 -6 2.66
    6 -5 6 -2.37
    -6 5 -6 -0.55
    -7 -5 -6 2.72
    -7 5 -6 5.96
    -7 -6 6 -1.66
    7 6 -6 -1.12
    -7 6 6 1.14
    6 -6 -6 5.18
    -6 -6 6 6.16
    -6 6 6 2.76
    6 6 -6 3.25
    -5 -6 6 0.87
    5 -6 -6 2.96
    -5 6 6 0.78
    5 6 -6 0.46
    4 -6 -6 46.25
    -4 -6 6 48.28
    -4 6 6 50.75
    4 6 -6 45.54
    -3 -6 6 15.08
    3 -6 -6 10.66
    -3 6 6 12.9
    3 6 -6 11.22
    2 -6 -6 -0.4
    -2 -6 6 0.65
    2 6 -6 0.8
    2 6 -6 -0.64
    -2 6 6 0.85
    -2 6 6 0.65
    1 -6 -6 3.48
    1 -6 -6 2.07
    -1 -6 6 4.05
    1 6 -6 2.87
    -1 6 6 3.28
    1 6 -6 3.86
    0 -6 -6 27.83
    0 -6 6 33.36
    0 -6 -6 27.75
    0 6 -6 31.35
    0 6 6 28.83
    0 6 -6 27.61
    1 -6 6 3.7
    -1 -6 -6 3.61
    -1 -6 -6 4.19
    1 -6 6 1.26
    -1 6 -6 2.24
    1 6 6 5.48
    2 -6 6 11.56
    2 -6 6 16.5
    -2 -6 -6 17.69
    2 6 6 13.11
    2 6 6 12.84
    -2 6 -6 8.38
    3 -6 6 -0.17
    3 -6 6 4.19
    -3 -6 -6 -0.09
    3 6 6 -0.96
    -3 6 -6 1.51
    3 6 6 -1.97
    4 -6 6 2.88
    -4 -6 -6 1.74
    -4 6 -6 -0.66
    4 6 6 1.71
    4 6 6 0.45
    -5 -6 -6 1.85
    5 -6 6 -0.17
    -5 6 -6 -0.38
    5 6 6 -1.19
    -6 -6 -6 4.36
    6 -6 6 3.83
    -6 6 -6 -0.85
    -7 -6 -6 9.18
    7 -6 6 8.09
    7 -7 -6 5.92
    -7 -7 6 11.45
    7 7 -6 10.75
    -7 7 6 9.79
    -6 -7 6 5.32
    6 -7 -6 7.41
    6 7 -6 11.67
    -6 7 6 10.08
    -5 -7 6 17.77
    5 -7 -6 23.73
    5 7 -6 18.99
    -5 7 6 11.99
    -4 -7 6 4.8
    4 -7 -6 10.96
    4 7 -6 7.05
    -4 7 6 6.43
    3 -7 -6 30.56
    -3 -7 6 41.18
    -3 7 6 35.96
    3 7 -6 31.86
    -2 -7 6 31.27
    2 -7 -6 29.66
    -2 7 6 29.25
    2 7 -6 23.03
    2 7 -6 29.91
    -1 -7 6 95.68
    1 -7 -6 96.46
    1 -7 -6 100.84
    1 7 -6 92.92
    1 7 -6 104.67
    -1 7 6 98.45
    0 -7 -6 12.12
    0 -7 6 13.96
    0 -7 -6 15.12
    0 7 -6 12.05
    0 7 -6 16.25
    0 7 6 13.93
    1 -7 6 21.5
    -1 -7 -6 25.41
    -1 -7 -6 21.68
    1 -7 6 21.39
    1 7 6 26.89
    -1 7 -6 27.85
    -2 -7 -6 51.02
    2 -7 6 39.95
    -2 -7 -6 46.6
    2 -7 6 48.89
    -2 7 -6 55.56
    2 7 6 38.01
    2 7 6 48.25
    -3 -7 -6 0.19
    3 -7 6 -0.58
    3 7 6 2.21
    -3 7 -6 -0.11
    3 7 6 1.81
    4 -7 6 21.86
    -4 -7 -6 21.81
    -4 7 -6 19.88
    4 7 6 28.95
    4 7 6 19.46
    5 -7 6 1.19
    -5 -7 -6 -0.88
    -5 7 -6 0.96
    6 -7 6 -0.76
    -6 -7 -6 -0.38
    -6 7 -6 0.63
    -6 -8 6 3.37
    6 -8 -6 0.73
    -6 8 6 -2.27
    6 8 -6 3.86
    -5 -8 6 2.98
    5 -8 -6 3.3
    -5 8 6 3
    5 8 -6 4.75
    -4 -8 6 4.61
    4 -8 -6 0.62
    4 8 -6 6.13
    -4 8 6 7.12
    3 -8 -6 -0.01
    -3 8 6 0.07
    3 8 -6 0.37
    2 -8 -6 2.78
    -2 -8 6 0.02
    2 8 -6 2
    -2 8 6 -0.53
    2 8 -6 1.06
    1 -8 -6 0.3
    1 -8 -6 1.43
    -1 -8 6 3.35
    1 8 -6 -0.17
    1 8 -6 -1.14
    0 -8 -6 1.09
    0 -8 -6 3.49
    0 -8 6 1.52
    0 8 6 1.13
    0 8 -6 4.55
    0 8 -6 0.83
    -1 -8 -6 27.98
    1 -8 6 24.05
    -1 -8 -6 23.38
    1 -8 6 28.5
    1 8 6 30.23
    -1 8 -6 25.56
    2 -8 6 3.53
    -2 -8 -6 3.35
    -2 -8 -6 3.27
    2 8 6 6.43
    2 8 6 2.98
    -2 8 -6 4.99
    -3 -8 -6 10.17
    -3 -8 -6 17.57
    3 -8 6 13.48
    3 8 6 9.86
    3 8 6 16.83
    -3 8 -6 13.42
    4 -8 6 -1.31
    -4 -8 -6 1.43
    -4 -8 -6 -2.03
    -4 8 -6 -1.28
    4 8 6 0.72
    5 -8 6 0.03
    -5 -8 -6 3.1
    -5 8 -6 3.7
    6 -8 6 8.49
    -6 -8 -6 3.64
    -6 8 -6 3.89
    6 -9 -6 -0.91
    -6 -9 6 0.73
    -6 9 6 -0.69
    6 9 -6 0.41
    5 -9 -6 1.81
    5 9 -6 0.35
    -5 9 6 1.75
    4 -9 -6 -2.01
    -4 9 6 2.63
    4 9 -6 -0.57
    3 -9 -6 6.45
    -3 9 6 12.41
    3 9 -6 10.18
    2 -9 -6 3.23
    -2 9 6 3.17
    2 9 -6 2.92
    1 -9 -6 -0.45
    -1 -9 6 2.2
    1 9 -6 -0.84
    1 9 -6 -0.1
    0 -9 -6 11.89
    0 -9 -6 15.22
    0 -9 6 10.72
    0 9 6 10.21
    0 9 -6 13.3
    0 9 -6 8.06
    -1 -9 -6 9.62
    -1 -9 -6 4.79
    1 -9 6 8.58
    1 9 6 13
    -1 9 -6 12.64
    1 9 6 11.1
    -2 -9 -6 0.82
    2 -9 6 3.98
    -2 -9 -6 -0.72
    2 9 6 -0.4
    2 9 6 2.84
    -2 9 -6 2.08
    -3 -9 -6 -0.05
    -3 -9 -6 0.18
    3 -9 6 1.2
    3 9 6 4.3
    -3 9 -6 -0.6
    3 9 6 4.29
    -4 -9 -6 2.72
    4 -9 6 6.12
    -4 -9 -6 1.8
    -4 9 -6 2.03
    5 -9 6 9.14
    -5 -9 -6 2.84
    -5 9 -6 6.4
    5 -10 -6 2.32
    5 10 -6 1.52
    -5 10 6 0.38
    4 -10 -6 -2.76
    -4 10 6 1.66
    4 10 -6 -0.41
    3 -10 -6 2.13
    3 10 -6 2.61
    -3 10 6 2.97
    2 -10 -6 -0.82
    2 10 -6 -1.18
    -2 10 6 1.05
    -1 -10 6 -1.57
    1 -10 -6 -0.04
    1 10 -6 0.94
    1 10 -6 -1.05
    0 -10 -6 2.45
    0 -10 6 1.91
    0 10 -6 2.01
    0 10 -6 1.15
    1 -10 6 1.7
    -1 -10 -6 -0.06
    -1 -10 -6 3.3
    -1 10 -6 0.14
    1 10 6 3.97
    2 -10 6 10.06
    -2 -10 -6 11.29
    -2 -10 -6 2.71
    2 10 6 7.66
    -2 10 -6 10.91
    -3 -10 -6 4.14
    -3 -10 -6 9.76
    3 -10 6 7.78
    3 10 6 6.79
    -3 10 -6 5.59
    4 -10 6 2.51
    -4 -10 -6 1.15
    -4 10 -6 -0.31
    -5 -10 -6 -0.84
    5 -10 6 2.49
    -5 10 -6 4.41
    5 -11 -6 -0.5
    -5 11 6 -4.38
    5 11 -6 4.6
    4 -11 -6 3.99
    -4 11 6 -0.07
    4 11 -6 3.5
    3 -11 -6 13.2
    -3 11 6 6.79
    3 11 -6 10.28
    2 -11 -6 29.13
    2 11 -6 27.4
    -1 -11 6 29.65
    1 -11 -6 27.22
    1 11 -6 24.34
    1 11 -6 23.81
    0 -11 -6 8.6
    0 -11 6 14.12
    0 11 -6 7.14
    0 11 -6 12.58
    1 -11 6 1.98
    -1 -11 -6 1.67
    1 11 6 -0.12
    -1 11 -6 1.41
    -2 -11 -6 2.48
    -2 -11 -6 -0.01
    2 -11 6 2.3
    -2 11 -6 2.06
    2 11 6 -0.46
    -3 -11 -6 14.35
    3 -11 6 12.26
    -3 -11 -6 13.29
    -3 11 -6 20.51
    3 11 6 14.15
    -4 -11 -6 6.06
    4 -11 6 -0.69
    -4 11 -6 6.18
    4 -12 -6 14.88
    4 12 -6 10.08
    -4 12 6 14.94
    3 -12 -6 19.91
    -3 12 6 20.29
    3 12 -6 16.32
    2 -12 -6 21.27
    2 12 -6 20.4
    1 -12 -6 24.31
    1 12 -6 29.44
    0 -12 -6 38.87
    0 -12 6 35.48
    0 12 -6 28.39
    0 12 -6 42.34
    1 -12 6 23.57
    -1 -12 -6 16.09
    -1 12 -6 14.14
    1 12 6 19.69
    2 -12 6 21.18
    -2 -12 -6 20.1
    2 12 6 24.73
    -2 12 -6 24.05
    -3 -12 -6 0.36
    3 -12 6 -0.52
    -3 12 -6 1.45
    -4 -12 -6 9.1
    4 -12 6 5.45
    -4 12 -6 8.78
    3 -13 -6 0.84
    3 13 -6 -0.35
    2 -13 -6 7.34
    2 13 -6 4.68
    1 -13 -6 1.99
    1 13 -6 6.96
    0 -13 6 4.8
    0 -13 -6 4.31
    0 13 -6 1.07
    0 13 -6 4.03
    1 -13 6 2.79
    -1 -13 -6 4.58
    1 13 6 10.53
    -1 13 -6 4.63
    -1 13 -6 4.07
    2 -13 6 -0.07
    -2 -13 -6 0.44
    -2 13 -6 -1.17
    2 13 6 0.42
    3 -13 6 2.59
    -3 13 -6 6.37
    1 -14 -6 1.97
    1 14 -6 1.99
    0 -14 -6 6.05
    0 14 6 0.51
    0 14 -6 2.96
    1 -14 6 13.37
    -1 -14 -6 9.36
    1 14 6 14.37
    -1 14 -6 7.62
    -1 14 -6 8.69
    -8 0 7 0.17
    8 0 -7 -0.61
    7 0 -7 1
    -7 0 7 1.36
    6 0 -7 -0.7
    -6 0 7 -0.16
    -5 0 7 -0.77
    5 0 -7 -0.29
    4 0 -7 0.17
    4 0 -7 -0.15
    -4 0 7 1.72
    -4 0 7 0.08
    3 0 -7 0.38
    -3 0 7 0.52
    3 0 -7 0.35
    2 0 -7 -0.45
    -2 0 7 0.28
    2 0 -7 -1.17
    -1 0 7 -1.44
    1 0 -7 0.13
    0 0 7 0.39
    0 0 7 -0.47
    0 0 -7 -0.35
    0 0 -7 0.12
    -1 0 -7 -0.09
    -1 0 -7 0.44
    -1 0 -7 1.29
    1 0 7 -0.09
    -2 0 -7 0.84
    2 0 7 -1.44
    3 0 7 1.42
    -3 0 -7 -0.75
    -3 0 -7 0.34
    4 0 7 -1.71
    -4 0 -7 0.39
    -4 0 -7 1.16
    -5 0 -7 -2.46
    5 0 7 -0.45
    -5 0 -7 0.63
    -6 0 -7 -0.33
    6 0 7 -0.62
    -7 0 -7 0.12
    -7 0 -7 -0.17
    8 -1 -7 -0.98
    -8 -1 7 3.14
    8 1 -7 2.56
    -8 1 7 2.87
    7 -1 -7 3.15
    -7 -1 7 4.1
    -7 1 7 5.85
    7 1 -7 6.13
    -6 -1 7 19.57
    6 -1 -7 24.62
    -6 1 7 20.12
    6 1 -7 17
    -5 -1 7 6.77
    5 -1 -7 6.68
    5 -1 -7 8.15
    -5 1 7 4.94
    5 1 -7 3.21
    -5 1 7 8.22
    4 -1 -7 17.5
    -4 -1 7 15.07
    4 -1 -7 17.16
    -4 1 7 14.15
    4 1 -7 10.9
    4 1 -7 10.96
    -4 1 7 15.28
    3 -1 -7 87.66
    3 -1 -7 84.87
    3 1 -7 86.36
    3 1 -7 82.01
    -3 1 7 81.67
    -2 -1 7 2.63
    2 -1 -7 6.39
    2 -1 -7 4.53
    2 1 -7 4.41
    -2 1 7 4.48
    2 1 -7 5.25
    -1 -1 7 0.73
    1 -1 -7 0.29
    -1 1 7 0.51
    1 1 -7 0.33
    -1 1 7 0.04
    0 -1 -7 0.51
    0 -1 7 0.24
    0 -1 -7 0.51
    0 -1 7 0.65
    0 1 -7 1.26
    0 1 7 0.23
    0 1 7 -0.15
    -1 -1 -7 90.66
    1 -1 7 92.53
    1 1 7 90.71
    -1 1 -7 88.23
    -2 -1 -7 33.99
    -2 -1 -7 28.59
    2 -1 7 29.91
    2 1 7 29.74
    -2 1 -7 25.88
    3 -1 7 38.07
    -3 -1 -7 33.13
    -3 -1 -7 35.36
    3 1 7 39.76
    3 1 7 32.53
    -3 1 -7 37.32
    4 -1 7 10.01
    -4 -1 -7 12.71
    -4 -1 -7 5.81
    4 1 7 9.74
    -4 1 -7 16.13
    4 1 7 14.85
    -4 1 -7 13.98
    5 -1 7 23.3
    -5 -1 -7 19.62
    -5 1 -7 20.56
    -5 1 -7 19.88
    5 1 7 18.4
    6 -1 7 7.36
    -6 -1 -7 6.85
    6 1 7 10.98
    -6 1 -7 3.09
    -6 1 -7 1.74
    -7 -1 -7 3.63
    -7 1 -7 -2.38
    -7 1 -7 0.54
    -8 -2 7 2.31
    8 2 -7 0.94
    -8 2 7 1.54
    -7 -2 7 -0.67
    7 -2 -7 2.36
    -7 2 7 0.12
    7 2 -7 1.8
    6 -2 -7 -2.93
    -6 -2 7 -0.86
    -6 2 7 -0.99
    6 2 -7 1.12
    -5 -2 7 10.54
    5 -2 -7 4.48
    5 -2 -7 10.62
    5 2 -7 3.79
    -5 2 7 4.43
    -5 2 7 9.39
    -4 -2 7 -0.2
    4 -2 -7 0.92
    4 -2 -7 -1.39
    -4 2 7 0.76
    4 2 -7 0.15
    -4 2 7 -0.09
    3 -2 -7 9.18
    3 -2 -7 9.42
    3 2 -7 6
    -3 2 7 9.46
    2 -2 -7 4.89
    -2 -2 7 6.06
    2 -2 -7 3.71
    2 2 -7 4.08
    1 -2 -7 109.02
    -1 -2 7 106.85
    1 2 -7 116.73
    -1 2 7 117.66
    0 -2 7 41.65
    0 -2 -7 38.89
    0 2 -7 43.11
    0 2 7 38.54
    1 -2 7 36.15
    -1 -2 -7 40.53
    1 2 7 37.65
    1 2 7 44.6
    1 2 7 37.81
    -1 2 -7 39.42
    2 -2 7 62.29
    -2 -2 -7 60.7
    2 -2 7 55.24
    2 2 7 56.34
    2 2 7 55.92
    -2 2 -7 62.5
    -3 -2 -7 -0.09
    -3 -2 -7 -0.39
    3 -2 7 -0.03
    3 2 7 1.68
    -3 2 -7 -2.18
    3 2 7 -0.2
    -4 -2 -7 33.15
    4 -2 7 37.9
    -4 -2 -7 29.59
    -4 2 -7 39.98
    4 2 7 27.73
    4 2 7 33.02
    -5 -2 -7 0.88
    5 -2 7 -1.08
    5 2 7 1.08
    -5 2 -7 0.47
    -5 2 -7 0.59
    -6 -2 -7 6.25
    6 -2 7 3.33
    -6 2 -7 2.2
    6 2 7 8.51
    -6 2 -7 4.5
    -7 -2 -7 1.92
    -7 2 -7 0.28
    8 3 -7 7.09
    -7 -3 7 8.48
    -7 3 7 13.37
    7 3 -7 10.94
    -6 -3 7 7.72
    6 -3 -7 6.82
    6 3 -7 4.27
    -6 3 7 8.44
    5 -3 -7 2.78
    5 -3 -7 1.19
    -5 -3 7 0.74
    -5 3 7 0.36
    -5 3 7 0.58
    5 3 -7 2.2
    -4 -3 7 4.41
    4 -3 -7 5.4
    4 -3 -7 0.21
    -4 3 7 0.92
    4 3 -7 2.1
    -3 -3 7 42.27
    3 -3 -7 47.13
    3 -3 -7 47.5
    3 3 -7 42.23
    -3 3 7 49.22
    2 -3 -7 52.49
    -2 -3 7 54.13
    2 3 -7 43.93
    2 3 -7 53.71
    -2 3 7 51.77
    -1 -3 7 0.78
    1 -3 -7 0.59
    1 3 -7 1.8
    -1 3 7 0.96
    0 -3 -7 26.9
    0 -3 7 27.6
    0 -3 7 27.9
    0 3 -7 29.71
    0 3 7 28.93
    1 -3 7 1.27
    1 -3 7 3.29
    -1 -3 -7 1.58
    1 3 7 3.09
    1 3 7 1.45
    -1 3 -7 2.5
    2 -3 7 10.7
    -2 -3 -7 15.06
    2 -3 7 17.04
    2 3 7 15.17
    2 3 7 11.41
    -2 3 -7 17.16
    3 -3 7 12.23
    3 -3 7 13.37
    -3 -3 -7 10.18
    -3 -3 -7 12.93
    3 3 7 12.42
    -3 3 -7 11.67
    3 3 7 12.73
    4 -3 7 2.29
    -4 -3 -7 3.9
    4 -3 7 2.52
    -4 -3 -7 2.62
    -4 3 -7 4.74
    -4 3 -7 5.91
    4 3 7 2.2
    4 3 7 4.72
    -5 -3 -7 9.22
    5 -3 7 12.95
    -5 3 -7 10.79
    -5 3 -7 10.49
    5 3 7 12.21
    6 -3 7 1.76
    -6 -3 -7 0.9
    6 3 7 4.94
    -6 3 -7 0.87
    -6 3 -7 1.85
    -7 -3 -7 -0.34
    -7 3 -7 0.56
    -7 -4 7 -1.27
    7 4 -7 -2.36
    -7 4 7 1.9
    6 -4 -7 0.5
    -6 -4 7 0.32
    6 4 -7 -0.42
    -6 4 7 -1.36
    -6 4 7 -2.35
    5 -4 -7 4.76
    -5 -4 7 2.15
    5 4 -7 -0.43
    -5 4 7 2.76
    -4 -4 7 119.3
    4 -4 -7 109.12
    4 4 -7 110.51
    -4 4 7 112.16
    3 -4 -7 48.55
    -3 -4 7 51.4
    -3 4 7 50.98
    3 4 -7 48.26
    2 -4 -7 1.14
    -2 -4 7 1.01
    -2 4 7 2.04
    2 4 -7 0.53
    2 4 -7 1.78
    1 -4 -7 23.95
    -1 -4 7 24.23
    1 -4 -7 27.07
    -1 -4 7 24.82
    1 4 -7 22.64
    1 4 -7 23.06
    -1 4 7 26.05
    0 -4 -7 82.35
    0 -4 7 75.75
    0 -4 7 76.77
    0 4 7 75.9
    0 4 -7 80.88
    0 4 -7 89.5
    1 -4 7 167.19
    1 -4 7 172.07
    -1 -4 -7 164.54
    1 4 7 180.01
    -1 4 -7 180.27
    2 -4 7 2.96
    -2 -4 -7 2.62
    2 -4 7 5.37
    -2 4 -7 3.97
    -2 4 -7 2.85
    2 4 7 1.75
    2 4 7 2.56
    3 -4 7 -1.13
    3 -4 7 0.67
    -3 -4 -7 0.7
    -3 4 -7 -1.24
    3 4 7 1.94
    -3 4 -7 -0.36
    3 4 7 0.43
    -4 -4 -7 1.59
    4 -4 7 1.94
    -4 -4 -7 2.08
    4 -4 7 3.66
    4 4 7 0.48
    4 4 7 1.98
    -4 4 -7 -0.34
    -4 4 -7 3.73
    -5 -4 -7 5.77
    5 -4 7 4.72
    5 -4 7 5.05
    -5 4 -7 6.07
    -5 4 -7 6.48
    5 4 7 3.65
    -6 -4 -7 0.51
    -6 4 -7 -1.57
    6 4 7 0.49
    -7 -4 -7 0.09
    -7 4 -7 0.66
    -7 -5 7 0.83
    7 5 -7 -0.48
    -7 5 7 3.23
    6 -5 -7 1.36
    -6 -5 7 5.24
    -6 5 7 3.35
    6 5 -7 4.89
    -5 -5 7 3.08
    5 -5 -7 3.76
    -5 5 7 4.23
    5 5 -7 2.08
    4 -5 -7 90.44
    -4 -5 7 84.48
    -4 5 7 85.59
    4 5 -7 86.8
    -3 -5 7 9.6
    3 -5 -7 5.82
    -3 5 7 5.61
    3 5 -7 4.91
    -3 5 7 6.82
    2 -5 -7 19.24
    -2 -5 7 8.14
    -2 -5 7 12.32
    2 5 -7 15.55
    -2 5 7 11.47
    -2 5 7 17.19
    2 5 -7 18.25
    1 -5 -7 56.18
    -1 -5 7 59.53
    1 -5 -7 58.29
    1 5 -7 59.71
    1 5 -7 62.41
    -1 5 7 61.89
    0 -5 7 31.3
    0 -5 -7 35.04
    0 -5 -7 39.76
    0 5 -7 38.97
    0 5 -7 36.52
    0 5 7 32.23
    -1 -5 -7 81.81
    1 -5 7 91.95
    1 -5 7 85.57
    -1 5 -7 84.25
    1 5 7 82.53
    -2 -5 -7 -0.5
    2 -5 7 2.23
    2 -5 7 -0.12
    2 5 7 -0.19
    -2 5 -7 -0.42
    2 5 7 0.24
    3 -5 7 10.32
    3 -5 7 14.39
    -3 -5 -7 12.05
    -3 5 -7 14.74
    3 5 7 10.86
    -3 5 -7 13.71
    3 5 7 12.48
    4 -5 7 2.75
    4 -5 7 1.18
    -4 -5 -7 1.21
    -4 5 -7 4.2
    4 5 7 1.77
    4 5 7 -1.42
    -4 5 -7 3.39
    5 -5 7 4.23
    -5 -5 -7 2.93
    -5 5 -7 0.4
    5 5 7 -0.76
    -6 -5 -7 6.92
    6 -5 7 4.29
    -6 5 -7 10.99
    6 5 7 4.3
    -7 -5 -7 2.85
    -7 5 -7 1.84
    -7 -6 7 -2.91
    -7 6 7 1.07
    7 6 -7 -1.53
    6 -6 -7 9.58
    -6 -6 7 3.7
    6 6 -7 13.5
    -6 6 7 9.36
    -5 -6 7 1.18
    5 -6 -7 5.13
    5 6 -7 5.46
    -5 6 7 3.61
    -4 -6 7 9.89
    4 -6 -7 18.59
    -4 6 7 8.84
    4 6 -7 8.75
    -3 -6 7 2.19
    3 -6 -7 2.71
    -3 6 7 3.83
    3 6 -7 6.09
    2 -6 -7 22.63
    -2 -6 7 26.58
    2 6 -7 28.9
    -2 6 7 32.22
    2 6 -7 34.06
    -2 6 7 26.15
    1 -6 -7 85.25
    1 -6 -7 87.7
    -1 -6 7 83.51
    1 6 -7 71.44
    -1 6 7 80.93
    1 6 -7 87.77
    0 -6 7 44.99
    0 -6 -7 47.98
    0 -6 -7 47.95
    0 6 7 43.66
    0 6 -7 52.03
    0 6 -7 46.6
    1 -6 7 0.63
    -1 -6 -7 0.49
    1 -6 7 0.59
    -1 -6 -7 -0.78
    1 6 7 -0.45
    -1 6 -7 -0.51
    2 -6 7 5.43
    2 -6 7 5.95
    -2 -6 -7 5.25
    2 6 7 6.91
    2 6 7 4.24
    -2 6 -7 6.98
    3 -6 7 54.28
    3 -6 7 62.64
    -3 -6 -7 66.9
    3 6 7 60.72
    -3 6 -7 39.53
    3 6 7 70.42
    -4 -6 -7 75.58
    4 -6 7 65.33
    -4 6 -7 65.87
    4 6 7 63.19
    5 -6 7 15.03
    -5 6 -7 11.55
    5 6 7 14.76
    -6 -6 -7 2.84
    6 -6 7 -1.21
    -6 6 -7 -1.57
    -7 -7 7 2.68
    7 -7 -7 2.42
    7 7 -7 1.86
    -6 -7 7 5.06
    6 -7 -7 3.17
    6 7 -7 1.54
    -6 7 7 2.54
    -5 -7 7 1.42
    5 -7 -7 -0.8
    5 7 -7 1.19
    -5 7 7 -0.74
    -4 -7 7 1.31
    4 -7 -7 1.33
    -4 7 7 1.2
    4 7 -7 0.05
    -3 -7 7 -0.84
    3 -7 -7 -1.58
    3 7 -7 -0.6
    -3 7 7 1.02
    2 -7 -7 -1.86
    -2 -7 7 0.42
    -2 7 7 0.97
    2 7 -7 -0.61
    2 7 -7 -1.59
    -1 -7 7 19.61
    1 -7 -7 19.32
    1 -7 -7 15.72
    1 7 -7 19.22
    1 7 -7 14.75
    -1 7 7 17.65
    0 -7 7 7.83
    0 -7 -7 8.06
    0 -7 -7 8.49
    0 7 -7 6.7
    0 7 -7 7.53
    0 7 7 4.32
    -1 -7 -7 57.06
    1 -7 7 61.83
    -1 -7 -7 62.26
    1 -7 7 58.02
    1 7 7 60.15
    -1 7 -7 52.54
    -2 -7 -7 5.57
    -2 -7 -7 4.12
    2 -7 7 7.23
    2 -7 7 3.06
    -2 7 -7 3.39
    2 7 7 4.83
    2 7 7 2.49
    -3 -7 -7 8.79
    3 -7 7 10.38
    3 7 7 9.75
    -3 7 -7 7.99
    3 7 7 14.35
    -4 -7 -7 4.65
    4 -7 7 2.96
    -4 7 -7 1.47
    4 7 7 4.06
    -5 -7 -7 5.6
    5 -7 7 6.82
    5 7 7 5.34
    -5 7 -7 6.26
    -6 -7 -7 1.38
    6 -7 7 3.78
    -6 7 -7 2.19
    6 -8 -7 2.87
    -6 -8 7 5.62
    6 8 -7 6.78
    -6 8 7 4.65
    -5 -8 7 8.35
    5 -8 -7 7.86
    -5 8 7 11.11
    5 8 -7 10.78
    4 -8 -7 6.12
    -4 -8 7 4.27
    4 8 -7 10.01
    -4 8 7 12.69
    3 -8 -7 -1.74
    3 8 -7 2.43
    -3 8 7 2.71
    2 -8 -7 0.99
    2 8 -7 3.83
    -2 8 7 4.74
    2 8 -7 5.16
    1 -8 -7 18.54
    1 -8 -7 12.58
    -1 -8 7 16.53
    1 8 -7 14.87
    1 8 -7 6.93
    0 -8 7 55.13
    0 -8 -7 50.94
    0 -8 -7 47.05
    0 8 7 53.05
    0 8 -7 50.21
    0 8 -7 47.19
    -1 -8 -7 8.71
    -1 -8 -7 8.98
    1 -8 7 13.03
    1 -8 7 14.04
    -1 8 -7 11.04
    1 8 7 12.28
    2 -8 7 28.87
    -2 -8 -7 29.14
    -2 -8 -7 21.05
    2 8 7 30.84
    -2 8 -7 27.58
    2 8 7 32.81
    -3 -8 -7 1.37
    -3 -8 -7 4.29
    3 -8 7 1.24
    3 8 7 3.13
    -3 8 -7 2.66
    3 8 7 2.47
    -4 -8 -7 6.08
    4 -8 7 4.18
    -4 8 -7 3.76
    4 8 7 6.97
    5 -8 7 12.71
    -5 -8 -7 6.66
    -5 8 -7 12.13
    -6 -8 -7 8.57
    6 -8 7 5.37
    -6 8 -7 -2.02
    -6 -9 7 0.09
    6 -9 -7 2.47
    6 9 -7 -1.58
    -6 9 7 -1.21
    5 -9 -7 0.15
    5 9 -7 -1.58
    -5 9 7 1.62
    4 -9 -7 -1.93
    4 9 -7 4.12
    -4 9 7 6.01
    3 -9 -7 -0.23
    -3 9 7 1.97
    3 9 -7 1.38
    2 -9 -7 27.29
    2 9 -7 18.48
    1 -9 -7 16.79
    -1 -9 7 15.59
    1 9 -7 10.13
    1 9 -7 17.37
    0 -9 -7 13.29
    0 -9 7 16.16
    0 -9 -7 13.29
    0 9 -7 16.35
    0 9 -7 15.28
    0 9 7 14.76
    -1 -9 -7 0.81
    -1 -9 -7 2.39
    1 -9 7 2.74
    1 9 7 0.8
    1 9 7 0.26
    -1 9 -7 2.66
    2 -9 7 1.59
    -2 -9 -7 2.75
    -2 -9 -7 2.16
    2 9 7 -0.76
    -2 9 -7 2.91
    2 9 7 0.41
    -3 -9 -7 -0.69
    -3 -9 -7 -0.32
    3 -9 7 -1.21
    3 9 7 -0.65
    3 9 7 0.03
    -3 9 -7 -0.06
    -4 -9 -7 -0.01
    -4 -9 -7 2.52
    4 -9 7 1.15
    4 9 7 0.17
    -4 9 -7 1.98
    5 -9 7 -2.65
    -5 -9 -7 -0.3
    -5 9 -7 4.66
    5 -10 -7 -1.5
    5 10 -7 2.77
    -5 10 7 2.03
    4 -10 -7 0.37
    -4 10 7 -1.66
    4 10 -7 -0.59
    3 -10 -7 2.17
    -3 10 7 1.42
    3 10 -7 -2.1
    2 -10 -7 9.07
    2 10 -7 7.59
    -1 -10 7 14.54
    1 -10 -7 14.05
    1 10 -7 14.74
    1 10 -7 16.43
    0 -10 -7 3.09
    0 -10 7 1.05
    0 10 -7 1.37
    0 10 -7 3.53
    -1 -10 -7 11.23
    -1 -10 -7 7.09
    1 -10 7 11.38
    1 10 7 4.2
    1 10 7 3.48
    -1 10 -7 2.41
    -2 -10 -7 2.96
    -2 -10 -7 -0.55
    2 -10 7 1.97
    2 10 7 1
    2 10 7 0.92
    -2 10 -7 0.97
    -3 -10 -7 11.8
    3 -10 7 8.6
    -3 -10 -7 13.62
    -3 10 -7 8.88
    -4 -10 -7 0.78
    4 -10 7 2.85
    -4 10 -7 0.73
    -5 -10 -7 4.83
    5 -10 7 5.82
    -5 10 -7 2.28
    5 -11 -7 -0.64
    -5 11 7 -0.9
    5 11 -7 2.89
    4 -11 -7 3.23
    -4 11 7 6.04
    4 11 -7 4.97
    3 -11 -7 2.18
    -3 11 7 -0.35
    3 11 -7 5.19
    2 -11 -7 0.33
    2 11 -7 2.49
    1 -11 -7 0.1
    1 11 -7 0.94
    1 11 -7 -0.31
    0 -11 7 2.59
    0 -11 -7 1.72
    0 11 -7 -0.95
    0 11 -7 -1.23
    -1 -11 -7 5.83
    1 -11 7 8.91
    1 11 7 7.16
    -1 11 -7 4.12
    -2 -11 -7 1.76
    2 -11 7 11.12
    -2 -11 -7 8.02
    -2 11 -7 4.76
    2 11 7 6.2
    -3 -11 -7 5.5
    -3 -11 -7 1.14
    3 -11 7 -0.76
    -3 11 -7 -0.31
    -4 -11 -7 4.65
    4 -11 7 3.28
    -4 11 -7 3.26
    4 -12 -7 1.1
    -4 12 7 2.26
    4 12 -7 3.37
    3 -12 -7 -1.64
    3 12 -7 -1.76
    2 -12 -7 0.58
    2 12 -7 -0.92
    1 -12 -7 6.79
    1 12 -7 2.35
    0 -12 -7 8.69
    0 -12 7 7.69
    0 12 -7 10.3
    0 12 -7 3.27
    1 -12 7 0.5
    -1 -12 -7 0.14
    -1 12 -7 2.68
    -1 12 -7 -2.23
    1 12 7 1.18
    -2 -12 -7 6.22
    2 -12 7 2.3
    -2 12 -7 3.18
    2 12 7 2.19
    3 -12 7 0.77
    -3 -12 -7 -1.16
    -3 12 -7 0.94
    3 -13 -7 10.1
    3 13 -7 7.44
    2 -13 -7 1.73
    2 13 -7 1.27
    1 -13 -7 0.9
    1 13 -7 0
    0 -13 7 6.27
    0 -13 -7 13.45
    0 13 -7 14.26
    0 13 -7 12.84
    -1 -13 -7 9.64
    1 -13 7 9.38
    -1 13 -7 7.16
    -1 13 -7 8.09
    1 13 7 1.97
    -2 -13 -7 22.36
    2 -13 7 22.49
    -2 13 -7 15.61
    1 -14 -7 2.33
    1 14 -7 4.27
    0 -14 -7 -2.19
    0 14 7 0.54
    0 14 -7 -0.63
    -8 0 8 5.44
    8 0 -8 1.91
    7 0 -8 -0.84
    -7 0 8 1.18
    6 0 -8 18.3
    -6 0 8 14.05
    -5 0 8 -1.15
    5 0 -8 0.16
    4 0 -8 9.9
    4 0 -8 8.61
    -3 0 8 26.81
    3 0 -8 27.42
    3 0 -8 24.9
    2 0 -8 0.2
    -2 0 8 -0.23
    2 0 -8 0.49
    1 0 -8 30.4
    -1 0 8 32.82
    -1 0 8 33.61
    0 0 -8 45.77
    0 0 8 44.44
    0 0 8 45.59
    0 0 -8 47.41
    -1 0 -8 21.72
    1 0 8 19.82
    -1 0 -8 23.24
    -1 0 -8 22.33
    2 0 8 2.89
    -2 0 -8 0.48
    -3 0 -8 2.56
    -3 0 -8 0.99
    3 0 8 3.36
    -4 0 -8 5.56
    -4 0 -8 6.54
    4 0 8 2.02
    -5 0 -8 7.57
    5 0 8 9.14
    6 0 8 1.24
    -6 0 -8 -1.69
    7 0 8 4.13
    -7 0 -8 2.98
    -7 0 -8 0.75
    8 -1 -8 -2.35
    -8 -1 8 0.91
    8 1 -8 1.35
    -8 1 8 1.36
    7 -1 -8 2.96
    -7 -1 8 1.32
    -7 1 8 1.05
    7 1 -8 -0.33
    -6 -1 8 2.48
    6 -1 -8 -1.13
    6 1 -8 3
    -6 1 8 1.05
    -5 -1 8 4.21
    5 -1 -8 8.65
    5 -1 -8 4.07
    5 1 -8 6.67
    -5 1 8 5.11
    4 -1 -8 1.6
    -4 -1 8 0.78
    4 -1 -8 1.9
    -4 1 8 0.39
    4 1 -8 1.84
    4 1 -8 -1.68
    -4 1 8 1.02
    3 -1 -8 26.91
    -3 -1 8 24.18
    3 -1 -8 28.56
    3 1 -8 25.56
    -3 1 8 21.46
    3 1 -8 23.67
    2 -1 -8 10.6
    -2 -1 8 5.37
    2 -1 -8 12.91
    -2 1 8 8.48
    2 1 -8 8.8
    1 -1 -8 6.96
    -1 -1 8 6.19
    -1 1 8 7.17
    1 1 -8 5.33
    -1 1 8 6.44
    0 -1 8 47.47
    0 -1 8 44.37
    0 -1 -8 45.84
    0 -1 -8 45.4
    0 1 8 47.77
    0 1 -8 46.81
    0 1 8 49.28
    -1 -1 -8 35.91
    1 -1 8 37.33
    1 1 8 43.09
    -1 1 -8 36.65
    -1 1 -8 40.89
    -2 -1 -8 14.03
    2 -1 8 12.11
    -2 -1 -8 15.37
    2 1 8 12.7
    -2 1 -8 11.15
    3 -1 8 1.88
    -3 -1 -8 1.11
    -3 -1 -8 1.01
    -3 1 -8 0.12
    3 1 8 3.43
    4 -1 8 0.74
    -4 -1 -8 -1.55
    -4 -1 -8 1.04
    4 1 8 -2.67
    -4 1 -8 -0.63
    -4 1 -8 -0.33
    5 -1 8 -0.88
    -5 -1 -8 0.47
    5 1 8 -1.75
    -5 1 -8 -0.37
    6 -1 8 17.13
    -6 -1 -8 20.46
    -6 1 -8 21.88
    6 1 8 22.62
    7 -1 8 0.99
    -7 -1 -8 -0.27
    -7 1 -8 1.49
    7 1 8 -0.91
    -7 1 -8 0.14
    8 -2 -8 2.18
    8 2 -8 7.1
    7 -2 -8 9.01
    -7 -2 8 10.13
    -7 2 8 13.1
    7 2 -8 5.16
    6 -2 -8 13.42
    -6 -2 8 3.2
    6 2 -8 9.74
    -6 2 8 8.72
    5 -2 -8 15.39
    5 -2 -8 17.2
    -5 -2 8 9.71
    5 2 -8 16.89
    -5 2 8 10.28
    -5 2 8 16.12
    -4 -2 8 2.55
    4 -2 -8 0.6
    4 -2 -8 -1.8
    -4 2 8 0.62
    -4 2 8 -0.92
    4 2 -8 0.71
    3 -2 -8 33.2
    3 -2 -8 40.35
    -3 -2 8 35.76
    -3 2 8 39.01
    3 2 -8 42.89
    2 -2 -8 137.75
    -2 -2 8 148.19
    2 -2 -8 142.58
    2 2 -8 135.43
    1 -2 -8 36.62
    -1 -2 8 31.81
    -1 2 8 36.39
    1 2 -8 38.58
    0 -2 8 237.66
    0 -2 -8 256.8
    0 2 8 235.89
    0 2 -8 236.19
    -1 -2 -8 0.29
    1 -2 8 0.14
    -1 2 -8 1.82
    1 2 8 -0.77
    2 -2 8 -1.65
    -2 -2 -8 0.35
    2 2 8 0.15
    -2 2 -8 0.28
    2 2 8 -0.07
    -3 -2 -8 112.79
    3 -2 8 104.61
    -3 -2 -8 106.94
    -3 2 -8 110.02
    3 2 8 108.81
    3 2 8 107.75
    -4 -2 -8 99.2
    4 -2 8 108.22
    -4 2 -8 92.49
    4 2 8 95.8
    4 2 8 90.35
    -5 -2 -8 6.74
    5 -2 8 4.21
    -5 2 -8 6.32
    5 2 8 1.47
    -5 2 -8 5.6
    -6 -2 -8 2.57
    6 -2 8 -1.2
    6 2 8 -0.34
    -6 2 -8 0.14
    -6 2 -8 -0.8
    -7 -2 -8 -1.01
    7 -2 8 2.82
    7 2 8 2.11
    -7 2 -8 0.32
    -7 -3 8 0
    7 3 -8 2.46
    -7 3 8 -1.2
    -6 -3 8 4.76
    6 -3 -8 4.05
    6 3 -8 8.49
    -6 3 8 11.83
    -5 -3 8 45.27
    5 -3 -8 53.39
    5 -3 -8 52.21
    -5 3 8 47.65
    5 3 -8 45.93
    -5 3 8 44.15
    4 -3 -8 36.54
    4 -3 -8 34.66
    -4 -3 8 36.19
    -4 3 8 39.62
    4 3 -8 37.26
    3 -3 -8 28.08
    -3 -3 8 19
    3 -3 -8 21.91
    3 3 -8 22.25
    -3 3 8 26.72
    2 -3 -8 0.86
    -2 -3 8 3.28
    2 3 -8 0.96
    -2 3 8 2.97
    2 3 -8 2.49
    -1 -3 8 44.74
    1 -3 -8 48.04
    1 3 -8 46.52
    -1 3 8 43.67
    0 -3 8 12.74
    0 -3 -8 10.82
    0 3 -8 12.69
    0 3 8 11
    -1 -3 -8 200.06
    1 -3 8 197.84
    1 -3 8 181.24
    1 3 8 198.55
    1 3 8 190.69
    -1 3 -8 200.58
    2 -3 8 14.91
    2 -3 8 15.61
    -2 -3 -8 11.94
    2 3 8 14.78
    2 3 8 14.03
    -2 3 -8 15.69
    -3 -3 -8 10.89
    3 -3 8 8.53
    3 -3 8 14.89
    -3 3 -8 10.56
    3 3 8 11.56
    3 3 8 6.69
    -4 -3 -8 2.13
    4 -3 8 3.21
    4 3 8 -0.56
    -4 3 -8 0.86
    5 -3 8 -1.23
    -5 -3 -8 -0.34
    5 3 8 -0.91
    -5 3 -8 0.44
    -5 3 -8 -0.97
    6 -3 8 8.46
    -6 -3 -8 4.8
    -6 3 -8 8.22
    -6 3 -8 7.16
    6 3 8 3.74
    -7 -3 -8 9.93
    -7 3 -8 5.39
    -7 -4 8 2.71
    7 4 -8 0.09
    -7 4 8 0.44
    -6 -4 8 0.7
    6 -4 -8 -0.73
    -6 4 8 -1
    6 4 -8 0.91
    5 -4 -8 9.5
    -5 -4 8 13.05
    -5 4 8 14.51
    5 4 -8 11.57
    -4 -4 8 1.7
    4 -4 -8 2.04
    -4 4 8 2.91
    4 4 -8 3.83
    3 -4 -8 29.2
    3 4 -8 24.2
    -3 4 8 29.48
    -3 4 8 31.76
    2 -4 -8 0.68
    -2 -4 8 -0.65
    -2 4 8 1.07
    2 4 -8 0.56
    2 4 -8 0.42
    -1 -4 8 15.07
    -1 -4 8 14.87
    1 -4 -8 12.63
    1 -4 -8 10.01
    1 4 -8 11.39
    1 4 -8 15.5
    -1 4 8 14.57
    0 -4 8 -0.02
    0 -4 8 -0.3
    0 -4 -8 -0.26
    0 4 8 0.42
    0 4 -8 0.57
    1 -4 8 71.77
    -1 -4 -8 68.52
    1 -4 8 67.3
    1 4 8 78.4
    -2 -4 -8 52.18
    2 -4 8 45.47
    2 -4 8 47.71
    2 4 8 49.6
    -2 4 -8 55.21
    2 4 8 49.9
    3 -4 8 8.13
    3 -4 8 17.12
    -3 -4 -8 13.44
    3 4 8 13.57
    -3 4 -8 14.72
    -3 4 -8 15.07
    3 4 8 10.85
    4 -4 8 3.09
    -4 -4 -8 3.78
    4 -4 8 4.36
    4 4 8 5.74
    -4 4 -8 5.96
    -4 4 -8 6.08
    -5 -4 -8 8.1
    5 -4 8 6.07
    5 -4 8 3.74
    -5 4 -8 6.8
    5 4 8 4.8
    -5 4 -8 6.86
    -6 -4 -8 0.38
    -6 4 -8 -1.04
    6 4 8 0.75
    -7 -4 -8 7.85
    -7 4 -8 4.67
    -7 -5 8 2.04
    -7 5 8 3.49
    7 5 -8 -2.14
    6 -5 -8 1.01
    -6 -5 8 -1.18
    -6 5 8 0.68
    6 5 -8 0.08
    -6 5 8 0.87
    5 -5 -8 9.27
    -5 -5 8 5.54
    -5 5 8 5.61
    5 5 -8 8.1
    4 -5 -8 49.26
    -4 -5 8 37.11
    4 5 -8 43.8
    -4 5 8 42.02
    -3 -5 8 2.16
    3 -5 -8 8.13
    -3 5 8 7.83
    3 5 -8 7.2
    -3 5 8 4.59
    -2 -5 8 -1.15
    2 -5 -8 4.01
    2 5 -8 0.91
    -2 5 8 0.62
    2 5 -8 -0.58
    -1 -5 8 2.28
    1 -5 -8 2.35
    1 -5 -8 4.34
    -1 5 8 4.09
    1 5 -8 6.49
    1 5 -8 3.56
    0 -5 -8 39.81
    0 -5 -8 46.34
    0 -5 8 41.01
    0 -5 8 39.61
    0 5 -8 40.82
    0 5 8 43.73
    0 5 -8 40.14
    -1 -5 -8 4.88
    1 -5 8 4.68
    1 -5 8 3.86
    1 5 8 6.48
    -1 5 -8 6.72
    2 -5 8 1.55
    2 -5 8 -0.99
    -2 -5 -8 2.03
    -2 5 -8 0.86
    2 5 8 0.86
    2 5 8 1.89
    3 -5 8 2.11
    3 -5 8 2.3
    -3 -5 -8 5.19
    -3 5 -8 3.39
    3 5 8 0.75
    -3 5 -8 2.91
    3 5 8 3.43
    -4 -5 -8 1.5
    4 -5 8 -0.56
    4 -5 8 -0.78
    -4 5 -8 1.26
    -4 5 -8 -0.41
    4 5 8 2.2
    5 -5 8 4.68
    -5 -5 -8 2.66
    5 5 8 3.62
    -5 5 -8 0.07
    -6 -5 -8 0.5
    -6 5 -8 2.91
    6 5 8 3.65
    -7 -6 8 1.75
    7 6 -8 3.31
    -7 6 8 -0.01
    -6 -6 8 0.41
    6 -6 -8 2.25
    -6 6 8 -0.04
    6 6 -8 2.04
    -5 -6 8 14.11
    5 -6 -8 12.08
    -5 6 8 17.09
    5 6 -8 13.31
    -4 -6 8 7.58
    4 -6 -8 4.04
    4 6 -8 5.24
    -4 6 8 4.52
    3 -6 -8 33.49
    -3 -6 8 20.01
    -3 6 8 25.8
    3 6 -8 24.14
    -2 -6 8 1.51
    2 -6 -8 3.64
    2 6 -8 1.85
    2 6 -8 0.6
    -2 6 8 1.77
    1 -6 -8 0.45
    1 -6 -8 0.32
    -1 -6 8 -0.32
    1 6 -8 1.21
    -1 6 8 0.85
    1 6 -8 2.21
    0 -6 8 2.19
    0 -6 -8 2.13
    0 -6 -8 1.11
    0 6 -8 -0.47
    0 6 8 1.94
    0 6 -8 2.55
    1 -6 8 2.03
    -1 -6 -8 1.75
    1 -6 8 2.4
    -1 6 -8 1.22
    1 6 8 2.37
    2 -6 8 5.84
    -2 -6 -8 6.18
    2 -6 8 6.6
    -2 6 -8 6.67
    2 6 8 4.56
    2 6 8 3.67
    3 -6 8 13.58
    3 -6 8 10.64
    -3 -6 -8 6.14
    3 6 8 10.13
    3 6 8 17.23
    -4 -6 -8 -0.14
    4 -6 8 1.01
    4 6 8 0.76
    -4 6 -8 1.46
    -5 -6 -8 -0.39
    5 -6 8 9.72
    -5 6 -8 3.79
    5 6 8 2.81
    6 -6 8 -2.44
    -6 -6 -8 -0.57
    -6 6 -8 -0.43
    6 6 8 -1.48
    7 7 -8 4.24
    6 -7 -8 1.92
    -6 -7 8 -2.19
    -6 7 8 1.19
    6 7 -8 1.08
    5 -7 -8 -1.66
    -5 -7 8 -1.57
    -5 7 8 -0.29
    5 7 -8 -0.95
    -4 -7 8 1.06
    4 -7 -8 0.28
    4 7 -8 1.14
    -4 7 8 0.13
    3 -7 -8 21.64
    -3 -7 8 30.1
    3 7 -8 20.64
    -3 7 8 22.58
    -2 -7 8 -0.45
    2 -7 -8 0.71
    2 7 -8 0.22
    2 7 -8 -0.64
    1 -7 -8 0.83
    1 -7 -8 -0.53
    -1 -7 8 2.72
    1 7 -8 2.44
    1 7 -8 -0.77
    -1 7 8 1.1
    0 -7 8 16.07
    0 -7 -8 9.85
    0 -7 -8 16.39
    0 7 8 13.22
    0 7 -8 13.63
    0 7 -8 12.31
    -1 -7 -8 0.42
    1 -7 8 2.13
    -1 -7 -8 2.35
    1 -7 8 2.6
    1 7 8 0.69
    -1 7 -8 2.52
    2 -7 8 1.18
    2 -7 8 0
    -2 -7 -8 2.63
    2 7 8 0.17
    -2 7 -8 -0.93
    2 7 8 3.16
    3 -7 8 -0.1
    -3 -7 -8 -0.53
    3 7 8 -0.75
    -3 7 -8 -2.14
    4 -7 8 -0.87
    -4 -7 -8 1.39
    -4 7 -8 1.69
    4 7 8 4.9
    -5 -7 -8 2.33
    5 -7 8 -0.42
    -5 7 -8 -1.9
    5 7 8 -1.99
    -6 -7 -8 1.51
    6 -7 8 9.5
    -6 7 -8 3.72
    6 -8 -8 -1.13
    -6 -8 8 -0.33
    6 8 -8 5.39
    -6 8 8 1.43
    5 -8 -8 0.91
    -5 -8 8 2.8
    -5 8 8 -2.2
    5 8 -8 0.98
    4 -8 -8 2.06
    -4 -8 8 -3.03
    -4 8 8 -0.09
    4 8 -8 0.07
    3 -8 -8 3.21
    -3 8 8 3.31
    3 8 -8 0.14
    2 -8 -8 4.95
    2 8 -8 7.48
    1 -8 -8 1.05
    1 -8 -8 3.17
    -1 -8 8 3.62
    1 8 -8 4.49
    1 8 -8 8.17
    0 -8 -8 -0.67
    0 -8 -8 -1.05
    0 -8 8 -0.52
    0 8 -8 -1.06
    0 8 -8 3.01
    0 8 8 3.96
    1 -8 8 2.56
    -1 -8 -8 0.66
    -1 -8 -8 0
    1 -8 8 0.61
    -1 8 -8 1.01
    1 8 8 1.76
    -2 -8 -8 -0.55
    -2 -8 -8 -0.37
    2 -8 8 -0.62
    2 8 8 0.09
    -2 8 -8 -0.31
    2 8 8 0.16
    -3 -8 -8 16.28
    3 -8 8 9.96
    -3 -8 -8 8.83
    3 8 8 11.78
    -3 8 -8 10.08
    -4 -8 -8 1.92
    4 -8 8 3.41
    4 8 8 1.3
    -4 8 -8 5.59
    5 -8 8 -1.42
    -5 -8 -8 2.58
    5 8 8 -0.62
    -5 8 -8 0.02
    -6 -8 -8 1.51
    6 -8 8 5.18
    -6 8 -8 1.91
    -6 -9 8 -3.21
    6 -9 -8 1
    -6 9 8 -0.45
    6 9 -8 -0.94
    5 -9 -8 3.07
    -5 9 8 4.99
    5 9 -8 2.7
    4 -9 -8 30.14
    -4 9 8 21.95
    4 9 -8 19.55
    3 -9 -8 18.98
    -3 9 8 28.18
    3 9 -8 20.08
    2 -9 -8 8.95
    2 9 -8 4.1
    -1 -9 8 1.37
    1 -9 -8 0.93
    1 9 -8 2.02
    1 9 -8 1.03
    0 -9 -8 45.62
    0 -9 8 48.03
    0 -9 -8 40.43
    0 9 8 42.4
    0 9 -8 36.84
    0 9 -8 42.3
    -1 -9 -8 77.54
    1 -9 8 78.57
    -1 -9 -8 78.28
    -1 9 -8 80.41
    1 9 8 78.05
    1 9 8 79.76
    -2 -9 -8 16.63
    2 -9 8 17.72
    -2 -9 -8 21.13
    2 9 8 27.89
    -2 9 -8 18.07
    2 9 8 22.89
    3 -9 8 0.39
    -3 -9 -8 -0.3
    -3 -9 -8 -1.62
    3 9 8 -3.98
    -3 9 -8 -1.04
    -4 -9 -8 1.18
    -4 -9 -8 1.29
    4 -9 8 0.37
    4 9 8 2.38
    -4 9 -8 -0.33
    -5 -9 -8 13.19
    5 -9 8 15.25
    -5 9 -8 7.06
    5 -10 -8 5.31
    5 10 -8 6.05
    -5 10 8 4.24
    4 -10 -8 -0.37
    4 10 -8 2.78
    -4 10 8 -1.86
    3 -10 -8 1.5
    3 10 -8 1.08
    2 -10 -8 23.37
    2 10 -8 21.04
    1 -10 -8 57.87
    -1 -10 8 50.39
    1 10 -8 47.55
    1 10 -8 57.51
    0 -10 8 0.1
    0 -10 -8 -0.52
    0 10 -8 2.79
    0 10 -8 -2.17
    1 -10 8 2.32
    -1 -10 -8 0.84
    -1 -10 -8 3.52
    -1 10 -8 1.89
    1 10 8 3.39
    1 10 8 2.74
    -2 -10 -8 22.64
    -2 -10 -8 15.54
    2 -10 8 16.33
    2 10 8 15.7
    -2 10 -8 21.45
    2 10 8 17.51
    3 -10 8 17.51
    -3 -10 -8 13.71
    -3 -10 -8 18.79
    3 10 8 16.74
    -3 10 -8 16.88
    4 -10 8 13.44
    -4 -10 -8 8.49
    -4 -10 -8 12.09
    -4 10 -8 9.03
    5 -10 8 5.37
    -5 -10 -8 4.8
    -5 10 -8 0.85
    5 -11 -8 3.47
    5 11 -8 4.84
    -5 11 8 1.34
    4 -11 -8 3.26
    4 11 -8 -0.78
    -4 11 8 -0.73
    3 -11 -8 2.38
    3 11 -8 1.68
    2 -11 -8 4.86
    2 11 -8 2.92
    1 -11 -8 1.61
    1 11 -8 0.97
    0 -11 -8 1.67
    0 -11 8 -0.53
    0 11 -8 -0.63
    0 11 -8 -0.38
    1 -11 8 -2.06
    -1 -11 -8 -0.4
    1 11 8 1.49
    -1 11 -8 -0.67
    -1 11 -8 1.79
    2 -11 8 3.82
    -2 -11 -8 6.61
    -2 -11 -8 6.7
    -2 11 -8 4.61
    3 -11 8 3.2
    -3 -11 -8 -0.93
    -3 -11 -8 1.21
    -3 11 -8 0.49
    4 -11 8 1.21
    -4 -11 -8 3.68
    -4 11 -8 -0.52
    4 -12 -8 0.93
    4 12 -8 0.17
    3 -12 -8 1.46
    3 12 -8 3.44
    2 -12 -8 2.98
    2 12 -8 0.74
    1 -12 -8 4.39
    1 12 -8 6.62
    0 -12 8 0.36
    0 -12 -8 -0.96
    0 12 -8 0.24
    0 12 -8 2.5
    -1 -12 -8 3.42
    1 -12 8 -2.67
    -1 12 -8 -0.02
    -1 12 -8 -2.38
    1 12 8 -1.47
    -2 -12 -8 -2.24
    2 -12 8 0.96
    -2 12 -8 0.88
    -3 -12 -8 3.61
    3 -12 8 0.45
    -3 12 -8 1.65
    3 -13 -8 2.5
    3 13 -8 4.98
    2 -13 -8 2.5
    2 13 -8 -1.79
    1 -13 -8 7.56
    1 13 -8 7.36
    0 -13 -8 2.91
    0 13 -8 1.56
    0 13 -8 2.54
    1 -13 8 9.48
    -1 -13 -8 12.92
    -1 13 -8 5.48
    1 13 8 11.69
    -1 13 -8 9.52
    2 -13 8 4.18
    -2 -13 -8 3.89
    -2 13 -8 2.77
    8 0 -9 -1.11
    -7 0 9 -0.7
    7 0 -9 0.36
    -6 0 9 1.21
    6 0 -9 -1.64
    5 0 -9 2.61
    -5 0 9 -0.26
    4 0 -9 -0.36
    4 0 -9 2.47
    -4 0 9 -0.51
    -3 0 9 -1.95
    3 0 -9 0.3
    3 0 -9 0.13
    -2 0 9 0
    2 0 -9 -0.69
    -1 0 9 -0.78
    -1 0 9 0.64
    1 0 -9 -0.2
    0 0 9 0.69
    0 0 -9 0.15
    0 0 -9 -0.7
    0 0 9 -0.69
    -1 0 -9 -0.22
    -1 0 -9 -0.65
    -1 0 -9 -0.13
    1 0 9 -0.13
    2 0 9 -0.75
    -2 0 -9 -0.15
    -2 0 -9 0.41
    3 0 9 -1.33
    -3 0 -9 -1.08
    -3 0 -9 -0.17
    4 0 9 0.15
    -4 0 -9 0.75
    5 0 9 0.81
    -5 0 -9 -1.3
    -6 0 -9 1.15
    6 0 9 -0.18
    7 0 9 -0.25
    -7 0 -9 0.01
    8 -1 -9 3.32
    8 1 -9 6.04
    -7 -1 9 0.43
    7 -1 -9 0.69
    7 1 -9 -0.36
    -7 1 9 3.39
    -6 -1 9 1.18
    6 -1 -9 -1.72
    6 1 -9 -1.97
    -6 1 9 2.28
    -5 -1 9 14.32
    5 -1 -9 10.92
    -5 1 9 14.7
    5 1 -9 18.76
    4 -1 -9 17.63
    4 -1 -9 17.05
    -4 -1 9 18.17
    4 1 -9 16.86
    -4 1 9 21.57
    3 -1 -9 4.39
    3 -1 -9 4.32
    -3 -1 9 5.28
    3 1 -9 4.59
    -3 1 9 8.65
    3 1 -9 6.27
    2 -1 -9 25.06
    -2 -1 9 25.46
    2 -1 -9 23.56
    2 1 -9 24.5
    -2 1 9 22.83
    -1 -1 9 36.75
    -1 -1 9 37.51
    1 -1 -9 37.7
    1 1 -9 40.17
    -1 1 9 38.77
    -1 1 9 37.87
    0 -1 -9 137.06
    0 -1 9 128.59
    0 -1 9 129.48
    0 -1 -9 129.4
    0 1 -9 134.71
    0 1 9 135.01
    0 1 9 131.72
    1 -1 9 66.53
    -1 -1 -9 63.06
    -1 1 -9 59.77
    -1 1 -9 60.37
    1 1 9 58.62
    -2 -1 -9 19.39
    2 -1 9 22.94
    -2 1 -9 28.65
    2 1 9 24.02
    -3 -1 -9 6.56
    3 -1 9 8.88
    -3 -1 -9 9.36
    -3 1 -9 11.8
    3 1 9 10.31
    4 -1 9 41.31
    -4 -1 -9 31.81
    -4 1 -9 33.23
    -4 1 -9 34.42
    4 1 9 34.76
    5 -1 9 4.04
    -5 -1 -9 9.12
    5 1 9 3.09
    -5 1 -9 4.67
    -6 -1 -9 6.53
    6 -1 9 4.69
    -6 1 -9 1.66
    6 1 9 -0.73
    7 -1 9 5.09
    -7 -1 -9 0.22
    -7 1 -9 0.09
    7 1 9 0.78
    -7 1 -9 3.31
    7 -2 -9 0.72
    -7 -2 9 1.34
    7 2 -9 -0.33
    -7 2 9 1.91
    -6 -2 9 2.19
    6 -2 -9 1.04
    6 2 -9 2.39
    -6 2 9 1.71
    5 -2 -9 0.93
    -5 -2 9 3.44
    5 -2 -9 2.79
    5 2 -9 3.66
    -5 2 9 0.29
    -5 2 9 0.21
    4 -2 -9 8.73
    4 -2 -9 11.02
    4 2 -9 11.03
    -4 2 9 5.03
    -3 -2 9 7.96
    3 -2 -9 5.16
    3 -2 -9 8.35
    3 2 -9 6.44
    -3 2 9 6.26
    3 2 -9 6.4
    2 -2 -9 3.57
    2 -2 -9 1.38
    -2 -2 9 2.47
    -2 2 9 2.95
    2 2 -9 3.04
    -2 2 9 1.27
    1 -2 -9 16.8
    -1 -2 9 16.83
    -1 2 9 20.58
    1 2 -9 17.61
    0 -2 -9 56.25
    0 -2 9 58.42
    0 2 9 54.54
    0 2 9 60
    0 2 -9 58.63
    -1 -2 -9 0.25
    1 -2 9 -1.27
    -1 2 -9 0.31
    -1 2 -9 1.71
    1 2 9 -0.94
    -2 -2 -9 2.93
    2 -2 9 2.04
    2 2 9 1.14
    -2 2 -9 0.45
    -3 -2 -9 40.77
    -3 -2 -9 43.76
    3 -2 9 41.44
    3 2 9 42.6
    -3 2 -9 44.43
    -4 -2 -9 34.94
    4 -2 9 39.9
    4 2 9 49.73
    -4 2 -9 42.47
    5 -2 9 4.22
    -5 -2 -9 3.07
    -5 2 -9 3.26
    5 2 9 2
    6 -2 9 -1.74
    -6 -2 -9 -1.08
    -6 2 -9 -1.22
    -6 2 -9 -1.01
    6 2 9 1.09
    -7 -2 -9 3.93
    -7 2 -9 1.71
    7 2 9 8.43
    -7 -3 9 0.69
    7 3 -9 1.91
    -7 3 9 -1.32
    6 -3 -9 1.38
    -6 -3 9 0.91
    -6 3 9 0.13
    6 3 -9 0.41
    5 -3 -9 0.89
    5 -3 -9 2.55
    -5 -3 9 -0.17
    -5 3 9 1.16
    -5 3 9 0.84
    5 3 -9 0.69
    -4 -3 9 13.9
    4 -3 -9 18.46
    4 -3 -9 20.71
    4 3 -9 15.33
    -4 3 9 24.28
    -4 3 9 18.41
    3 -3 -9 7.57
    3 -3 -9 7.69
    -3 -3 9 8.73
    3 3 -9 11.84
    2 -3 -9 55.57
    -2 -3 9 50.99
    2 3 -9 64.18
    -2 3 9 56.09
    1 -3 -9 5.58
    -1 -3 9 7.41
    1 3 -9 5.94
    -1 3 9 7.43
    0 -3 -9 4.94
    0 -3 9 5.08
    0 3 9 6.99
    0 3 -9 6.14
    -1 -3 -9 87.98
    1 -3 9 95.83
    1 3 9 95.55
    1 3 9 85.51
    -1 3 -9 93.72
    2 -3 9 35.34
    -2 -3 -9 31.02
    2 3 9 28.93
    -2 3 -9 26.32
    2 3 9 30.27
    3 -3 9 26.66
    -3 -3 -9 24.02
    -3 3 -9 29.4
    3 3 9 25.47
    4 -3 9 8.19
    -4 -3 -9 7.56
    4 3 9 7.71
    -4 3 -9 8.48
    5 -3 9 3.79
    -5 -3 -9 5.44
    -5 3 -9 2.22
    -5 3 -9 4.54
    5 3 9 4.86
    -6 -3 -9 1.32
    6 -3 9 0.5
    -6 3 -9 -0.4
    6 3 9 -0.18
    -6 3 -9 -0.49
    -7 -3 -9 -1.99
    -7 3 -9 1.63
    7 3 9 -0.35
    -7 -4 9 -0.78
    -7 4 9 1.99
    7 4 -9 -0.42
    -6 -4 9 5.64
    6 4 -9 4.29
    -6 4 9 8
    -5 -4 9 1.5
    5 -4 -9 3.32
    -5 4 9 2.4
    -5 4 9 5.85
    5 4 -9 1.41
    -4 -4 9 -1.88
    4 -4 -9 -0.9
    4 4 -9 2.52
    -4 4 9 -2.65
    3 -4 -9 -0.27
    -3 -4 9 -0.31
    -3 4 9 2.16
    3 4 -9 1.9
    -2 -4 9 0.55
    2 -4 -9 0.97
    2 4 -9 0.09
    2 4 -9 -0.33
    -2 4 9 2.43
    1 -4 -9 0.22
    1 -4 -9 2.11
    -1 -4 9 -0.41
    1 4 -9 1.18
    -1 4 9 -0.52
    1 4 -9 2.95
    0 -4 9 -1.06
    0 -4 9 -0.67
    0 -4 -9 -0.35
    0 4 9 0.83
    0 4 -9 1.15
    1 -4 9 90.24
    -1 -4 -9 88.24
    1 -4 9 88.73
    1 4 9 83.49
    -2 -4 -9 24.13
    2 -4 9 19.41
    2 -4 9 19.46
    2 4 9 18.67
    2 4 9 20.47
    -2 4 -9 25.66
    3 -4 9 5.24
    -3 -4 -9 4.65
    3 -4 9 6.98
    3 4 9 5.32
    -3 4 -9 5.68
    4 -4 9 7.65
    4 -4 9 7.54
    -4 -4 -9 13.58
    -4 4 -9 9.41
    4 4 9 9.83
    -4 4 -9 9.54
    -5 -4 -9 18.37
    5 -4 9 17.45
    -5 4 -9 20.81
    5 4 9 20.81
    -5 4 -9 11.66
    -6 -4 -9 9.91
    -6 4 -9 9.75
    6 4 9 12.77
    -7 -4 -9 8.57
    7 4 9 15.91
    -7 -5 9 -0.37
    7 5 -9 4.91
    -7 5 9 6.03
    6 -5 -9 11.15
    -6 -5 9 5.4
    -6 5 9 8.56
    6 5 -9 8.94
    -6 5 9 7.66
    -5 -5 9 47.88
    5 5 -9 45.49
    -5 5 9 48.16
    -4 -5 9 16.29
    4 -5 -9 21.71
    4 5 -9 20.15
    -4 5 9 20.36
    -4 5 9 15.27
    -3 -5 9 19.55
    3 -5 -9 27.01
    -3 5 9 27.7
    3 5 -9 23.78
    -2 -5 9 21.63
    2 -5 -9 28.79
    2 5 -9 24.77
    2 5 -9 23.96
    -2 5 9 23.85
    1 -5 -9 13.54
    -1 -5 9 13.59
    1 -5 -9 9.2
    1 5 -9 11.31
    1 5 -9 10.86
    -1 5 9 8.84
    0 -5 9 1.39
    0 -5 9 0.23
    0 -5 -9 1.39
    0 -5 -9 -1.14
    0 5 -9 0.85
    0 5 9 1.13
    0 5 -9 -0.59
    1 -5 9 30.81
    -1 -5 -9 30.7
    1 -5 9 26.82
    1 5 9 26.26
    -1 5 -9 26.74
    2 -5 9 40.94
    2 -5 9 41.82
    -2 -5 -9 31.25
    -2 5 -9 33.73
    2 5 9 32.38
    2 5 9 37.03
    -3 -5 -9 43.64
    3 -5 9 41.49
    3 -5 9 49.37
    3 5 9 44.21
    -3 5 -9 45.58
    4 -5 9 1.02
    -4 -5 -9 -0.38
    4 -5 9 -0.75
    -4 5 -9 0.8
    -4 5 -9 -1.33
    4 5 9 -0.68
    -5 -5 -9 1.29
    5 -5 9 -0.01
    -5 5 -9 -0.6
    5 5 9 -2.18
    -6 -5 -9 -0.7
    -6 5 -9 -1.95
    6 5 9 -0.59
    -7 -6 9 9.6
    7 6 -9 2.56
    -7 6 9 8.39
    6 -6 -9 12.72
    -6 -6 9 9.85
    6 6 -9 8.56
    -6 6 9 6.92
    5 -6 -9 13.19
    -5 -6 9 11.65
    5 6 -9 9.34
    -5 6 9 12.14
    -4 -6 9 1.44
    4 -6 -9 2.97
    -4 6 9 5.51
    4 6 -9 5.53
    3 -6 -9 18.76
    3 6 -9 17.04
    -2 -6 9 73.93
    2 -6 -9 70.18
    -2 6 9 71.36
    2 6 -9 75.18
    2 6 -9 70.71
    1 -6 -9 93.95
    1 -6 -9 94.81
    -1 -6 9 83.78
    1 6 -9 88.61
    -1 6 9 91.8
    1 6 -9 82.82
    0 -6 9 68.46
    0 -6 -9 78.87
    0 -6 9 77.17
    0 -6 -9 78.91
    0 6 9 76.8
    0 6 -9 83.76
    0 6 -9 68.6
    -1 -6 -9 5.46
    1 -6 9 1.9
    1 -6 9 8.87
    -1 6 -9 5.91
    1 6 9 5.39
    -2 -6 -9 29.09
    2 -6 9 31.99
    2 -6 9 32.45
    2 6 9 32.5
    -2 6 -9 32.02
    2 6 9 33.64
    3 -6 9 39.73
    3 -6 9 36.34
    -3 -6 -9 42.16
    -3 6 -9 37.45
    3 6 9 37.28
    4 -6 9 11.56
    -4 -6 -9 9.83
    -4 6 -9 10.76
    4 6 9 12.13
    5 -6 9 19.32
    5 6 9 18.81
    -5 6 -9 17.63
    6 -6 9 0.01
    -6 -6 -9 2.21
    6 6 9 2.06
    -6 6 -9 1.74
    -6 -7 9 -3.78
    6 -7 -9 0.2
    6 7 -9 -1.36
    -6 7 9 -1.55
    5 -7 -9 -2.58
    -5 -7 9 0.6
    5 7 -9 2.04
    -5 7 9 -0.45
    -4 -7 9 1.27
    4 -7 -9 1.11
    4 7 -9 1.7
    -4 7 9 0.64
    -3 -7 9 6.23
    3 -7 -9 12.26
    3 7 -9 14.35
    2 -7 -9 13.5
    2 7 -9 11.07
    -1 -7 9 2.09
    1 -7 -9 2.38
    1 -7 -9 1.69
    -1 7 9 3.44
    1 7 -9 3.19
    1 7 -9 1.41
    0 -7 9 18.45
    0 -7 9 19.99
    0 -7 -9 18.01
    0 -7 -9 18.66
    0 7 -9 19.8
    0 7 9 21.39
    0 7 -9 18.08
    1 -7 9 -0.49
    -1 -7 -9 0.16
    1 -7 9 -0.41
    -1 -7 -9 0.14
    -1 7 -9 -1.07
    1 7 9 0.01
    2 -7 9 31.35
    -2 -7 -9 43.81
    2 -7 9 38.38
    2 7 9 37.69
    2 7 9 43.05
    -2 7 -9 40.8
    3 -7 9 4.25
    -3 -7 -9 4.41
    3 7 9 1.62
    -3 7 -9 -0.04
    4 -7 9 1.01
    -4 -7 -9 -1.08
    4 7 9 -2.32
    -4 7 -9 1.25
    5 -7 9 0.07
    -5 -7 -9 4.35
    -5 7 -9 0.37
    5 7 9 2.37
    6 -7 9 0.96
    -6 -7 -9 -0.1
    -6 7 -9 3.85
    6 7 9 1.58
    -6 -8 9 3.78
    6 -8 -9 0.12
    6 8 -9 1.93
    -6 8 9 -2.73
    5 -8 -9 -0.73
    -5 -8 9 -1.72
    5 8 -9 -1.91
    -5 8 9 -0.75
    4 -8 -9 20.61
    -4 -8 9 20.2
    -4 8 9 18.16
    4 8 -9 18.39
    3 -8 -9 0.78
    3 8 -9 1.02
    2 -8 -9 25.56
    2 8 -9 24.74
    -1 -8 9 13.42
    1 -8 -9 17.86
    1 -8 -9 16.8
    1 8 -9 18.2
    1 8 -9 11.3
    0 -8 9 35.78
    0 -8 -9 35.56
    0 -8 9 36.05
    0 -8 -9 35.04
    0 8 -9 35.02
    0 8 -9 34.61
    0 8 9 30.12
    -1 -8 -9 0.22
    -1 -8 -9 -0.08
    1 -8 9 1.02
    1 -8 9 0.77
    1 8 9 -1.35
    -1 8 -9 0
    -2 -8 -9 2.68
    2 -8 9 5.08
    -2 -8 -9 8.97
    2 8 9 6.23
    2 8 9 5.09
    -2 8 -9 1.99
    -3 -8 -9 14.76
    3 -8 9 6.78
    -3 8 -9 17.06
    3 8 9 12.5
    -4 -8 -9 1.15
    4 -8 9 1.74
    4 8 9 -1.34
    -4 8 -9 -2.46
    5 -8 9 -2.56
    -5 -8 -9 -1.78
    -5 8 -9 1.69
    5 8 9 -0.85
    -6 -9 9 0.34
    6 -9 -9 2.11
    6 9 -9 -1.93
    -6 9 9 -0.74
    5 -9 -9 0.74
    5 9 -9 3.91
    -5 9 9 -2.5
    4 -9 -9 3.1
    -4 9 9 1.31
    4 9 -9 1.18
    3 -9 -9 1.99
    3 9 -9 2.3
    2 -9 -9 0.62
    2 9 -9 0.14
    -1 -9 9 7.42
    1 -9 -9 4.64
    1 9 -9 3.62
    1 9 -9 3.8
    0 -9 9 0.96
    0 -9 -9 -0.06
    0 -9 9 -0.1
    0 -9 -9 -0.72
    0 9 -9 1.5
    0 9 -9 -0.52
    0 9 9 -1.15
    1 -9 9 0.56
    -1 -9 -9 -0.12
    -1 -9 -9 -0.16
    1 9 9 -0.1
    1 9 9 -0.43
    -1 9 -9 1.24
    -1 9 -9 -1.13
    -2 -9 -9 1.46
    -2 -9 -9 2.41
    2 -9 9 0.84
    -2 9 -9 -1.16
    2 9 9 -1.27
    -3 -9 -9 -0.68
    -3 -9 -9 0.47
    3 -9 9 1.25
    -3 9 -9 0.58
    3 9 9 2.96
    4 -9 9 2.62
    -4 -9 -9 7.42
    -4 -9 -9 -1.04
    -4 9 -9 1.66
    4 9 9 0.84
    5 -9 9 0.39
    -5 -9 -9 5.17
    -5 9 -9 5.25
    5 9 9 3.82
    5 -10 -9 1.12
    -5 10 9 -0.54
    5 10 -9 0.31
    4 -10 -9 -1.5
    4 10 -9 1.13
    3 -10 -9 11.66
    3 10 -9 14.57
    2 -10 -9 7.86
    2 10 -9 7.67
    1 -10 -9 2.06
    1 10 -9 5.9
    1 10 -9 3.15
    0 -10 9 3.13
    0 -10 -9 2.8
    0 10 -9 6.73
    0 10 -9 2.08
    -1 -10 -9 -1.99
    -1 -10 -9 2.73
    1 -10 9 -0.69
    1 10 9 -2.56
    1 10 9 0.95
    -1 10 -9 1
    -1 10 -9 -2.05
    -2 -10 -9 6.92
    2 -10 9 4.83
    -2 -10 -9 2.43
    -2 10 -9 1.01
    2 10 9 4.67
    -3 -10 -9 0.19
    3 -10 9 -0.06
    -3 -10 -9 3.52
    3 10 9 -1.43
    -3 10 -9 0.92
    4 -10 9 8.34
    -4 -10 -9 6.72
    -4 -10 -9 6.44
    4 10 9 4.68
    -4 10 -9 8.46
    4 -11 -9 6.15
    4 11 -9 7.32
    3 -11 -9 10.41
    3 11 -9 8.75
    2 -11 -9 11.18
    2 11 -9 8.54
    1 -11 -9 0.53
    1 11 -9 3.98
    0 -11 -9 7.81
    0 -11 9 10.83
    0 11 -9 15.01
    0 11 -9 13.18
    1 -11 9 1.44
    -1 -11 -9 3.15
    -1 11 -9 3.02
    1 11 9 -0.44
    -1 11 -9 -1.81
    -2 -11 -9 -0.55
    -2 -11 -9 0.78
    2 -11 9 -1.82
    2 11 9 3.04
    -2 11 -9 1.34
    -3 -11 -9 -1.98
    3 -11 9 -0.95
    -3 -11 -9 1.23
    3 11 9 2.33
    -3 11 -9 -0.42
    -4 -11 -9 1.4
    4 -11 9 1.04
    -4 11 -9 -3.38
    4 -12 -9 -2.35
    4 12 -9 -1.91
    3 -12 -9 -1.04
    3 12 -9 0.61
    2 -12 -9 4.6
    2 12 -9 3.49
    1 -12 -9 2.61
    1 12 -9 -0.96
    0 -12 9 1.51
    0 -12 -9 4.33
    0 12 -9 5.22
    0 12 -9 3.01
    -1 -12 -9 0.09
    1 -12 9 0.79
    -1 12 -9 -0.08
    -1 12 -9 -4.45
    2 -12 9 0.21
    -2 -12 -9 1.13
    -2 12 -9 -1.48
    3 -12 9 4.84
    -3 -12 -9 0.67
    -3 12 -9 0.07
    2 -13 -9 -1.72
    2 13 -9 -3.12
    1 -13 -9 3.4
    1 13 -9 0.43
    0 -13 -9 7.34
    0 13 -9 9.04
    -1 -13 -9 8.64
    1 -13 9 8.63
    -1 13 -9 1.43
    -1 13 -9 5.06
    2 -13 9 1.73
    -2 -13 -9 3.77
    -2 13 -9 1.46
    -2 13 -9 0.5
    7 0 -10 13.88
    -7 0 10 16.21
    6 0 -10 1.46
    -6 0 10 3.9
    5 0 -10 7.57
    4 0 -10 40.22
    4 0 -10 38.67
    -4 0 10 37.22
    -3 0 10 63.15
    3 0 -10 65.39
    3 0 -10 65.46
    -2 0 10 32.67
    2 0 -10 32.06
    -1 0 10 36.6
    1 0 -10 38.92
    -1 0 10 32.69
    0 0 -10 9.43
    0 0 -10 11.45
    0 0 10 13.73
    0 0 10 11.54
    -1 0 -10 145.65
    1 0 10 146.05
    -1 0 -10 144.69
    2 0 10 71.42
    -2 0 -10 67.74
    -2 0 -10 67.6
    -2 0 -10 71.03
    -2 0 -10 68.86
    3 0 10 46.61
    -3 0 -10 34.78
    4 0 10 5.7
    -4 0 -10 2.49
    5 0 10 22.12
    -5 0 -10 24.16
    6 0 10 4.5
    -6 0 -10 3.05
    7 0 10 18.4
    -7 0 -10 14.02
    -7 -1 10 1.38
    7 -1 -10 3.04
    7 1 -10 3.72
    -7 1 10 3.71
    6 -1 -10 6.02
    -6 -1 10 9.14
    6 1 -10 13.55
    -6 1 10 7.07
    5 -1 -10 1.92
    -5 -1 10 1.26
    -5 1 10 1.6
    5 1 -10 3
    -4 -1 10 -0.61
    4 -1 -10 1.87
    4 -1 -10 -0.69
    4 1 -10 -0.97
    -4 1 10 -2.68
    -3 -1 10 9.71
    3 -1 -10 4.91
    3 -1 -10 7.63
    3 1 -10 11.45
    3 1 -10 7.74
    -3 1 10 8
    2 -1 -10 62.57
    2 -1 -10 61.88
    -2 -1 10 60.74
    -2 1 10 66.5
    -2 1 10 63.18
    2 1 -10 67.88
    -1 -1 10 81.97
    1 -1 -10 73.44
    -1 -1 10 76.89
    -1 1 10 72.2
    -1 1 10 76.69
    1 1 -10 71.32
    0 -1 10 0.42
    0 -1 -10 -0.49
    0 -1 -10 2.03
    0 -1 10 -0.4
    0 1 -10 0.02
    0 1 10 0.06
    0 1 10 1.25
    -1 -1 -10 2.02
    1 -1 10 2.37
    1 1 10 0.5
    -1 1 -10 1.1
    -1 1 -10 0.39
    2 -1 10 8.3
    -2 -1 -10 10.23
    -2 1 -10 9.85
    2 1 10 8.45
    -3 -1 -10 50.28
    3 -1 10 49.54
    3 1 10 49.92
    -3 1 -10 49.34
    4 -1 10 -1.15
    -4 -1 -10 0.79
    -4 1 -10 -0.04
    4 1 10 0.47
    5 -1 10 -0.18
    -5 -1 -10 -1.03
    -5 1 -10 -1.66
    5 1 10 0.54
    6 -1 10 10.28
    -6 -1 -10 20.43
    6 1 10 9.04
    -6 1 -10 15.59
    -7 -1 -10 6.69
    7 -1 10 4.05
    -7 1 -10 2.12
    7 1 10 6.62
    -7 1 -10 8.79
    7 -2 -10 12.41
    -7 -2 10 10.7
    7 2 -10 11.52
    -7 2 10 8.61
    -6 -2 10 15.55
    6 -2 -10 11.68
    -6 2 10 10.64
    6 2 -10 16.06
    5 -2 -10 2.89
    -5 -2 10 -0.04
    5 -2 -10 5.11
    5 2 -10 2.17
    -5 2 10 2.21
    -4 -2 10 2.24
    4 -2 -10 3.15
    4 -2 -10 6.45
    4 2 -10 3.28
    -4 2 10 2
    3 -2 -10 1.87
    -3 -2 10 0.2
    3 -2 -10 0.6
    3 2 -10 1.67
    3 2 -10 1.57
    -3 2 10 1.42
    -2 -2 10 7.85
    2 -2 -10 8.73
    2 -2 -10 8.23
    -2 2 10 9
    2 2 -10 8.04
    -2 2 10 5.49
    1 -2 -10 121.63
    -1 -2 10 127.41
    -1 2 10 126.44
    1 2 -10 121.29
    -1 2 10 122.64
    0 -2 -10 21.34
    0 -2 10 23.07
    0 2 10 19.06
    0 2 -10 19.1
    0 2 10 20.1
    1 -2 10 1.18
    -1 -2 -10 1.01
    1 2 10 0.32
    -1 2 -10 0.75
    -1 2 -10 3.15
    2 -2 10 19.66
    -2 -2 -10 19.71
    2 2 10 17.86
    -2 2 -10 18.76
    -3 -2 -10 -1.1
    3 -2 10 1.19
    3 2 10 -0.67
    -3 2 -10 1.09
    4 -2 10 14.04
    -4 -2 -10 11.17
    4 2 10 9.66
    -4 2 -10 11.87
    -5 -2 -10 1.3
    5 -2 10 0.76
    -5 2 -10 -0.64
    5 2 10 -1.4
    6 -2 10 2.74
    -6 -2 -10 0.11
    -6 2 -10 -1.3
    -6 2 -10 1.9
    6 2 10 1.3
    -7 -2 -10 1.98
    7 2 10 -0.19
    -7 2 -10 5.86
    -7 -3 10 -1.38
    -7 3 10 3.07
    7 3 -10 1.4
    -6 -3 10 5.66
    6 -3 -10 5.29
    -6 3 10 6.73
    6 3 -10 4.53
    5 -3 -10 2.05
    5 -3 -10 7.75
    -5 -3 10 8.64
    5 3 -10 5.27
    -5 3 10 6.08
    -4 -3 10 79.63
    4 -3 -10 88.35
    4 -3 -10 72.2
    -4 3 10 81.09
    4 3 -10 82.32
    3 -3 -10 0.75
    -3 -3 10 2.8
    3 -3 -10 2
    -3 3 10 2.43
    3 3 -10 1.19
    -2 -3 10 17.02
    2 -3 -10 19.17
    -2 3 10 18.24
    2 3 -10 18.6
    -1 -3 10 22.04
    1 3 -10 16.56
    -1 3 10 19.1
    0 -3 10 3.8
    0 -3 -10 4.59
    0 3 10 5.13
    0 3 -10 7.29
    -1 -3 -10 25.57
    1 -3 10 32.97
    -1 3 -10 30.98
    1 3 10 26.8
    1 3 10 29.64
    -2 -3 -10 32.82
    2 -3 10 32.4
    2 3 10 30.65
    -2 3 -10 34.06
    -3 -3 -10 7.05
    3 -3 10 2.23
    3 3 10 3.15
    -3 3 -10 3.35
    -4 -3 -10 4.99
    4 -3 10 2.16
    -4 3 -10 8.72
    4 3 10 8.21
    -5 -3 -10 0
    5 -3 10 0.49
    5 3 10 3.1
    -5 3 -10 -1.05
    6 -3 10 -0.56
    -6 -3 -10 1.81
    -6 3 -10 2.48
    6 3 10 -1.84
    -6 3 -10 1.37
    -7 -3 -10 4.25
    7 3 10 4.59
    -7 -4 10 -3.68
    -7 4 10 0.25
    7 4 -10 -2.21
    -6 -4 10 -0.71
    -6 4 10 1.09
    6 4 -10 -1.26
    5 -4 -10 -0.27
    -5 -4 10 0.69
    5 4 -10 -0.26
    -5 4 10 -0.03
    -5 4 10 0.59
    4 -4 -10 13.93
    4 4 -10 12.93
    3 -4 -10 0.22
    -3 -4 10 -1.61
    3 4 -10 1.48
    -3 4 10 -0.3
    2 -4 -10 5.29
    -2 -4 10 3.69
    2 4 -10 3.5
    2 4 -10 5.79
    -2 4 10 5.61
    -1 -4 10 14.9
    1 -4 -10 13.86
    1 -4 -10 12.06
    1 4 -10 8.46
    -1 4 10 9.74
    0 -4 10 17.8
    0 -4 -10 22.94
    0 4 -10 19
    0 4 10 22.68
    1 -4 10 40.45
    1 -4 10 40.98
    -1 -4 -10 36.53
    1 4 10 36
    -1 4 -10 38.29
    2 -4 10 42.81
    -2 -4 -10 41.31
    2 -4 10 44.09
    2 4 10 36.73
    2 4 10 38.25
    -2 4 -10 48.99
    3 -4 10 8.28
    -3 -4 -10 7.95
    3 -4 10 7.21
    3 4 10 5.73
    -3 4 -10 9.96
    -4 -4 -10 1.12
    4 -4 10 1.98
    -4 4 -10 3.55
    4 4 10 1.58
    -4 4 -10 2.66
    5 -4 10 6.74
    -5 -4 -10 2.29
    5 4 10 7.01
    -5 4 -10 4.91
    -5 4 -10 6.78
    -6 -4 -10 -0.03
    -6 4 -10 6.47
    6 4 10 -1.24
    -7 -5 10 2.14
    7 5 -10 -1.97
    -7 5 10 3.1
    6 -5 -10 4.88
    -6 -5 10 1.61
    6 5 -10 4.16
    -6 5 10 0.1
    5 -5 -10 31.99
    -5 -5 10 26.76
    5 5 -10 24.79
    -5 5 10 18.94
    -4 -5 10 0.79
    4 -5 -10 1.72
    -4 5 10 2.93
    4 5 -10 1.2
    -3 -5 10 -0.16
    3 -5 -10 -1.74
    3 5 -10 0.91
    -3 5 10 -0.46
    -2 -5 10 5.52
    2 -5 -10 6.13
    2 5 -10 10.28
    2 5 -10 9.45
    -2 5 10 8.31
    1 -5 -10 41.79
    1 -5 -10 48.08
    -1 5 10 50.23
    1 5 -10 47.2
    1 5 -10 42.25
    0 -5 -10 25.02
    0 -5 10 23.02
    0 -5 10 22.78
    0 5 10 16.84
    0 5 -10 18.45
    0 5 -10 27.16
    -1 -5 -10 1.81
    1 -5 10 -0.4
    1 -5 10 1.32
    -1 5 -10 -0.49
    -1 5 -10 -1.3
    1 5 10 0.2
    2 -5 10 0.9
    2 -5 10 0.16
    -2 -5 -10 -1.55
    -2 5 -10 0.37
    2 5 10 -0.83
    -3 -5 -10 -1
    3 -5 10 2.41
    3 -5 10 0.51
    -3 5 -10 2.52
    -3 5 -10 -0.81
    3 5 10 -0.57
    4 -5 10 15.41
    4 -5 10 24.6
    -4 5 -10 13.06
    4 5 10 16.45
    -4 5 -10 14.69
    -5 -5 -10 -2.03
    5 5 10 3.43
    -5 5 -10 4.68
    -6 -5 -10 -1.3
    6 5 10 -0.84
    -6 5 -10 3.85
    -7 -6 10 -1.09
    -7 6 10 1.84
    7 6 -10 2.54
    -6 -6 10 3
    6 -6 -10 4.57
    -6 6 10 4.45
    6 6 -10 9.59
    -6 6 10 3.59
    5 -6 -10 -1.54
    -5 -6 10 1.06
    -5 6 10 -0.39
    5 6 -10 -1.32
    4 -6 -10 1.87
    -4 -6 10 -2.23
    4 6 -10 1.57
    -3 -6 10 -0.61
    3 -6 -10 0.96
    3 6 -10 2.58
    2 -6 -10 1.63
    2 6 -10 1.84
    -2 6 10 2.16
    2 6 -10 1.78
    -1 -6 10 0.7
    1 -6 -10 -0.1
    1 -6 -10 1.03
    1 6 -10 -0.65
    -1 6 10 -0.05
    1 6 -10 0
    0 -6 10 2.7
    0 -6 -10 4.84
    0 -6 -10 1.94
    0 -6 10 2.03
    0 6 -10 5.77
    0 6 10 3.85
    0 6 -10 5
    -1 -6 -10 3.94
    1 -6 10 1.13
    1 -6 10 2.16
    1 6 10 -0.11
    -1 6 -10 4.74
    -1 6 -10 1.43
    2 -6 10 116.34
    -2 -6 -10 118.65
    2 -6 10 111.89
    2 6 10 101.77
    -2 6 -10 112.36
    -3 -6 -10 -0.1
    3 -6 10 1.76
    3 -6 10 -1.33
    -3 6 -10 0.24
    3 6 10 -1.44
    -4 -6 -10 -1.93
    4 -6 10 -1.48
    4 6 10 1.63
    -4 6 -10 0.82
    5 -6 10 -1.03
    -5 -6 -10 1.3
    5 6 10 1.74
    -5 6 -10 -0.61
    -6 -6 -10 1.69
    6 6 10 5.21
    -6 6 -10 2.15
    6 -7 -10 3.53
    -6 -7 10 5.08
    6 7 -10 13.16
    -6 7 10 7.19
    5 -7 -10 6.8
    -5 -7 10 6.86
    -5 7 10 4.38
    5 7 -10 6.67
    -4 -7 10 0.2
    4 -7 -10 0.82
    4 7 -10 0.18
    3 -7 -10 2.87
    -3 -7 10 1.24
    3 7 -10 4.19
    2 -7 -10 61.3
    2 7 -10 49.77
    -1 -7 10 34.57
    1 -7 -10 35.77
    1 7 -10 33.41
    -1 7 10 40.21
    1 7 -10 36.48
    0 -7 10 17.5
    0 -7 -10 16.11
    0 -7 -10 14.68
    0 -7 10 17.68
    0 7 -10 18.1
    0 7 10 16.53
    0 7 -10 16.55
    -1 -7 -10 31.54
    1 -7 10 38.38
    1 -7 10 34.12
    -1 -7 -10 41.49
    -1 7 -10 41.82
    1 7 10 37.97
    -1 7 -10 32.15
    -2 -7 -10 16.16
    2 -7 10 17.13
    2 -7 10 19.22
    2 7 10 17.69
    -2 7 -10 15.47
    -3 -7 -10 24.26
    3 -7 10 21.15
    -3 7 -10 25.23
    3 7 10 28.47
    4 -7 10 12.11
    -4 -7 -10 17.25
    4 7 10 14.69
    -4 7 -10 16.1
    -5 -7 -10 14.71
    5 -7 10 18.01
    5 7 10 14.96
    -5 7 -10 11.25
    -6 -7 -10 0.73
    6 -7 10 1.4
    6 7 10 -1.38
    -6 7 -10 2
    6 -8 -10 -3.33
    -6 -8 10 -3.58
    6 8 -10 4.97
    -6 8 10 2.8
    -5 -8 10 0.46
    5 -8 -10 0.74
    -5 8 10 -0.86
    5 8 -10 3
    4 -8 -10 3.46
    -4 -8 10 -2.49
    4 8 -10 0
    3 -8 -10 26.94
    3 8 -10 33.26
    2 -8 -10 0.4
    2 8 -10 -0.47
    1 -8 -10 15.67
    1 -8 -10 8.96
    -1 -8 10 14.44
    -1 8 10 13.08
    1 8 -10 13.2
    1 8 -10 17.13
    0 -8 10 26.33
    0 -8 -10 22.4
    0 -8 10 26.13
    0 -8 -10 31.28
    0 8 10 27.63
    0 8 -10 26.72
    0 8 -10 29.54
    1 -8 10 1.39
    -1 -8 -10 0.66
    -1 -8 -10 0.31
    1 -8 10 0.06
    1 8 10 1.66
    -1 8 -10 0.05
    -1 8 -10 1.48
    -2 -8 -10 2.65
    -2 -8 -10 1.83
    2 -8 10 3.51
    2 8 10 3.46
    -2 8 -10 -0.48
    -3 -8 -10 1.11
    3 -8 10 1.83
    3 8 10 0.57
    -3 8 -10 3.15
    -4 -8 -10 2.62
    4 -8 10 -0.41
    4 8 10 -0.41
    -4 8 -10 -0.8
    5 -8 10 0.2
    -5 -8 -10 0.25
    5 8 10 -1.23
    -5 8 -10 -0.48
    6 9 -10 -1.9
    5 -9 -10 -0.06
    5 9 -10 1.01
    4 -9 -10 7.27
    4 9 -10 -0.91
    3 -9 -10 17.84
    3 9 -10 16.6
    2 -9 -10 1.03
    2 9 -10 -0.29
    1 -9 -10 0.88
    -1 -9 10 4.83
    1 9 -10 1.57
    1 9 -10 -3.15
    0 -9 10 1.18
    0 -9 -10 1.63
    0 -9 -10 1.42
    0 -9 10 2.8
    0 9 -10 1.68
    0 9 -10 0.74
    0 9 10 1.47
    1 -9 10 14.7
    -1 -9 -10 11.09
    -1 -9 -10 11.68
    1 9 10 17.82
    -1 9 -10 13.3
    1 9 10 13.54
    -1 9 -10 9.86
    -2 -9 -10 -0.64
    -2 -9 -10 1.14
    2 -9 10 -0.17
    -2 9 -10 0.25
    2 9 10 -0.41
    -3 -9 -10 -0.45
    -3 -9 -10 1.39
    3 -9 10 0.49
    -3 9 -10 1.32
    3 9 10 -0.72
    -4 -9 -10 3.52
    4 -9 10 4.16
    -4 -9 -10 -0.12
    -4 9 -10 6.25
    4 9 10 1.59
    -5 -9 -10 4.93
    5 -9 10 1.4
    5 9 10 4.64
    -5 9 -10 3.52
    5 -10 -10 -0.07
    5 10 -10 2.03
    4 -10 -10 3.14
    4 10 -10 0.45
    3 -10 -10 2.15
    3 10 -10 -1.84
    2 -10 -10 1.83
    2 10 -10 1.28
    1 -10 -10 4.58
    1 10 -10 5.45
    0 -10 10 -0.87
    0 -10 -10 -0.83
    0 10 -10 1.01
    0 10 -10 3.9
    -1 -10 -10 3.89
    1 -10 10 3.51
    -1 -10 -10 6.64
    1 10 10 -0.02
    -1 10 -10 2
    -1 10 -10 2.91
    1 10 10 4.69
    -2 -10 -10 -0.09
    -2 -10 -10 -0.55
    2 -10 10 -0.26
    2 10 10 3.7
    -2 10 -10 0.95
    -3 -10 -10 0.34
    -3 -10 -10 2.39
    3 -10 10 -2.25
    3 10 10 -2.77
    -3 10 -10 0.97
    -4 -10 -10 1.72
    -4 -10 -10 -1.56
    4 -10 10 -0.62
    -4 10 -10 5.77
    4 10 10 1.52
    4 -11 -10 0.17
    4 11 -10 1.08
    3 -11 -10 5.42
    3 11 -10 1.29
    2 -11 -10 3.73
    2 11 -10 2.57
    1 -11 -10 41.16
    1 11 -10 40.57
    0 -11 -10 14.45
    0 -11 10 7.15
    0 11 -10 18.67
    0 11 -10 15.08
    1 -11 10 3.08
    -1 -11 -10 1.39
    -1 11 -10 4.3
    -1 11 -10 1.33
    2 -11 10 4.93
    -2 -11 -10 7.07
    -2 -11 -10 1.68
    -2 11 -10 9.2
    3 -11 10 9.07
    -3 -11 -10 6.82
    -3 -11 -10 4.79
    3 11 10 7.65
    -3 11 -10 5.38
    4 -11 10 9.67
    -4 -11 -10 9.19
    -4 11 -10 10.83
    3 -12 -10 3.56
    3 12 -10 5.11
    2 -12 -10 1.44
    2 12 -10 0.18
    1 -12 -10 -0.6
    1 12 -10 -0.56
    0 -12 -10 8.08
    0 12 -10 13.61
    0 12 -10 12.66
    1 -12 10 20.19
    -1 -12 -10 21.1
    -1 12 -10 24.59
    -1 12 -10 15.36
    2 -12 10 15.02
    -2 -12 -10 17.68
    -2 12 -10 13.04
    -2 12 -10 14.32
    -3 -12 -10 17.43
    3 -12 10 12.58
    -3 12 -10 19.17
    2 -13 -10 3.03
    2 13 -10 -0.64
    1 -13 -10 -0.51
    1 13 -10 1.78
    0 -13 -10 1.31
    0 13 -10 -4.78
    -1 -13 -10 -0.32
    1 -13 10 1.82
    -1 13 -10 1.68
    -1 13 -10 -2.42
    -7 0 11 -0.93
    7 0 -11 -1.74
    -6 0 11 1.6
    6 0 -11 -0.71
    5 0 -11 1.68
    -5 0 11 2.61
    -4 0 11 0.95
    4 0 -11 0.42
    4 0 -11 -0.26
    3 0 -11 -0.74
    -3 0 11 -0.26
    3 0 -11 0.39
    -2 0 11 -0.1
    2 0 -11 -1.26
    -1 0 11 -1.79
    1 0 -11 0.42
    -1 0 11 -0.43
    0 0 11 -1.73
    0 0 11 0.09
    0 0 -11 -0.59
    0 0 -11 -0.42
    -1 0 -11 0.72
    1 0 11 0.34
    -1 0 -11 0.53
    -2 0 -11 -0.22
    2 0 11 -0.33
    -3 0 -11 -2.35
    3 0 11 -0.54
    4 0 11 1.03
    -4 0 -11 -0.3
    5 0 11 1.27
    -5 0 -11 1.46
    -6 0 -11 2.05
    6 0 11 1.38
    -7 0 -11 0.76
    7 0 11 -3.03
    7 -1 -11 0.31
    -7 -1 11 0.51
    -7 1 11 0.94
    7 1 -11 5.02
    -6 -1 11 2.57
    6 -1 -11 1.67
    6 1 -11 3.36
    -6 1 11 2.63
    5 -1 -11 6.57
    -5 -1 11 7
    -5 1 11 6.21
    5 1 -11 7.9
    -4 -1 11 0.11
    4 -1 -11 0.26
    4 -1 -11 2.64
    4 1 -11 2.18
    -4 1 11 -0.68
    3 -1 -11 14.74
    -3 -1 11 13.74
    3 -1 -11 11.13
    3 1 -11 13.08
    3 1 -11 14.02
    -3 1 11 14.36
    2 -1 -11 5.21
    2 -1 -11 8.09
    -2 -1 11 6.35
    -2 1 11 7.23
    -2 1 11 6.8
    2 1 -11 5.07
    1 -1 -11 54.47
    -1 -1 11 45.99
    -1 -1 11 55.29
    -1 1 11 45.91
    1 1 -11 43.51
    -1 1 11 50.3
    0 -1 -11 32.39
    0 -1 11 27.54
    0 -1 11 32.14
    0 -1 -11 34.84
    0 1 11 30.35
    0 1 -11 31.75
    0 1 11 32.46
    1 -1 11 0.01
    -1 -1 -11 1.16
    -1 1 -11 -1.12
    1 1 11 -1.17
    -1 1 -11 0.58
    2 -1 11 4.26
    -2 -1 -11 0.57
    -2 1 -11 4.67
    -2 1 -11 1.85
    2 1 11 3.83
    -3 -1 -11 30.36
    3 -1 11 27.86
    -3 1 -11 28.7
    3 1 11 30.13
    -4 -1 -11 3.71
    4 -1 11 5.33
    4 1 11 4.71
    -4 1 -11 8.87
    5 -1 11 2.07
    -5 -1 -11 3.78
    5 1 11 1.08
    -5 1 -11 3.14
    -6 -1 -11 8.68
    6 -1 11 0.64
    6 1 11 4.14
    -6 1 -11 7.54
    -7 -1 -11 7.52
    7 -1 11 1.86
    -7 1 -11 2.32
    7 1 11 4.51
    -7 -2 11 0.79
    7 -2 -11 -1.56
    7 2 -11 0.86
    -7 2 11 -1.37
    6 -2 -11 5.59
    -6 -2 11 3.15
    -6 2 11 0.93
    6 2 -11 1.43
    -5 -2 11 -0.27
    5 -2 -11 4.88
    -5 2 11 0.16
    5 2 -11 2.47
    4 -2 -11 -0.44
    4 -2 -11 -2.31
    -4 -2 11 -1.02
    4 2 -11 -0.62
    -4 2 11 -1.12
    3 -2 -11 15.91
    3 -2 -11 15.94
    -3 -2 11 11.44
    -3 2 11 15.42
    3 2 -11 17.44
    3 2 -11 13.19
    2 -2 -11 -0.22
    -2 -2 11 0.44
    2 -2 -11 -0.35
    2 2 -11 1.35
    -2 2 11 0.33
    -2 2 11 -0.96
    1 -2 -11 30.45
    -1 -2 11 26.95
    -1 -2 11 30.12
    -1 2 11 31.64
    1 2 -11 26.1
    -1 2 11 29.11
    0 -2 -11 12.24
    0 -2 11 9.05
    0 2 -11 10.97
    0 2 11 13.56
    0 2 11 12.26
    -1 -2 -11 0.01
    1 -2 11 -0.41
    -1 2 -11 0.14
    -1 2 -11 -0.21
    1 2 11 1.43
    2 -2 11 14.85
    -2 -2 -11 8.45
    2 2 11 9.02
    -2 2 -11 13.31
    -3 -2 -11 0.16
    3 -2 11 0.8
    -3 2 -11 1.35
    3 2 11 1.73
    -4 -2 -11 1.05
    4 -2 11 0.3
    4 2 11 -0.06
    -4 2 -11 -1.44
    5 -2 11 10.49
    -5 -2 -11 11.25
    -5 2 -11 8.24
    5 2 11 10.25
    -6 -2 -11 1.82
    6 -2 11 -0.7
    -6 2 -11 2.18
    6 2 11 3.46
    -7 -3 11 0.06
    -7 3 11 3.09
    7 3 -11 4.67
    -6 -3 11 21.88
    6 -3 -11 38.99
    -6 3 11 27.08
    6 3 -11 32.94
    5 -3 -11 11.42
    5 -3 -11 9.39
    5 3 -11 7.05
    -5 3 11 4.86
    -4 -3 11 -0.55
    4 -3 -11 2.19
    4 -3 -11 1.42
    4 3 -11 1.35
    -4 3 11 -0.72
    3 -3 -11 4.01
    3 -3 -11 5.05
    -3 -3 11 3.69
    -3 3 11 3.11
    -3 3 11 4.32
    3 3 -11 2.34
    -2 -3 11 15.74
    2 -3 -11 16.22
    2 -3 -11 14.73
    2 3 -11 14.03
    -2 3 11 16.34
    -1 -3 11 227.9
    -1 -3 11 226.25
    1 3 -11 224.82
    -1 3 11 211.35
    0 -3 -11 41.23
    0 -3 11 41.24
    0 3 11 42.54
    0 3 -11 43.68
    -1 -3 -11 -2.62
    1 -3 11 -0.65
    -1 3 -11 1.44
    1 3 11 0.31
    1 3 11 -0.39
    1 3 11 -0.02
    1 3 11 2.07
    2 -3 11 3.75
    -2 -3 -11 5.58
    -2 3 -11 11.41
    2 3 11 3.77
    3 -3 11 39.34
    -3 -3 -11 36.96
    -3 3 -11 43.65
    3 3 11 47.92
    4 -3 11 14.37
    -4 -3 -11 13.18
    -4 3 -11 15.27
    4 3 11 15.25
    5 -3 11 12.75
    -5 -3 -11 5.12
    -5 3 -11 7.69
    5 3 11 4.38
    -6 -3 -11 -0.07
    6 -3 11 1.04
    6 3 11 -1.44
    -6 3 -11 -0.19
    -6 3 -11 0.6
    -7 -4 11 -1
    -7 4 11 -1.29
    7 4 -11 1.97
    -6 -4 11 3.45
    6 4 -11 5.96
    -6 4 11 5.91
    -5 -4 11 4.89
    5 -4 -11 4.8
    5 4 -11 5.8
    -5 4 11 10.03
    4 -4 -11 26.13
    -4 -4 11 28.24
    -4 4 11 29.28
    4 4 -11 21.68
    -3 -4 11 54.92
    3 -4 -11 55.37
    -3 4 11 46.65
    3 4 -11 60.08
    2 -4 -11 13.08
    -2 -4 11 10.46
    2 4 -11 17.98
    -2 4 11 11.41
    2 4 -11 13.35
    1 -4 -11 1.67
    -1 -4 11 0.97
    1 -4 -11 0.82
    -1 4 11 -0.27
    1 4 -11 -1.05
    0 -4 11 15.97
    0 -4 -11 9.61
    0 4 -11 10.7
    0 4 11 12.47
    1 -4 11 69.98
    -1 -4 -11 80.62
    1 4 11 71.27
    -1 4 -11 66.74
    2 -4 11 167.64
    -2 -4 -11 170.8
    -2 4 -11 154.35
    2 4 11 167.23
    -3 -4 -11 19.87
    3 -4 11 24.71
    -3 4 -11 22.89
    3 4 11 33.21
    4 -4 11 0.1
    -4 -4 -11 -0.09
    4 4 11 -0.05
    -4 4 -11 -0.37
    5 -4 11 6.82
    -5 -4 -11 7.33
    -5 4 -11 4.03
    5 4 11 2.46
    -5 4 -11 1.1
    -6 -4 -11 18.96
    6 4 11 12.08
    -6 4 -11 11.92
    -7 -5 11 2.65
    -7 5 11 0.01
    7 5 -11 7.31
    -6 -5 11 -0.1
    -6 5 11 4.37
    6 5 -11 0.44
    5 -5 -11 3.93
    -5 -5 11 -0.07
    5 5 -11 3.14
    -5 5 11 3.42
    -4 -5 11 16.43
    4 -5 -11 15.74
    -4 5 11 16.38
    4 5 -11 18.3
    3 -5 -11 1.24
    -3 -5 11 -1.82
    3 5 -11 1.75
    -3 5 11 -1.26
    2 -5 -11 5.26
    -2 -5 11 12.64
    2 5 -11 6.69
    -2 5 11 7.49
    2 5 -11 5.94
    1 -5 -11 19.81
    1 -5 -11 23.57
    1 5 -11 16.95
    1 5 -11 23.78
    -1 5 11 18.03
    0 -5 -11 15.04
    0 -5 11 15.26
    0 5 11 16.29
    0 5 -11 18.12
    0 5 -11 18.14
    -1 -5 -11 1.84
    1 -5 11 1.53
    1 -5 11 1.31
    -1 5 -11 1.74
    1 5 11 2.26
    -1 5 -11 1.81
    -2 -5 -11 64.68
    2 -5 11 61.43
    2 -5 11 60.73
    -2 5 -11 63.36
    2 5 11 63.89
    3 -5 11 4.47
    3 -5 11 3.29
    -3 -5 -11 5.19
    -3 5 -11 4.81
    -3 5 -11 4.71
    3 5 11 4.3
    4 -5 11 35.58
    4 5 11 27.68
    -4 5 -11 30.35
    -4 5 -11 28.77
    -5 -5 -11 1.88
    -5 5 -11 1.98
    5 5 11 1.04
    -6 -5 -11 5.68
    -6 5 -11 6.51
    6 5 11 9.92
    7 6 -11 4.26
    6 -6 -11 -0.19
    -6 -6 11 -0.45
    -6 6 11 0.84
    6 6 -11 -2.76
    -5 -6 11 1.88
    5 -6 -11 -0.85
    5 6 -11 0.79
    -4 -6 11 -1.55
    4 -6 -11 -0.92
    4 6 -11 -1.25
    3 -6 -11 1.31
    -3 -6 11 1.81
    3 6 -11 -0.25
    2 -6 -11 -0.9
    2 6 -11 0.76
    -2 6 11 -1.2
    1 -6 -11 0.32
    1 -6 -11 2.54
    1 6 -11 -0.26
    1 6 -11 0.64
    -1 6 11 -0.23
    0 -6 -11 -0.49
    0 -6 11 2.04
    0 -6 -11 0.19
    0 -6 11 -1.38
    0 6 -11 0.23
    0 6 11 -0.9
    0 6 -11 1.12
    1 -6 11 -0.64
    1 -6 11 -0.14
    -1 -6 -11 -0.16
    -1 6 -11 3.29
    1 6 11 -2.41
    -1 6 -11 -0.41
    -2 -6 -11 5.9
    2 -6 11 5.43
    2 -6 11 2.73
    -2 6 -11 5.54
    2 6 11 5.95
    3 -6 11 4.01
    -3 -6 -11 5.32
    3 -6 11 4.1
    3 6 11 3.16
    -3 6 -11 3.31
    -4 -6 -11 0.38
    4 -6 11 1.94
    4 6 11 2.84
    -4 6 -11 2.19
    5 6 11 7.24
    -5 6 -11 6.54
    -6 -6 -11 5.34
    -6 6 -11 5.42
    6 6 11 -0.17
    6 -7 -11 3.58
    -6 -7 11 11.72
    6 7 -11 15.77
    -5 -7 11 2.69
    5 -7 -11 2.04
    5 7 -11 0.32
    4 -7 -11 1.58
    -4 -7 11 -1.36
    4 7 -11 1.5
    -3 -7 11 -3.35
    3 -7 -11 -0.67
    3 7 -11 -0.58
    2 -7 -11 7.21
    -2 7 11 8.46
    2 7 -11 13.9
    1 -7 -11 26.94
    -1 -7 11 19.22
    1 -7 -11 18.84
    1 7 -11 18.35
    1 7 -11 20.61
    -1 7 11 15.53
    0 -7 11 10.91
    0 -7 11 14.38
    0 -7 -11 15.31
    0 -7 -11 12.68
    0 7 -11 13.71
    0 7 -11 10.36
    0 7 11 14.53
    1 -7 11 2.81
    1 -7 11 4.25
    -1 -7 -11 1.49
    -1 -7 -11 1.16
    1 7 11 4.98
    -1 7 -11 2.42
    -1 7 -11 4.38
    2 -7 11 -1.14
    2 -7 11 -2.1
    -2 -7 -11 -0.13
    2 7 11 -0.67
    -2 7 -11 -1.75
    3 -7 11 -0.42
    -3 -7 -11 -1.25
    3 7 11 -0.65
    -3 7 -11 0.33
    -4 -7 -11 5.86
    4 -7 11 -1.17
    4 7 11 -1.26
    -4 7 -11 1.33
    -5 -7 -11 0.46
    5 -7 11 3.11
    5 7 11 0.1
    -5 7 -11 0.68
    -6 -8 11 -2.05
    6 -8 -11 2.24
    6 8 -11 0.85
    -5 -8 11 9.21
    5 -8 -11 8.51
    5 8 -11 10.01
    -4 -8 11 15.26
    4 -8 -11 13.8
    4 8 -11 7.01
    3 -8 -11 49.93
    3 8 -11 50.61
    2 -8 -11 5.55
    2 8 -11 5.74
    -1 -8 11 0.79
    1 -8 -11 1.47
    1 -8 -11 0.34
    -1 8 11 -0.06
    1 8 -11 0.8
    1 8 -11 1.6
    0 -8 -11 3.22
    0 -8 11 2.14
    0 -8 11 1.1
    0 -8 -11 2.71
    0 8 -11 3.6
    0 8 -11 2.84
    0 8 11 5.1
    -1 -8 -11 55.23
    -1 -8 -11 45.71
    1 -8 11 44.07
    1 -8 11 53.7
    -1 8 -11 43.53
    -1 8 -11 46.51
    1 8 11 51.34
    -2 -8 -11 9.93
    2 -8 11 13.84
    -2 -8 -11 14.23
    -2 8 -11 13.59
    2 8 11 8.17
    3 -8 11 7.26
    -3 -8 -11 19.69
    -3 8 -11 11.79
    3 8 11 12.35
    -4 -8 -11 0.58
    4 -8 11 -1.24
    -4 8 -11 2.37
    4 8 11 -1.74
    5 -8 11 4.68
    -5 -8 -11 2.43
    5 8 11 0.97
    -5 8 -11 3.07
    5 -9 -11 1.72
    5 9 -11 2.26
    4 -9 -11 1.54
    4 9 -11 0.63
    3 -9 -11 -1.11
    3 9 -11 0.98
    2 -9 -11 6.45
    2 9 -11 8.72
    1 -9 -11 0.42
    1 9 -11 7.74
    1 9 -11 9.67
    0 -9 11 7.39
    0 -9 -11 11.99
    0 -9 11 6.14
    0 -9 -11 14.63
    0 9 11 7.03
    0 9 -11 15.17
    0 9 -11 12.12
    1 -9 11 -2.39
    -1 -9 -11 -0.49
    -1 -9 -11 -0.58
    -1 9 -11 -2.93
    -1 9 -11 0.19
    1 9 11 -0.89
    -2 -9 -11 -2.1
    2 -9 11 0.15
    -2 -9 -11 -1.72
    2 9 11 1.57
    -2 9 -11 0.43
    -3 -9 -11 -0.81
    -3 -9 -11 -0.14
    3 -9 11 2.09
    3 9 11 -1.01
    -3 9 -11 8.19
    -4 -9 -11 3.25
    4 -9 11 7.27
    -4 -9 -11 6.92
    -4 9 -11 4.39
    4 9 11 5.85
    5 -9 11 -0.76
    -5 -9 -11 0.46
    5 9 11 -0.96
    -5 9 -11 0.81
    5 -10 -11 1.07
    5 10 -11 2.21
    4 -10 -11 3.84
    4 10 -11 2.76
    3 -10 -11 3.5
    3 10 -11 2.33
    2 -10 -11 8.78
    2 10 -11 5.99
    1 -10 -11 0.12
    1 10 -11 -0.76
    0 -10 11 3.53
    0 -10 -11 11.87
    0 10 -11 3.92
    0 10 -11 4.69
    -1 -10 -11 -0.9
    1 -10 11 -2.63
    -1 -10 -11 -2.06
    1 10 11 0.01
    -1 10 -11 -0.89
    -1 10 -11 -0.95
    -2 -10 -11 8.18
    2 -10 11 7.76
    -2 -10 -11 10.25
    -2 10 -11 6.11
    2 10 11 11.01
    3 -10 11 -1.08
    -3 -10 -11 1.83
    -3 -10 -11 0.26
    -3 10 -11 0.13
    3 10 11 1.64
    4 -10 11 -2.16
    -4 -10 -11 -0.62
    -4 -10 -11 0.31
    -4 10 -11 -0.2
    4 10 11 -0.3
    4 -11 -11 0.72
    4 11 -11 5.11
    3 -11 -11 1.72
    3 11 -11 0.09
    2 -11 -11 11.1
    2 11 -11 6.22
    1 -11 -11 7.15
    1 11 -11 -0.18
    0 -11 -11 -0.37
    0 -11 11 1.26
    0 11 -11 -0.27
    0 11 -11 -1.62
    1 -11 11 2.5
    -1 -11 -11 1.01
    -1 11 -11 -0.57
    -1 11 -11 -0.75
    2 -11 11 8.01
    -2 -11 -11 3.79
    -2 -11 -11 8.22
    -2 11 -11 9.34
    -2 11 -11 4.8
    3 -11 11 -3.15
    -3 -11 -11 -3.21
    -3 -11 -11 -2.49
    3 11 11 0.64
    -3 11 -11 -0.33
    3 -12 -11 -0.14
    3 12 -11 1.17
    2 -12 -11 0.06
    2 12 -11 1.9
    1 -12 -11 2.22
    1 12 -11 -0.78
    0 -12 -11 0
    0 12 -11 1.25
    -1 -12 -11 -1.48
    1 -12 11 0.15
    -1 12 -11 1.59
    -1 12 -11 1.46
    2 -12 11 0.58
    -2 -12 -11 0.85
    -2 12 -11 -0.48
    -2 12 -11 4.98
    1 -13 -11 2.04
    1 13 -11 1.01
    0 -13 -11 0.56
    0 13 -11 -1.42
    -1 -13 -11 0.53
    1 -13 11 2.65
    -1 13 -11 4.16
    -1 13 -11 -1.37
    7 0 -12 3.99
    -7 0 12 6.08
    -6 0 12 -0.01
    6 0 -12 0.58
    5 0 -12 3.37
    -5 0 12 3.62
    4 0 -12 35.88
    -4 0 12 42.73
    -3 0 12 51.98
    3 0 -12 49.59
    3 0 -12 51.36
    2 0 -12 47.58
    -2 0 12 50.97
    1 0 -12 6.9
    -1 0 12 5.78
    -1 0 12 7.74
    0 0 -12 112.46
    0 0 12 104.38
    0 0 -12 105.21
    0 0 12 105.43
    -1 0 -12 32.79
    -1 0 -12 31.59
    1 0 12 37.12
    2 0 12 30.07
    -2 0 -12 35.93
    3 0 12 9.66
    -3 0 -12 13.35
    4 0 12 5.62
    -4 0 -12 3.43
    -5 0 -12 0.98
    5 0 12 0.31
    6 0 12 29.52
    -6 0 -12 32.88
    7 -1 -12 0.22
    -7 -1 12 1.81
    -7 1 12 1.92
    7 1 -12 2.32
    -6 -1 12 0.68
    6 -1 -12 2.94
    6 1 -12 3.03
    -6 1 12 2.8
    5 -1 -12 10.6
    -5 -1 12 11.5
    5 1 -12 5.48
    -5 1 12 2.77
    4 -1 -12 23.72
    4 -1 -12 23.97
    -4 -1 12 20
    4 1 -12 19.66
    -4 1 12 19.48
    -3 -1 12 4.69
    3 -1 -12 3.02
    3 -1 -12 6.9
    -3 1 12 3.87
    3 1 -12 5.62
    3 1 -12 4.87
    -2 -1 12 6.54
    2 -1 -12 9.06
    -2 1 12 8.32
    -2 1 12 6.24
    2 1 -12 9.72
    1 -1 -12 10.74
    -1 -1 12 10.57
    -1 -1 12 6.84
    -1 1 12 9.79
    -1 1 12 8.52
    1 1 -12 12.16
    0 -1 -12 19.84
    0 -1 -12 22.43
    0 -1 12 21.02
    0 -1 12 20.36
    0 1 12 22
    0 1 12 20.86
    0 1 -12 21.44
    1 -1 12 19.03
    -1 -1 -12 18.12
    -1 1 -12 19.14
    1 1 12 16.33
    -1 1 -12 19.09
    2 -1 12 1.99
    -2 -1 -12 2.29
    2 1 12 1.58
    -2 1 -12 -0.8
    3 -1 12 2.26
    -3 -1 -12 0.75
    3 1 12 0.35
    -3 1 -12 2.03
    -4 -1 -12 3.12
    4 -1 12 -0.54
    4 1 12 -1.43
    -4 1 -12 2.04
    5 -1 12 6.91
    -5 -1 -12 5.41
    -5 1 -12 3.56
    5 1 12 5.82
    -6 -1 -12 -0.51
    6 -1 12 -1.56
    6 1 12 -2.81
    -6 1 -12 1.13
    -7 -2 12 -0.87
    7 -2 -12 -0.7
    -7 2 12 -0.68
    7 2 -12 -1.54
    -6 -2 12 5.46
    6 -2 -12 4.13
    6 2 -12 8.84
    -6 2 12 3.71
    -5 -2 12 0.59
    5 -2 -12 0.33
    5 2 -12 1.21
    -5 2 12 0.03
    4 -2 -12 0.67
    -4 -2 12 4.16
    4 -2 -12 1.12
    -4 2 12 0.74
    4 2 -12 1.29
    3 -2 -12 -0.52
    -3 -2 12 3.53
    3 -2 -12 5.47
    -3 2 12 1.47
    3 2 -12 0.49
    3 2 -12 2.44
    -3 2 12 3.47
    2 -2 -12 3.73
    2 -2 -12 3.04
    -2 -2 12 4.51
    -2 2 12 8.47
    -2 2 12 6.13
    2 2 -12 5.3
    -1 -2 12 27.95
    -1 -2 12 24.92
    1 -2 -12 29.44
    1 2 -12 27.07
    -1 2 12 27.42
    -1 2 12 29.22
    0 -2 12 33.06
    0 -2 -12 32.55
    0 2 -12 33.8
    0 2 12 34.24
    0 2 12 37.31
    -1 -2 -12 10.57
    1 -2 12 7.28
    -1 2 -12 8.89
    -1 2 -12 8.76
    1 2 12 5.74
    -2 -2 -12 7.37
    2 -2 12 8.59
    2 2 12 10.25
    -2 2 -12 8.65
    -2 2 -12 7.43
    3 -2 12 13.26
    -3 -2 -12 10.69
    -3 2 -12 13.46
    3 2 12 9.6
    -4 -2 -12 16.85
    4 -2 12 21.15
    -4 2 -12 17.81
    4 2 12 17.67
    -5 -2 -12 12.47
    5 -2 12 15.87
    5 2 12 16.1
    -5 2 -12 21.75
    6 -2 12 0.91
    -6 -2 -12 1.69
    6 2 12 4.82
    -6 2 -12 3.11
    7 -3 -12 -0.09
    -7 -3 12 -2.01
    -7 3 12 -0.61
    7 3 -12 -1.43
    -6 -3 12 3.68
    6 -3 -12 5.72
    6 3 -12 2.49
    -6 3 12 2.61
    5 -3 -12 2.51
    5 -3 -12 3.46
    -5 -3 12 3.84
    5 3 -12 1.95
    -5 3 12 1.27
    -4 -3 12 20.7
    4 -3 -12 18.38
    4 -3 -12 20.13
    -4 3 12 21.53
    4 3 -12 19.06
    3 -3 -12 1.21
    -3 -3 12 3.63
    3 -3 -12 -0.12
    -3 3 12 -0.8
    -3 3 12 0.66
    3 3 -12 0.86
    -2 -3 12 13.02
    2 -3 -12 14.75
    2 -3 -12 14.83
    -2 3 12 13.27
    -2 3 12 10.47
    2 3 -12 12.26
    -1 -3 12 0.54
    -1 -3 12 -0.89
    -1 3 12 0.79
    1 3 -12 -1.18
    -1 3 12 0.81
    0 -3 12 63.07
    0 -3 -12 66.23
    0 3 12 64.89
    0 3 12 70.41
    0 3 -12 65.65
    -1 -3 -12 19.43
    1 -3 12 20.11
    -1 3 -12 15.99
    1 3 12 16.6
    -2 -3 -12 21.61
    2 -3 12 22.59
    2 3 12 23.65
    -2 3 -12 21.8
    -2 3 -12 20.78
    -3 -3 -12 9.96
    3 -3 12 10.28
    -3 3 -12 13.53
    3 3 12 14.78
    -4 -3 -12 3.74
    4 -3 12 1.62
    -4 3 -12 3
    4 3 12 1.88
    -5 -3 -12 2.49
    5 -3 12 3.51
    5 3 12 2.84
    -5 3 -12 3.39
    -6 -3 -12 2.28
    6 -3 12 1.56
    -6 3 -12 2.08
    -6 3 -12 -0.05
    6 3 12 5.35
    -7 -4 12 -1.15
    -7 4 12 1.2
    7 4 -12 2.6
    -6 -4 12 0.52
    6 4 -12 2.18
    -6 4 12 1.96
    -5 -4 12 7.34
    5 -4 -12 22.95
    -5 4 12 17.71
    5 4 -12 18.61
    -4 -4 12 -1.04
    4 -4 -12 0.92
    -4 4 12 0.73
    4 4 -12 -1.97
    -4 4 12 0.78
    3 -4 -12 14.5
    -3 -4 12 19.78
    3 4 -12 15.13
    -3 4 12 14.68
    -2 -4 12 2.23
    2 -4 -12 4.17
    2 4 -12 5.76
    -2 4 12 1.31
    -1 -4 12 9.51
    1 -4 -12 8.96
    -1 4 12 11.78
    1 4 -12 13.6
    0 -4 -12 34.44
    0 -4 12 35.84
    0 4 -12 37.63
    0 4 12 27.65
    1 -4 12 7.29
    -1 -4 -12 5.15
    1 4 12 8.36
    -1 4 -12 5.86
    -2 -4 -12 48.14
    2 -4 12 54.78
    2 4 12 52.8
    -2 4 -12 44.95
    -3 -4 -12 -0.77
    3 -4 12 7.13
    3 4 12 4.17
    -3 4 -12 6.09
    -4 -4 -12 2.87
    4 -4 12 3.31
    4 4 12 -2.29
    -4 4 -12 2.71
    -5 -4 -12 1.98
    5 -4 12 2.96
    5 4 12 5.13
    -5 4 -12 0.12
    -5 4 -12 3.96
    -6 -4 -12 3.47
    6 4 12 6.51
    -6 4 -12 1.97
    -7 -5 12 4.15
    7 5 -12 0.01
    -7 5 12 0.78
    -6 -5 12 10.82
    -6 5 12 11.23
    6 5 -12 5.66
    5 -5 -12 3.74
    -5 -5 12 0.43
    -5 5 12 8.93
    5 5 -12 9.86
    4 -5 -12 1.24
    -4 -5 12 0.11
    -4 5 12 1.46
    4 5 -12 1.89
    -3 -5 12 15.91
    3 -5 -12 14.89
    -3 5 12 20.86
    3 5 -12 22.87
    2 -5 -12 24.38
    -2 -5 12 25.59
    2 5 -12 17.94
    -2 5 12 21.03
    2 5 -12 17.18
    1 -5 -12 44.05
    1 -5 -12 45.82
    1 5 -12 43.57
    -1 5 12 46.49
    1 5 -12 41.35
    0 -5 12 2.3
    0 -5 -12 0.96
    0 5 12 0.87
    0 5 -12 0.72
    -1 -5 -12 17.99
    1 -5 12 23.13
    -1 5 -12 17.24
    1 5 12 21.44
    2 -5 12 5.21
    -2 -5 -12 4.7
    2 5 12 2.51
    3 -5 12 13.75
    -3 -5 -12 9.16
    3 5 12 11.62
    -3 5 -12 11.2
    -3 5 -12 14.41
    4 -5 12 1.71
    -4 -5 -12 0.51
    -4 5 -12 5.9
    4 5 12 -0.89
    -4 5 -12 -0.14
    -5 -5 -12 2.31
    5 5 12 -1.36
    -5 5 -12 1.81
    -6 -5 -12 1.73
    6 5 12 2.16
    -6 5 -12 4.37
    -6 -6 12 0.66
    6 6 -12 1.33
    -6 6 12 1.87
    5 -6 -12 -1.23
    -5 -6 12 -1.45
    5 6 -12 0.06
    4 -6 -12 0.39
    -4 -6 12 -1.04
    4 6 -12 -0.75
    3 -6 -12 0.54
    -3 -6 12 3.02
    -3 6 12 5
    3 6 -12 2.89
    2 -6 -12 2.45
    2 6 -12 1.23
    -2 6 12 2.6
    1 -6 -12 6.13
    1 -6 -12 9.5
    -1 6 12 10.79
    1 6 -12 9.03
    1 6 -12 11.6
    0 -6 -12 0.25
    0 -6 12 -2.11
    0 -6 12 0.56
    0 -6 -12 1.02
    0 6 -12 3.08
    0 6 12 4.03
    0 6 -12 -0.2
    1 -6 12 27.12
    -1 -6 -12 26.77
    1 -6 12 23.3
    -1 6 -12 27.85
    -1 6 -12 34.26
    1 6 12 31.11
    2 -6 12 4.58
    2 -6 12 1.14
    -2 -6 -12 3.26
    2 6 12 2.38
    -2 6 -12 6.06
    3 -6 12 5.77
    3 -6 12 5.08
    -3 -6 -12 0.41
    -3 6 -12 2.42
    3 6 12 5.48
    -4 -6 -12 0.43
    4 6 12 1.49
    -4 6 -12 -0.93
    -5 -6 -12 0.94
    5 6 12 0.01
    -5 6 -12 3.88
    -6 -6 -12 -0.22
    6 6 12 1.58
    6 -7 -12 4.15
    -6 -7 12 3.68
    6 7 -12 2.98
    -6 7 12 10.81
    5 -7 -12 7.13
    -5 -7 12 6.01
    5 7 -12 2.53
    -4 -7 12 4.23
    4 -7 -12 0.46
    4 7 -12 1.84
    3 -7 -12 9.7
    -3 -7 12 15.67
    3 7 -12 10.4
    2 -7 -12 44.79
    2 7 -12 51.77
    -2 7 12 47.91
    1 -7 -12 22.04
    1 -7 -12 18.91
    -1 7 12 18.11
    1 7 -12 12.7
    1 7 -12 14.78
    0 -7 12 22.82
    0 -7 12 25.08
    0 -7 -12 23.45
    0 -7 -12 16.58
    0 7 -12 20.96
    0 7 -12 16.47
    0 7 12 20.91
    -1 -7 -12 -3.39
    -1 -7 -12 -1.19
    1 -7 12 1.75
    1 -7 12 0.31
    -1 7 -12 -0.7
    1 7 12 2.1
    -1 7 -12 0.44
    2 -7 12 12.05
    -2 -7 -12 13.77
    2 -7 12 11.96
    -2 7 -12 15.08
    2 7 12 9.01
    -3 -7 -12 3.82
    3 -7 12 5.29
    -3 7 -12 10.18
    3 7 12 13.35
    4 -7 12 11.59
    -4 -7 -12 8.24
    -4 7 -12 1.7
    4 7 12 9.01
    -5 -7 -12 -0.62
    5 7 12 1.13
    -5 7 -12 -0.41
    6 -8 -12 0.85
    -6 -8 12 1.25
    6 8 -12 0.74
    5 -8 -12 5.48
    -5 -8 12 11.85
    5 8 -12 2.62
    4 -8 -12 8.26
    -4 -8 12 3.25
    4 8 -12 12.08
    3 -8 -12 2.98
    3 8 -12 1.19
    2 -8 -12 1.75
    2 8 -12 1.55
    -1 -8 12 0.71
    1 -8 -12 -1.21
    1 -8 -12 3.65
    -1 8 12 2.28
    1 8 -12 0.48
    1 8 -12 3.3
    0 -8 -12 1.72
    0 -8 -12 2.14
    0 -8 12 2.8
    0 -8 12 2.67
    0 8 -12 1.96
    0 8 12 1.46
    0 8 -12 2.47
    -1 -8 -12 8.49
    1 -8 12 10.63
    -1 -8 -12 12.61
    1 -8 12 4.66
    -1 8 -12 12.1
    -1 8 -12 8.64
    1 8 12 8.07
    -2 -8 -12 1.08
    -2 -8 -12 1.54
    2 -8 12 4.08
    2 8 12 -0.6
    -2 8 -12 0
    3 -8 12 5.16
    -3 -8 -12 9.67
    -3 8 -12 2.67
    3 8 12 7.72
    4 -8 12 -2.51
    -4 -8 -12 3.16
    -4 8 -12 1.4
    4 8 12 3.2
    5 -8 12 0.63
    -5 -8 -12 4.65
    5 8 12 3.38
    -5 8 -12 3.25
    5 -9 -12 1.07
    5 9 -12 6.56
    4 -9 -12 5.01
    4 9 -12 -0.32
    3 -9 -12 15.79
    3 9 -12 21.74
    2 -9 -12 8.3
    2 9 -12 3.57
    1 -9 -12 1.24
    1 9 -12 -0.87
    0 -9 12 -3.13
    0 -9 12 -0.79
    0 -9 -12 -1.12
    0 -9 -12 -0.18
    0 9 12 0.18
    0 9 -12 -0.03
    0 9 -12 0.66
    -1 -9 -12 10.91
    1 -9 12 11.98
    -1 -9 -12 8.88
    -1 9 -12 11.06
    1 9 12 8.85
    -1 9 -12 11.6
    2 -9 12 15.6
    -2 -9 -12 12.01
    -2 -9 -12 11.11
    -2 9 -12 13.77
    2 9 12 13.67
    -2 9 -12 16.79
    -3 -9 -12 8.03
    3 -9 12 1.84
    -3 -9 -12 6.38
    -3 9 -12 1.01
    3 9 12 8.08
    -4 -9 -12 4.16
    4 -9 12 3.17
    4 9 12 -0.04
    -4 9 -12 6.35
    5 -10 -12 -1.17
    5 10 -12 1.14
    4 -10 -12 0.58
    4 10 -12 0.65
    3 -10 -12 1.47
    3 10 -12 3.39
    2 -10 -12 13.14
    2 10 -12 16.3
    1 -10 -12 11.36
    1 10 -12 13.98
    0 -10 12 -1.04
    0 -10 -12 1.95
    0 10 -12 0.29
    0 10 -12 1.59
    -1 -10 -12 -0.19
    -1 -10 -12 2.88
    1 -10 12 0.28
    -1 10 -12 3.82
    -1 10 -12 -1.71
    1 10 12 4.67
    2 -10 12 -2.83
    -2 -10 -12 1.21
    -2 -10 -12 -0.55
    -2 10 -12 -2.12
    2 10 12 0.1
    -2 10 -12 -0.31
    -3 -10 -12 -0.95
    -3 -10 -12 3.21
    3 -10 12 -0.8
    -3 10 -12 6.83
    3 10 12 0.47
    -4 -10 -12 5.77
    4 -10 12 -0.58
    -4 -10 -12 6.35
    4 10 12 5.32
    -4 10 -12 3.62
    4 -11 -12 0.14
    4 11 -12 -0.55
    3 -11 -12 5.71
    3 11 -12 2.15
    2 -11 -12 15.57
    2 11 -12 11.63
    1 -11 -12 10.11
    1 11 -12 7
    0 -11 -12 14.38
    0 11 -12 13.76
    0 11 -12 8.17
    -1 -11 -12 6.86
    1 -11 12 5.95
    -1 11 -12 3.92
    -1 11 -12 11.62
    2 -11 12 0.26
    -2 -11 -12 0.45
    -2 -11 -12 5
    -2 11 -12 0.55
    -2 11 -12 1.28
    3 -11 12 4.72
    -3 -11 -12 -0.38
    -3 -11 -12 2.09
    -3 11 -12 4.03
    3 11 12 3.9
    3 -12 -12 6.07
    3 12 -12 5.52
    2 -12 -12 11.04
    2 12 -12 14.11
    1 -12 -12 -0.75
    1 12 -12 2.52
    0 -12 -12 4.09
    0 12 -12 -0.54
    1 -12 12 14.42
    -1 -12 -12 8.63
    -1 12 -12 10.83
    -1 12 -12 17.56
    2 -12 12 9.71
    -2 -12 -12 13.66
    -2 12 -12 14.38
    -2 12 -12 10.1
    7 0 -13 -0.78
    -7 0 13 -0.82
    -6 0 13 -0.52
    6 0 -13 1.17
    5 0 -13 -0.29
    -5 0 13 -1.45
    4 0 -13 0.11
    -4 0 13 0.05
    -3 0 13 0.06
    3 0 -13 0.19
    3 0 -13 0.23
    -2 0 13 1.27
    2 0 -13 0.04
    -2 0 13 1.76
    -1 0 13 0.78
    -1 0 13 0.47
    1 0 -13 0.82
    0 0 13 -0.3
    0 0 13 -0.98
    0 0 -13 -0.44
    1 0 13 -0.01
    -1 0 -13 -0.36
    -2 0 -13 -0.72
    2 0 13 -0.86
    -3 0 -13 -1.23
    3 0 13 1.24
    -4 0 -13 -0.38
    4 0 13 1.31
    -5 0 -13 -0.41
    5 0 13 1.6
    -6 0 -13 -0.54
    6 0 13 2.14
    -7 -1 13 0.35
    7 -1 -13 -0.33
    7 1 -13 1.34
    -7 1 13 0.6
    -6 -1 13 2.95
    6 -1 -13 2.94
    6 1 -13 -0.14
    -6 1 13 0.83
    -5 -1 13 1.35
    5 -1 -13 -0.54
    -5 1 13 -2.46
    5 1 -13 -0.72
    -4 -1 13 42.76
    4 -1 -13 45.64
    4 -1 -13 43.89
    -4 1 13 52.67
    4 1 -13 40.7
    3 -1 -13 6.71
    -3 -1 13 7.55
    3 -1 -13 9.79
    3 1 -13 6.91
    3 1 -13 7.91
    -3 1 13 10.55
    2 -1 -13 40.58
    -2 -1 13 33.85
    -2 -1 13 41.67
    -2 1 13 40.8
    -2 1 13 44.87
    2 1 -13 41.65
    -1 -1 13 49.44
    1 -1 -13 50.63
    -1 -1 13 48.47
    -1 1 13 53.04
    -1 1 13 47.21
    1 1 -13 48.84
    0 -1 -13 13.21
    0 -1 13 15.61
    0 -1 -13 10.95
    0 1 13 10.96
    0 1 -13 12.13
    0 1 13 12.79
    -1 -1 -13 14.74
    1 -1 13 18.17
    -1 1 -13 16.96
    1 1 13 16.29
    -1 1 -13 18.76
    2 -1 13 25.4
    -2 -1 -13 31.06
    2 1 13 27.83
    -2 1 -13 22.55
    3 -1 13 10.16
    -3 -1 -13 13.68
    -3 1 -13 14.75
    3 1 13 10.42
    -4 -1 -13 4.59
    4 -1 13 2.91
    4 1 13 2.26
    -4 1 -13 4.66
    5 -1 13 -2.48
    -5 -1 -13 -2.43
    -5 1 -13 2.83
    5 1 13 -1.4
    6 -1 13 3.68
    -6 -1 -13 6.51
    6 1 13 6.99
    -6 1 -13 5.23
    7 -2 -13 -1.24
    -7 -2 13 1.92
    7 2 -13 0.91
    -7 2 13 1.08
    6 -2 -13 0.85
    -6 -2 13 2.15
    -6 2 13 3.04
    6 2 -13 3.02
    5 -2 -13 19.36
    -5 -2 13 15.62
    5 2 -13 9.32
    -5 2 13 11.84
    4 -2 -13 0.17
    4 -2 -13 2.55
    -4 -2 13 0.35
    -4 2 13 2.11
    4 2 -13 2.6
    3 -2 -13 1.23
    3 -2 -13 3.05
    -3 -2 13 1.44
    3 2 -13 -0.53
    -3 2 13 -0.14
    -3 2 13 -1.96
    -2 -2 13 29.78
    2 -2 -13 24.96
    2 -2 -13 31.17
    -2 2 13 29.86
    -2 2 13 28.39
    2 2 -13 27.25
    -1 -2 13 0.92
    1 -2 -13 0.41
    -1 -2 13 -0.59
    -1 2 13 1.57
    1 2 -13 0.26
    -1 2 13 0.82
    0 -2 13 32.2
    0 -2 -13 36.54
    0 2 13 35.78
    0 2 13 31.5
    0 2 -13 33.04
    -1 -2 -13 4.3
    1 -2 13 3.82
    -1 2 -13 3.08
    -1 2 -13 5.34
    1 2 13 2.3
    2 -2 13 1.49
    -2 -2 -13 0.96
    2 2 13 -0.04
    -2 2 -13 -0.82
    3 -2 13 -0.1
    -3 -2 -13 0.84
    -3 2 -13 -0.89
    3 2 13 -0.02
    -4 -2 -13 3.13
    4 -2 13 4.79
    -4 2 -13 1.1
    4 2 13 3.59
    5 -2 13 12.05
    -5 -2 -13 13.01
    -5 2 -13 11.12
    5 2 13 4.24
    -6 -2 -13 3.4
    6 -2 13 6.96
    6 2 13 7.77
    -6 2 -13 3.95
    7 -3 -13 2.75
    -7 -3 13 4.21
    7 3 -13 4.14
    -7 3 13 6.67
    -6 -3 13 0.03
    6 -3 -13 3.11
    -6 3 13 3.19
    6 3 -13 6.22
    5 -3 -13 -0.74
    -5 -3 13 1.41
    -5 3 13 -1.82
    5 3 -13 -0.43
    -4 -3 13 20.22
    4 -3 -13 22.26
    4 -3 -13 19.35
    -4 3 13 18.86
    -4 3 13 19.03
    4 3 -13 20.55
    3 -3 -13 20.51
    -3 -3 13 17.05
    3 -3 -13 20.36
    -3 3 13 12.63
    3 3 -13 13.4
    -3 3 13 19.14
    -2 -3 13 21.28
    2 -3 -13 21.4
    2 3 -13 20.48
    -2 3 13 24.32
    -2 3 13 20.23
    -1 -3 13 -2.47
    -1 -3 13 -1.09
    -1 3 13 -1.44
    1 3 -13 -0.66
    -1 3 13 -0.35
    0 -3 13 2.61
    0 -3 -13 2.64
    0 3 -13 0.68
    0 3 13 1.86
    0 3 13 0.82
    1 -3 13 2.25
    -1 -3 -13 1.65
    1 3 13 1.09
    -1 3 -13 -0.79
    2 -3 13 3.24
    -2 -3 -13 4.72
    -2 3 -13 2.71
    2 3 13 -0.23
    -2 3 -13 4.59
    -3 -3 -13 -0.7
    3 -3 13 0.41
    -3 3 -13 -0.48
    3 3 13 -1.27
    4 -3 13 4.57
    -4 -3 -13 2.44
    -4 3 -13 4.8
    4 3 13 5.64
    5 -3 13 12.87
    -5 -3 -13 9.95
    5 3 13 6.53
    -5 3 -13 7.07
    -6 -3 -13 -1.75
    6 -3 13 -1.36
    -6 3 -13 3.64
    6 3 13 0.53
    -7 -4 13 -2.66
    -7 4 13 1.36
    7 4 -13 -1.36
    -6 -4 13 3
    6 4 -13 7.69
    -6 4 13 -0.71
    5 -4 -13 1.74
    -5 -4 13 1.13
    -5 4 13 0.06
    5 4 -13 2.83
    -5 4 13 -0.01
    4 -4 -13 0.26
    -4 -4 13 0.75
    -4 4 13 -0.65
    4 4 -13 -1.02
    -4 4 13 0.5
    -3 -4 13 21.59
    3 -4 -13 29.25
    -3 4 13 27.38
    3 4 -13 24.69
    -3 4 13 25.06
    2 -4 -13 13.76
    -2 -4 13 10.07
    -2 4 13 8.49
    2 4 -13 9.16
    -1 -4 13 7.58
    1 4 -13 3.92
    -1 4 13 6.78
    0 -4 13 1.36
    0 -4 -13 2.87
    0 4 13 1.02
    0 4 -13 -1.42
    1 -4 13 6.5
    -1 -4 -13 7.29
    1 4 13 2.07
    -1 4 -13 6.09
    2 -4 13 34.34
    -2 -4 -13 32.7
    -2 4 -13 28.73
    2 4 13 32.35
    -2 4 -13 34.61
    -3 -4 -13 4.97
    3 -4 13 6.08
    -3 4 -13 6.79
    3 4 13 5.07
    4 -4 13 -1.63
    -4 -4 -13 -1.2
    4 4 13 1.17
    -4 4 -13 -2.36
    5 -4 13 1.45
    -5 -4 -13 -0.98
    5 4 13 2.73
    -5 4 -13 0.35
    -5 4 -13 -1.17
    -6 -4 -13 1.17
    -6 4 -13 -0.38
    6 4 13 0.04
    7 5 -13 0.3
    -6 -5 13 3.28
    6 5 -13 0.04
    -6 5 13 4.65
    5 -5 -13 8.35
    -5 -5 13 11.35
    5 5 -13 8.39
    -5 5 13 5.48
    -4 -5 13 5.54
    4 -5 -13 6.76
    4 5 -13 4.04
    -4 5 13 6.66
    3 -5 -13 56.32
    -3 -5 13 47.02
    3 5 -13 51.2
    -3 5 13 49.91
    -2 -5 13 7.58
    2 -5 -13 9.1
    -2 5 13 4.33
    2 5 -13 9.44
    -1 -5 13 0.26
    1 -5 -13 0.83
    1 5 -13 0.4
    -1 5 13 1.84
    1 5 -13 -2.24
    0 -5 13 32.17
    0 -5 -13 28.74
    0 5 13 25.97
    0 5 -13 33.82
    1 -5 13 244.75
    -1 -5 -13 229.71
    -1 5 -13 235.59
    1 5 13 225.07
    -2 -5 -13 3.24
    2 -5 13 1.39
    -2 5 -13 -0.96
    2 5 13 0.14
    3 -5 13 12.12
    -3 -5 -13 7.26
    -3 5 -13 9.01
    3 5 13 9.97
    4 -5 13 0.01
    -4 -5 -13 -0.77
    -4 5 -13 0.87
    4 5 13 0.67
    -4 5 -13 0.98
    -5 -5 -13 6.52
    5 5 13 5.91
    -5 5 -13 2.77
    -6 -5 -13 6.57
    6 5 13 2.57
    -6 5 -13 10.15
    -6 -6 13 1.26
    6 6 -13 9.34
    -6 6 13 12.14
    -5 -6 13 17.11
    5 -6 -13 8.7
    5 6 -13 16.09
    -5 6 13 14.31
    4 -6 -13 2.76
    -4 -6 13 3.49
    4 6 -13 0.04
    3 -6 -13 3.45
    -3 -6 13 3.29
    3 6 -13 4
    -3 6 13 6.8
    2 -6 -13 25.82
    2 6 -13 21.26
    -2 6 13 25.18
    1 -6 -13 43.91
    -1 -6 13 40.21
    1 -6 -13 40.62
    -1 6 13 45.49
    1 6 -13 51.08
    1 6 -13 47.77
    0 -6 13 21.13
    0 -6 -13 16.4
    0 -6 -13 20.82
    0 6 -13 21.19
    0 6 -13 15.17
    0 6 13 23.01
    -1 -6 -13 49.89
    1 -6 13 56.02
    1 6 13 48.44
    -1 6 -13 48.86
    -1 6 -13 49.79
    2 -6 13 0.57
    -2 -6 -13 1.35
    -2 6 -13 1.96
    -2 6 -13 -1.48
    2 6 13 -2.16
    3 -6 13 29.22
    -3 -6 -13 28.78
    -3 6 -13 26.11
    3 6 13 28.84
    -4 -6 -13 42.3
    4 6 13 33.09
    -5 6 -13 15.87
    5 6 13 16.54
    -6 -7 13 1.78
    6 7 -13 2.58
    -6 7 13 0.56
    -5 -7 13 -1.12
    5 -7 -13 4.73
    5 7 -13 3.89
    -4 -7 13 18.68
    4 -7 -13 23.06
    4 7 -13 19.66
    3 -7 -13 1.82
    -3 -7 13 0.69
    3 7 -13 4.86
    2 -7 -13 3.38
    -2 7 13 1.04
    2 7 -13 -1.95
    1 -7 -13 -1.81
    -1 -7 13 -1.04
    1 -7 -13 -0.15
    1 7 -13 0.04
    -1 7 13 -0.87
    1 7 -13 4.1
    0 -7 -13 2.46
    0 -7 13 5.4
    0 -7 -13 6.51
    0 7 13 2.32
    0 7 -13 3.4
    0 7 -13 7.14
    1 -7 13 1.23
    -1 -7 -13 -1.37
    1 -7 13 0.11
    -1 7 -13 0.59
    1 7 13 -0.76
    -1 7 -13 0.88
    2 -7 13 4.18
    -2 -7 -13 2.64
    2 -7 13 2.64
    -2 7 -13 7.7
    -2 7 -13 2.53
    2 7 13 2.62
    3 -7 13 6.81
    -3 -7 -13 13.33
    3 7 13 5.9
    -3 7 -13 4.76
    -4 -7 -13 1.92
    -4 7 -13 2.69
    4 7 13 5.43
    -5 -7 -13 -1.37
    -5 7 -13 0.45
    5 7 13 -1.79
    -5 -8 13 -0.21
    5 -8 -13 2.75
    5 8 -13 2.44
    -4 -8 13 11.97
    4 -8 -13 14.73
    4 8 -13 13.7
    3 -8 -13 1.63
    3 8 -13 2.19
    2 -8 -13 5.03
    2 8 -13 6.8
    1 -8 -13 0.49
    -1 -8 13 0.25
    1 -8 -13 0
    1 8 -13 0.13
    -1 8 13 2.35
    0 -8 13 11.82
    0 -8 -13 12.9
    0 -8 13 10.9
    0 -8 -13 14.82
    0 8 -13 19.6
    0 8 13 10.49
    0 8 -13 13.82
    -1 -8 -13 0.92
    1 -8 13 -0.2
    -1 -8 -13 -0.65
    1 -8 13 -0.19
    -1 8 -13 -3.08
    1 8 13 1.82
    -1 8 -13 0.62
    2 -8 13 -2.22
    -2 -8 -13 -0.13
    -2 8 -13 1.28
    -2 8 -13 0.05
    2 8 13 -1.23
    -3 -8 -13 -3.43
    3 -8 13 -0.09
    3 8 13 -3.27
    -3 8 -13 2.65
    -4 -8 -13 4.89
    4 -8 13 8.15
    -4 8 -13 8.09
    4 8 13 8.42
    -5 -8 -13 2.72
    5 8 13 2.5
    5 -9 -13 0.74
    5 9 -13 5.24
    4 -9 -13 -0.15
    4 9 -13 -0.37
    3 -9 -13 4.19
    3 9 -13 3.51
    2 -9 -13 -0.03
    2 9 -13 -1.35
    1 -9 -13 4.86
    -1 -9 13 1.83
    1 9 -13 2.97
    0 -9 -13 -1.42
    0 -9 -13 1.01
    0 -9 13 -1.68
    0 -9 13 -1.12
    0 9 13 -0.17
    0 9 -13 2.13
    0 9 -13 3.06
    1 -9 13 -0.83
    -1 -9 -13 -1.91
    -1 -9 -13 -2.25
    -1 9 -13 -0.6
    1 9 13 -0.86
    -1 9 -13 -0.49
    2 -9 13 0.66
    -2 -9 -13 3.23
    -2 -9 -13 1.47
    -2 9 -13 -0.73
    2 9 13 0.34
    -2 9 -13 0.12
    -3 -9 -13 3.31
    -3 -9 -13 -2.22
    3 -9 13 -0.82
    3 9 13 -3.43
    -3 9 -13 1.62
    4 -9 13 -0.37
    -4 -9 -13 1.57
    4 9 13 3.06
    -4 9 -13 2.77
    4 -10 -13 0.55
    4 10 -13 -1.44
    3 -10 -13 7.41
    3 10 -13 4.24
    2 -10 -13 8.97
    2 10 -13 9.75
    -1 -10 13 5.83
    1 -10 -13 8.08
    1 10 -13 6.97
    0 -10 13 1.7
    0 -10 -13 5.41
    0 10 -13 1.09
    0 10 -13 1.24
    -1 -10 -13 2.79
    -1 -10 -13 0.22
    1 -10 13 -2.61
    -1 10 -13 -3.24
    -1 10 -13 0.31
    -2 -10 -13 0.18
    -2 -10 -13 -0.86
    2 -10 13 -2.4
    -2 10 -13 -1.09
    2 10 13 -1.34
    -2 10 -13 1.19
    3 -10 13 7.95
    -3 -10 -13 6.47
    -3 -10 -13 4.41
    -3 10 -13 13.22
    3 10 13 4.6
    4 11 -13 -0.67
    3 -11 -13 4.29
    3 11 -13 3.95
    2 -11 -13 -0.27
    2 11 -13 3.7
    1 -11 -13 -0.5
    1 11 -13 0.42
    0 -11 -13 -0.77
    0 11 -13 1.6
    -1 -11 -13 4.7
    1 -11 13 8.63
    -1 11 -13 8.31
    -1 11 -13 3.93
    2 -11 13 1.96
    -2 -11 -13 1.59
    -2 11 -13 6.35
    -2 11 -13 3.82
    -3 -11 -13 4.81
    -3 -11 -13 9.51
    3 -11 13 6.11
    -3 11 -13 7.28
    3 11 13 2.42
    -3 11 -13 8.06
    2 -12 -13 2.15
    2 12 -13 4.94
    1 -12 -13 -0.03
    1 12 -13 -2.15
    0 -12 -13 3.89
    0 12 -13 4.25
    1 -12 13 0.32
    -1 -12 -13 2.16
    -1 12 -13 0.35
    -1 12 -13 1.86
    -7 0 14 2.3
    7 0 -14 -2.51
    6 0 -14 2.42
    -6 0 14 -0.84
    -5 0 14 1.89
    5 0 -14 2.25
    -4 0 14 -0.65
    4 0 -14 1.34
    -3 0 14 3.3
    3 0 -14 2.18
    3 0 -14 2.54
    -2 0 14 28.12
    -2 0 14 32.91
    2 0 -14 28.36
    -1 0 14 13.14
    1 0 -14 15.3
    -1 0 14 9.46
    0 0 -14 31.01
    0 0 14 28.21
    0 0 14 25.59
    -1 0 -14 -0.76
    1 0 14 0.17
    -2 0 -14 26.38
    2 0 14 35.77
    -3 0 -14 1.87
    3 0 14 1.56
    -4 0 -14 26.72
    4 0 14 20.11
    5 0 14 2.31
    -5 0 -14 4.17
    -6 0 -14 0.01
    6 0 14 2.81
    -7 -1 14 1.44
    7 -1 -14 1.53
    -7 1 14 1.72
    7 1 -14 0.61
    -6 -1 14 1.74
    6 -1 -14 -0.46
    -6 1 14 1.37
    6 1 -14 -0.79
    5 -1 -14 -2.5
    -5 -1 14 3.98
    -5 1 14 1.2
    5 1 -14 -1.42
    -4 -1 14 -0.02
    4 -1 -14 -1.29
    4 1 -14 0.31
    -4 1 14 0.94
    3 -1 -14 35.92
    3 -1 -14 36.02
    -3 -1 14 38.37
    -3 1 14 37.8
    -3 1 14 29.84
    3 1 -14 33.72
    3 1 -14 36.58
    -2 -1 14 1.97
    2 -1 -14 -2.08
    -2 -1 14 -0.66
    -2 1 14 0.56
    2 1 -14 -1.96
    -2 1 14 -0.96
    -1 -1 14 4.89
    -1 -1 14 5.42
    1 -1 -14 3.05
    -1 1 14 5.17
    1 1 -14 3.86
    -1 1 14 1.56
    0 -1 -14 22.53
    0 -1 14 18.51
    0 -1 -14 16.9
    0 1 14 19.33
    0 1 14 13.82
    0 1 -14 17.55
    1 -1 14 3.14
    -1 -1 -14 3
    1 1 14 3.8
    -1 1 -14 3.18
    2 -1 14 -0.49
    -2 -1 -14 0.34
    -2 1 -14 0.56
    2 1 14 5.08
    -3 -1 -14 9.14
    3 -1 14 8.58
    3 1 14 9.16
    -3 1 -14 11.9
    -4 -1 -14 17.2
    4 -1 14 19.53
    4 1 14 13.25
    -4 1 -14 20.46
    -5 -1 -14 -0.58
    5 -1 14 1.08
    5 1 14 1.41
    -5 1 -14 -0.13
    -6 -1 -14 -1.65
    6 -1 14 0.13
    -6 1 -14 0.75
    6 1 14 -1.73
    -7 -2 14 -0.03
    7 -2 -14 2.03
    7 2 -14 -2.5
    -7 2 14 2.6
    -6 -2 14 6.3
    6 -2 -14 4.16
    6 2 -14 7.81
    -6 2 14 5.65
    -5 -2 14 20.26
    5 -2 -14 18.48
    5 2 -14 18.63
    -5 2 14 18.77
    4 -2 -14 1.91
    4 -2 -14 -0.31
    -4 -2 14 2.47
    -4 2 14 0.23
    4 2 -14 1.65
    3 -2 -14 -0.69
    -3 -2 14 1.27
    3 -2 -14 4.53
    -3 2 14 1.02
    -3 2 14 0.77
    3 2 -14 2.03
    2 -2 -14 51.36
    -2 -2 14 56.27
    2 -2 -14 56.34
    -2 -2 14 53.16
    -2 2 14 53.99
    2 2 -14 46.39
    -2 2 14 51.47
    -1 -2 14 55.64
    -1 -2 14 49.81
    1 -2 -14 45.54
    1 2 -14 50.48
    -1 2 14 52.26
    -1 2 14 48.68
    0 -2 14 109.11
    0 -2 -14 97.15
    0 2 14 105.43
    0 2 14 103.75
    0 2 -14 103.67
    -1 -2 -14 5.53
    1 -2 14 1.93
    1 2 14 7.53
    -1 2 -14 8.36
    -1 2 -14 4.43
    -2 -2 -14 0.51
    2 -2 14 -0.41
    2 2 14 0.42
    -2 2 -14 7.53
    -3 -2 -14 13.71
    3 -2 14 14.61
    -3 2 -14 17.58
    3 2 14 9.21
    4 -2 14 24.73
    -4 -2 -14 23.73
    4 2 14 21.94
    -4 2 -14 18.32
    -5 -2 -14 17.63
    5 -2 14 20.63
    -5 2 -14 22.89
    5 2 14 22.62
    6 -2 14 4.52
    -6 -2 -14 5.34
    6 2 14 10.58
    -6 2 -14 3.15
    7 -3 -14 -0.18
    -7 -3 14 3.04
    -7 3 14 4.41
    7 3 -14 -2.12
    -6 -3 14 0.59
    6 -3 -14 -2.36
    6 3 -14 0.79
    -6 3 14 1.22
    5 -3 -14 0.68
    -5 -3 14 1.63
    -5 3 14 5.8
    5 3 -14 6.89
    4 -3 -14 5.44
    4 -3 -14 8.36
    -4 -3 14 5.69
    -4 3 14 5.76
    -4 3 14 9.01
    4 3 -14 7.16
    3 -3 -14 42.66
    -3 -3 14 50.31
    3 -3 -14 51
    -3 3 14 40.46
    3 3 -14 45.47
    -2 -3 14 25.82
    2 -3 -14 21.44
    2 3 -14 25.88
    -2 3 14 26.37
    -2 3 14 21.03
    -1 -3 14 1.38
    -1 -3 14 0.68
    -1 3 14 -0.3
    -1 3 14 -1.41
    1 3 -14 0.21
    0 -3 -14 20.49
    0 -3 14 31.9
    0 3 14 27.24
    0 3 -14 27.69
    0 3 14 19.33
    -1 -3 -14 50.29
    1 -3 14 55.33
    -1 3 -14 58.97
    1 3 14 60.42
    -2 -3 -14 50.43
    2 -3 14 45.04
    -2 3 -14 52.43
    2 3 14 51.66
    -3 -3 -14 1.54
    3 -3 14 6.03
    -3 3 -14 5.71
    3 3 14 3.35
    4 -3 14 2.02
    -4 -3 -14 6.33
    4 3 14 2.41
    -4 3 -14 3.16
    5 -3 14 0.71
    -5 -3 -14 -1.41
    -5 3 -14 -0.52
    5 3 14 -0.49
    6 -3 14 5.75
    -6 -3 -14 2.19
    -6 3 -14 7.77
    6 3 14 7.47
    7 4 -14 3.13
    -6 -4 14 0.55
    -6 4 14 1.67
    6 4 -14 -0.61
    -5 -4 14 0.84
    -5 4 14 3.74
    -5 4 14 1.9
    5 4 -14 4.86
    4 -4 -14 2.41
    -4 -4 14 -1.05
    -4 4 14 0.52
    4 4 -14 2.64
    -4 4 14 -0.9
    -3 -4 14 -0.99
    3 -4 -14 1.22
    3 4 -14 -2.31
    -3 4 14 0.84
    -3 4 14 -0.21
    -2 -4 14 1.76
    2 -4 -14 0.52
    -2 4 14 1.57
    -2 4 14 -0.1
    2 4 -14 4.17
    -1 -4 14 -2.27
    1 4 -14 -0.02
    -1 4 14 0.72
    -1 4 14 -1.29
    0 -4 -14 9.15
    0 -4 14 5.02
    0 4 14 8.12
    0 4 -14 8.04
    -1 -4 -14 2.11
    1 -4 14 0.05
    -1 4 -14 5.52
    1 4 14 2.08
    -2 -4 -14 0.08
    2 -4 14 0.11
    2 4 14 -0.31
    3 -4 14 0.24
    -3 -4 -14 -0.23
    3 4 14 0.47
    -3 4 -14 -0.14
    -4 -4 -14 0.08
    4 -4 14 2.87
    4 4 14 0.27
    -4 4 -14 0.38
    -5 -4 -14 -3.18
    5 -4 14 0.51
    -5 4 -14 1.02
    -5 4 -14 -0.69
    5 4 14 2.78
    -6 -4 -14 -0.35
    6 4 14 -0.53
    -6 -5 14 1.24
    6 5 -14 1.57
    -6 5 14 0.83
    -5 -5 14 -0.02
    5 -5 -14 0.39
    5 5 -14 -2.85
    -5 5 14 0.38
    -4 -5 14 22.26
    4 -5 -14 22.82
    -4 5 14 14.94
    -4 5 14 22.55
    4 5 -14 16.75
    3 -5 -14 13.09
    -3 -5 14 8.79
    3 5 -14 11.44
    -3 5 14 3.8
    -2 -5 14 12.41
    2 -5 -14 12.24
    -2 5 14 6.16
    2 5 -14 7.6
    -1 -5 14 -0.35
    1 -5 -14 3.41
    1 5 -14 3.4
    -1 5 14 0.04
    0 -5 -14 15.84
    0 -5 14 15.5
    0 5 14 13.03
    0 5 -14 15
    -1 -5 -14 19.84
    1 -5 14 19.44
    -1 5 -14 21.73
    1 5 14 20.04
    2 -5 14 25.1
    -2 -5 -14 13.87
    -2 5 -14 14.8
    2 5 14 15.72
    -3 -5 -14 0.07
    3 -5 14 -1.17
    3 5 14 -1.24
    -3 5 -14 1.05
    4 -5 14 -0.29
    -4 -5 -14 0.09
    -4 5 -14 2.29
    4 5 14 -0.24
    -4 5 -14 0.08
    -5 -5 -14 4.42
    -5 5 -14 1.64
    5 5 14 1.86
    -6 -6 14 1.87
    6 6 -14 -2.36
    -6 6 14 0.12
    5 -6 -14 0.29
    -5 -6 14 -1.09
    5 6 -14 1.58
    -5 6 14 1.2
    -4 -6 14 0.47
    4 -6 -14 0.36
    4 6 -14 1.34
    -3 -6 14 4.04
    3 -6 -14 2.12
    -3 6 14 5.05
    3 6 -14 2.76
    2 -6 -14 -0.07
    2 6 -14 3.62
    -2 6 14 0.9
    -1 -6 14 1
    1 -6 -14 -1.79
    1 6 -14 0.38
    1 6 -14 0.17
    -1 6 14 0.05
    0 -6 14 -0.63
    0 -6 -14 0.1
    0 -6 -14 -2.05
    0 6 -14 0.66
    0 6 -14 -2.61
    0 6 14 -2.19
    -1 -6 -14 13.73
    1 -6 14 13.85
    -1 6 -14 11.89
    1 6 14 12
    -1 6 -14 13.61
    2 -6 14 26.84
    -2 -6 -14 33.23
    -2 6 -14 29.56
    2 6 14 38.01
    -2 6 -14 33.46
    3 -6 14 1.59
    -3 -6 -14 -1.21
    3 6 14 0.61
    -3 6 -14 1.32
    -4 -6 -14 1.67
    4 6 14 0.68
    -4 6 -14 -1.17
    -5 -6 -14 -0.6
    -5 6 -14 4.97
    5 6 14 -1.06
    -6 -7 14 -2.11
    -6 7 14 -0.76
    6 7 -14 -0.29
    5 -7 -14 4.27
    -5 -7 14 3.11
    5 7 -14 4.02
    4 -7 -14 7.76
    -4 -7 14 5.1
    4 7 -14 5.98
    3 -7 -14 2.91
    3 7 -14 7.07
    2 -7 -14 2.47
    -2 7 14 -0.95
    2 7 -14 -2.32
    -1 -7 14 0.83
    1 -7 -14 0.28
    1 -7 -14 1.31
    1 7 -14 -0.46
    -1 7 14 0.61
    1 7 -14 4.02
    0 -7 14 5.21
    0 -7 -14 1.33
    0 -7 -14 2.67
    0 7 -14 0.88
    0 7 14 2.08
    0 7 -14 2.34
    -1 -7 -14 7.79
    1 -7 14 6.07
    -1 7 -14 7.95
    -1 7 -14 6.25
    1 7 14 3.58
    -2 -7 -14 0.98
    2 -7 14 -0.78
    -2 7 -14 -0.72
    -2 7 -14 1.41
    2 7 14 0.49
    -3 -7 -14 -0.09
    3 7 14 0.3
    -3 7 -14 -0.36
    -4 -7 -14 0.21
    -4 7 -14 -2.38
    4 7 14 1.48
    -5 -7 -14 3.36
    -5 7 -14 2.23
    5 7 14 1.15
    -5 -8 14 4.3
    5 -8 -14 5.33
    5 8 -14 -0.2
    4 -8 -14 1.68
    4 8 -14 6.13
    3 -8 -14 2.91
    3 8 -14 -2.45
    2 -8 -14 0.6
    2 8 -14 1.03
    1 -8 -14 1.09
    1 -8 -14 1.12
    -1 -8 14 1.58
    1 8 -14 -0.65
    -1 8 14 1.66
    0 -8 -14 1.96
    0 -8 14 2.15
    0 -8 -14 0.27
    0 8 14 0.76
    0 8 -14 5.78
    0 8 -14 5.77
    -1 -8 -14 2.78
    1 -8 14 3.58
    -1 -8 -14 5.31
    1 -8 14 8.28
    -1 8 -14 7.73
    1 8 14 5.46
    -1 8 -14 4.7
    2 -8 14 -0.77
    -2 -8 -14 0.43
    2 8 14 -1.86
    -2 8 -14 -1.33
    -2 8 -14 -0.03
    -3 -8 -14 7.37
    3 -8 14 1.62
    3 8 14 8.43
    -3 8 -14 6.1
    -4 -8 -14 0.41
    -4 8 -14 1.15
    4 8 14 0.49
    5 -9 -14 -0.05
    5 9 -14 3.37
    4 -9 -14 14.55
    4 9 -14 5.75
    3 -9 -14 39.79
    3 9 -14 35.18
    2 -9 -14 17.88
    2 9 -14 12
    -1 -9 14 1.04
    1 -9 -14 1.42
    1 9 -14 1.05
    0 -9 -14 -1.7
    0 -9 14 1.27
    0 -9 -14 0.05
    0 -9 14 -0.09
    0 9 -14 -1.39
    0 9 14 -0.22
    0 9 -14 2.08
    -1 -9 -14 12.53
    1 -9 14 15.67
    -1 -9 -14 25.42
    1 9 14 21.33
    -1 9 -14 19.92
    -1 9 -14 23.59
    -2 -9 -14 23.92
    2 -9 14 15.35
    -2 -9 -14 13.21
    2 9 14 18.85
    -2 9 -14 17.78
    -2 9 -14 20.46
    -3 -9 -14 12.36
    3 -9 14 7.09
    -3 -9 -14 10.27
    -3 9 -14 5.93
    3 9 14 11.21
    -4 -9 -14 -0.38
    4 -9 14 -1.82
    4 9 14 -0.36
    -4 9 -14 5.34
    4 -10 -14 -1.15
    4 10 -14 4.03
    3 -10 -14 2.89
    3 10 -14 1.73
    2 -10 -14 -1.04
    2 10 -14 2.69
    1 -10 -14 15.92
    -1 -10 14 15
    1 10 -14 16.31
    0 -10 -14 18.66
    0 10 -14 23.43
    0 10 -14 20.45
    1 -10 14 2.81
    -1 -10 -14 11.59
    -1 -10 -14 6.64
    -1 10 -14 8
    -1 10 -14 8.74
    -2 -10 -14 6.78
    -2 -10 -14 6.4
    2 -10 14 3.51
    2 10 14 3.38
    -2 10 -14 4.92
    -2 10 -14 -1.39
    3 -10 14 3.59
    -3 -10 -14 5.17
    -3 -10 -14 8.69
    -3 10 -14 7.38
    3 10 14 6.79
    -3 10 -14 4.84
    3 -11 -14 0.14
    3 11 -14 1.35
    2 -11 -14 3.3
    2 11 -14 -1.32
    1 -11 -14 0.32
    1 11 -14 4.92
    0 -11 -14 -0.73
    0 11 -14 1.34
    1 -11 14 -0.29
    -1 -11 -14 1.28
    -1 11 -14 -0.53
    -1 11 -14 1.96
    2 -11 14 -1.92
    -2 -11 -14 0.56
    -2 11 -14 -1.05
    -2 11 -14 0.62
    2 -12 -14 -1.57
    2 12 -14 -1.05
    1 -12 -14 2.27
    1 12 -14 -1.83
    0 -12 -14 1.82
    0 12 -14 1.2
    -1 -12 -14 0
    -1 12 -14 -4.11
    -1 12 -14 -0.78
    7 0 -15 0.33
    -7 0 15 0.88
    -6 0 15 -0.97
    6 0 -15 -1.51
    5 0 -15 1.13
    -5 0 15 -1.37
    4 0 -15 0.38
    -4 0 15 0.89
    -3 0 15 -1.06
    3 0 -15 3.03
    -3 0 15 -1.3
    3 0 -15 1.28
    -2 0 15 0.44
    -2 0 15 -0.08
    2 0 -15 1.9
    -1 0 15 -2.19
    -1 0 15 -0.73
    1 0 -15 0.03
    0 0 15 -1.19
    0 0 -15 0.73
    0 0 15 0.59
    1 0 15 1.8
    -1 0 -15 0.01
    2 0 15 -1.65
    -2 0 -15 0.51
    3 0 15 0
    -3 0 -15 1
    4 0 15 0.17
    -4 0 -15 -0.9
    -5 0 -15 -0.49
    5 0 15 -2.58
    6 0 15 2.65
    -6 0 -15 2.92
    -7 -1 15 4.84
    7 -1 -15 2.79
    7 1 -15 6.81
    -7 1 15 4.04
    6 -1 -15 0.83
    -6 -1 15 -0.94
    6 1 -15 -1.48
    -6 1 15 -2.19
    5 -1 -15 3.88
    -5 -1 15 2.22
    -5 1 15 6.27
    5 1 -15 9.73
    4 -1 -15 15.22
    -4 -1 15 9.41
    -4 1 15 14.25
    4 1 -15 11.86
    3 -1 -15 30.52
    -3 -1 15 23.85
    3 -1 -15 30.4
    -3 1 15 23.88
    -3 1 15 33.47
    3 1 -15 32.05
    -2 -1 15 5.36
    -2 -1 15 4.14
    2 -1 -15 4.2
    2 1 -15 2.87
    -2 1 15 3.83
    -2 1 15 3.95
    1 -1 -15 5.08
    -1 -1 15 5.5
    -1 -1 15 5.4
    -1 1 15 1.34
    1 1 -15 7.77
    -1 1 15 7.68
    0 -1 -15 10.08
    0 -1 15 15.67
    0 1 15 10.88
    0 1 -15 12.01
    1 -1 15 4.3
    -1 -1 -15 2.59
    -1 1 -15 1.68
    1 1 15 5.33
    -2 -1 -15 3.46
    2 -1 15 3.69
    -2 1 -15 0.79
    2 1 15 -0.46
    3 -1 15 2.03
    -3 -1 -15 -1.75
    3 1 15 0
    -3 1 -15 -0.18
    -4 -1 -15 -0.38
    4 -1 15 -0.66
    4 1 15 -0.4
    -4 1 -15 -0.68
    5 -1 15 2.94
    -5 -1 -15 3.03
    -5 1 -15 -0.15
    5 1 15 -0.32
    6 -1 15 4.27
    -6 -1 -15 2.22
    -6 1 -15 3.57
    6 1 15 1.56
    -7 -2 15 5.84
    7 -2 -15 1.46
    7 2 -15 4.2
    -7 2 15 0.63
    -6 -2 15 2.57
    6 -2 -15 6.89
    -6 2 15 2.84
    6 2 -15 4.19
    -5 -2 15 6
    5 -2 -15 3.56
    -5 2 15 0.53
    5 2 -15 3.26
    -4 -2 15 2.16
    4 -2 -15 1.78
    4 -2 -15 -1
    -4 2 15 -1.42
    4 2 -15 1.08
    -4 2 15 2.33
    3 -2 -15 5.42
    3 -2 -15 0.79
    -3 -2 15 9.7
    -3 2 15 8.41
    3 2 -15 6.76
    -3 2 15 6.02
    2 -2 -15 -0.2
    -2 -2 15 -0.65
    -2 -2 15 -1.05
    2 2 -15 -1.43
    -2 2 15 -1.3
    -2 2 15 0.32
    -1 -2 15 2.15
    1 -2 -15 0.42
    -1 -2 15 2.81
    -1 2 15 2.18
    1 2 -15 -0.24
    -1 2 15 1.52
    0 -2 -15 11.03
    0 -2 15 5.42
    0 2 -15 8.91
    0 2 15 6.82
    -1 -2 -15 17.33
    1 -2 15 12.59
    1 2 15 15.78
    -2 -2 -15 -0.38
    2 -2 15 3.36
    2 2 15 2.07
    -2 2 -15 2.27
    3 -2 15 4.87
    -3 -2 -15 1.99
    -3 2 -15 3.29
    3 2 15 4.24
    -4 -2 -15 13.22
    4 -2 15 14.29
    -4 2 -15 7.98
    4 2 15 13.47
    -5 -2 -15 2.43
    5 -2 15 1.52
    -5 2 -15 1.41
    5 2 15 1.54
    -6 -2 -15 2.69
    6 -2 15 1.66
    6 2 15 4.63
    -6 2 -15 0.89
    7 -3 -15 2.51
    7 3 -15 0.23
    6 -3 -15 3.86
    -6 -3 15 5.99
    6 3 -15 3.39
    -6 3 15 2.86
    -5 -3 15 4.07
    5 -3 -15 6.79
    5 3 -15 5.85
    -5 3 15 4.34
    -5 3 15 3.7
    -4 -3 15 4.28
    4 -3 -15 12.49
    4 -3 -15 12.96
    4 3 -15 4.75
    -4 3 15 10.86
    -4 3 15 6.99
    3 -3 -15 0.14
    -3 -3 15 1.26
    3 -3 -15 2.25
    3 3 -15 1.64
    -3 3 15 -1.06
    -3 3 15 0.62
    -2 -3 15 0.1
    -2 -3 15 -0.28
    2 -3 -15 3.68
    -2 3 15 1.67
    2 3 -15 3.65
    -2 3 15 -0.43
    -1 -3 15 49.82
    -1 -3 15 53.17
    -1 3 15 59.09
    -1 3 15 52.62
    1 3 -15 60.35
    0 -3 15 31.21
    0 -3 -15 33.71
    0 3 15 27
    0 3 -15 29.95
    -1 -3 -15 19.85
    1 -3 15 19.36
    1 3 15 22.6
    2 -3 15 6.82
    -2 -3 -15 5.75
    -2 3 -15 5.91
    2 3 15 5.67
    3 -3 15 -1.23
    -3 -3 -15 -0.45
    3 3 15 0.73
    -3 3 -15 2.18
    -4 -3 -15 8.64
    4 -3 15 10.43
    4 3 15 11.65
    -4 3 -15 15.64
    -5 -3 -15 19.68
    5 -3 15 15.92
    -5 3 -15 16.23
    5 3 15 12.79
    -6 -4 15 5.17
    -6 4 15 1.92
    6 4 -15 -0.23
    -5 -4 15 -0.67
    5 4 -15 3.52
    -5 4 15 0.87
    -4 -4 15 10.03
    4 -4 -15 6.59
    -4 4 15 11.15
    4 4 -15 11.99
    -4 4 15 15.97
    3 -4 -15 7.44
    -3 -4 15 11.5
    -3 4 15 10.3
    3 4 -15 12.41
    -3 4 15 9.98
    -2 -4 15 21.02
    2 -4 -15 19.67
    2 4 -15 17.5
    -2 4 15 20.76
    -2 4 15 22.96
    -1 -4 15 19.47
    -1 4 15 18.51
    -1 4 15 22.09
    1 4 -15 14.6
    0 -4 15 5.77
    0 -4 -15 9.59
    0 4 -15 3.29
    0 4 15 4.12
    -1 -4 -15 -2.55
    1 -4 15 0.59
    1 4 15 1.13
    -1 4 -15 -2.15
    -2 -4 -15 51.25
    2 -4 15 47.06
    2 4 15 48.89
    -3 -4 -15 1.33
    3 -4 15 5.43
    3 4 15 6.07
    -3 4 -15 5.73
    -4 -4 -15 2.29
    4 -4 15 -1.11
    4 4 15 2.07
    -4 4 -15 1.82
    -5 -4 -15 -0.02
    5 -4 15 -0.18
    -5 4 -15 -1.51
    -5 4 -15 -0.98
    5 4 15 -0.38
    -6 -5 15 4.57
    -6 5 15 5.82
    6 5 -15 5.87
    -5 -5 15 -0.16
    5 -5 -15 0.2
    5 5 -15 2.71
    -5 5 15 5.23
    4 -5 -15 10.63
    -4 -5 15 7.72
    -4 5 15 14.72
    -4 5 15 7.48
    4 5 -15 8.59
    -3 -5 15 24.41
    3 -5 -15 18.42
    -3 5 15 29.24
    -3 5 15 27.05
    3 5 -15 18.23
    2 -5 -15 27.52
    -2 -5 15 24.17
    2 5 -15 23.32
    -2 5 15 27.53
    -1 -5 15 0.79
    1 -5 -15 3.65
    -1 5 15 -0.48
    1 5 -15 -2.05
    0 -5 15 1.02
    0 -5 -15 -0.5
    0 5 -15 -0.4
    0 5 15 -1.32
    -1 -5 -15 16.93
    1 -5 15 16.07
    1 5 15 15.4
    -1 5 -15 12.43
    2 -5 15 21.39
    -2 -5 -15 22.38
    2 5 15 27.12
    -3 -5 -15 3.93
    3 -5 15 5.93
    3 5 15 5.83
    -4 -5 -15 -0.66
    4 -5 15 0.92
    -4 5 -15 0.35
    4 5 15 2.69
    -4 5 -15 0.06
    -5 -5 -15 0.23
    -5 5 -15 -0.87
    5 5 15 2.01
    -6 -6 15 10.87
    -6 6 15 15.96
    6 6 -15 2.9
    -5 -6 15 3.46
    5 -6 -15 -0.8
    -5 6 15 6.66
    5 6 -15 5.05
    -4 -6 15 3.97
    4 -6 -15 5.11
    4 6 -15 1.67
    -4 6 15 7.84
    3 -6 -15 2.15
    -3 -6 15 -1.14
    3 6 -15 3.92
    -3 6 15 0.06
    2 -6 -15 -0.27
    2 6 -15 1.5
    -2 6 15 1.7
    1 -6 -15 48.01
    -1 -6 15 43.67
    1 6 -15 44.82
    1 6 -15 39.59
    -1 6 15 48.1
    0 -6 -15 26.48
    0 -6 15 29.36
    0 6 -15 27.19
    0 6 15 24.4
    0 6 -15 25.05
    -1 -6 -15 1.35
    1 -6 15 3.04
    -1 6 -15 1.59
    -1 6 -15 3.38
    1 6 15 1.63
    -2 -6 -15 4.86
    2 -6 15 1.64
    2 6 15 6.21
    -2 6 -15 2.63
    -3 -6 -15 3.01
    3 -6 15 3.54
    -3 6 -15 2.37
    3 6 15 2.09
    -4 -6 -15 5.29
    4 6 15 4.23
    -4 6 -15 9.04
    -5 -6 -15 -1.41
    5 6 15 0.71
    -5 6 -15 5.13
    5 -7 -15 3.2
    -5 -7 15 1.42
    5 7 -15 3.34
    -5 7 15 -1.1
    4 -7 -15 0.27
    -4 -7 15 0.79
    4 7 -15 0.01
    3 -7 -15 1.99
    3 7 -15 3.55
    2 -7 -15 0.46
    2 7 -15 1.75
    -2 7 15 -2.15
    -1 -7 15 18.05
    1 -7 -15 12.25
    -1 7 15 23.09
    1 7 -15 18.06
    0 -7 -15 13.18
    0 -7 15 17.12
    0 -7 -15 15.24
    0 7 15 11.49
    0 7 -15 12.97
    0 7 -15 12.77
    -1 -7 -15 6.39
    1 -7 15 4.99
    1 7 15 6.01
    -1 7 -15 12.45
    -1 7 -15 8.39
    -2 -7 -15 24.96
    2 -7 15 17.45
    -2 7 -15 25.99
    2 7 15 16.25
    -2 7 -15 19.92
    -3 -7 -15 0.12
    -3 7 -15 3.82
    3 7 15 0.52
    -4 -7 -15 -1.39
    -4 7 -15 5.04
    4 7 15 1.18
    5 -8 -15 -0.8
    -5 -8 15 -3.76
    5 8 -15 2.21
    4 -8 -15 5.93
    4 8 -15 3.88
    3 -8 -15 11.66
    3 8 -15 20.29
    2 -8 -15 5.55
    2 8 -15 5.03
    1 -8 -15 11.64
    -1 -8 15 13.67
    -1 8 15 16.17
    1 8 -15 10.87
    0 -8 -15 0.15
    0 -8 15 -0.17
    0 -8 -15 0.02
    0 8 -15 1.07
    0 8 -15 -0.32
    0 8 15 1.93
    -1 -8 -15 3.54
    1 -8 15 12.1
    -1 -8 -15 9.56
    -1 8 -15 4.49
    1 8 15 9.15
    -1 8 -15 5.75
    -2 -8 -15 16.96
    2 8 15 10.27
    -2 8 -15 14.09
    -2 8 -15 8.96
    -3 -8 -15 42.11
    3 8 15 40.36
    -3 8 -15 30.66
    -4 -8 -15 2.83
    4 8 15 3.05
    -4 8 -15 -0.06
    4 -9 -15 1.8
    4 9 -15 2.12
    3 -9 -15 2.03
    3 9 -15 3.62
    2 -9 -15 -1.3
    2 9 -15 0.22
    1 -9 -15 0.61
    -1 -9 15 -1.04
    1 9 -15 2.96
    0 -9 -15 0.27
    0 -9 15 1.49
    0 -9 -15 3.29
    0 9 -15 1.21
    0 9 -15 -1.09
    -1 -9 -15 6.69
    -1 -9 -15 2.86
    1 9 15 4.28
    -1 9 -15 7.06
    -1 9 -15 5.55
    -2 -9 -15 0.68
    2 -9 15 0.41
    -2 -9 -15 -0.84
    -2 9 -15 -1.33
    2 9 15 -2.62
    -2 9 -15 1.93
    -3 -9 -15 -1.51
    -3 -9 -15 1.11
    3 9 15 -1
    -3 9 -15 1.3
    4 -10 -15 -0.95
    4 10 -15 0.33
    3 -10 -15 9.63
    3 10 -15 3.48
    2 -10 -15 0.64
    2 10 -15 5.45
    -1 -10 15 4.8
    1 -10 -15 3.33
    1 10 -15 4.23
    0 -10 -15 12.36
    0 10 -15 9.24
    1 -10 15 -1.68
    -1 -10 -15 -1.18
    -1 -10 -15 -1.44
    -1 10 -15 1.15
    -1 10 -15 0
    2 -10 15 -2.33
    -2 -10 -15 1.41
    -2 -10 -15 0.77
    -2 10 -15 0.67
    2 10 15 3.45
    -2 10 -15 -1.38
    -3 -10 -15 13.3
    -3 -10 -15 13.85
    3 -10 15 8.84
    3 10 15 5.33
    -3 10 -15 16.27
    3 -11 -15 1.74
    3 11 -15 5.82
    2 -11 -15 -0.5
    2 11 -15 -3.03
    1 -11 -15 4.54
    1 11 -15 -1.69
    0 -11 -15 16.6
    0 11 -15 11.11
    -1 -11 -15 6.71
    1 -11 15 6.51
    -1 11 -15 12.61
    -1 11 -15 7.83
    2 -11 15 1.13
    -2 -11 -15 6.24
    -2 11 -15 6.58
    -2 11 -15 1.42
    7 0 -16 2.29
    6 0 -16 2.81
    -6 0 16 4.13
    -5 0 16 7.29
    5 0 -16 6.39
    4 0 -16 17.77
    -4 0 16 14.13
    3 0 -16 52.96
    -3 0 16 55.34
    3 0 -16 51.09
    -3 0 16 49.15
    -2 0 16 69.3
    -2 0 16 76.21
    2 0 -16 73.32
    -1 0 16 15.55
    -1 0 16 24.21
    1 0 -16 17.57
    0 0 16 -1.74
    -1 0 -16 22.41
    1 0 16 23.31
    2 0 16 72.06
    -2 0 -16 77.06
    3 0 16 67.81
    -3 0 -16 75.55
    4 0 16 14.72
    -4 0 -16 10.74
    5 0 16 4.57
    -5 0 -16 -0.29
    7 -1 -16 2.8
    7 1 -16 2.34
    6 -1 -16 9.29
    -6 -1 16 12.45
    6 1 -16 7.26
    -6 1 16 6.05
    -5 -1 16 3.02
    5 -1 -16 0.88
    -5 1 16 3.58
    5 1 -16 8.06
    -4 -1 16 0.95
    4 -1 -16 -0.78
    -4 1 16 -2.24
    -4 1 16 1.79
    4 1 -16 -0.38
    3 -1 -16 19.29
    3 -1 -16 21.33
    -3 -1 16 19.51
    -3 -1 16 16.95
    3 1 -16 15.09
    -3 1 16 16.62
    -3 1 16 13.53
    -2 -1 16 21.3
    2 -1 -16 18.56
    -2 -1 16 21.77
    -2 1 16 24.26
    2 1 -16 21.3
    -2 1 16 20.11
    -1 -1 16 53.41
    -1 -1 16 65.81
    1 -1 -16 62.17
    -1 1 16 64.98
    -1 1 16 69.39
    1 1 -16 66.79
    0 -1 16 7.93
    0 1 16 6.1
    1 -1 16 22.99
    -1 -1 -16 21.79
    -1 1 -16 17.98
    1 1 16 16.77
    2 -1 16 -1.01
    -2 -1 -16 -0.33
    2 1 16 0.88
    -2 1 -16 -0.16
    3 -1 16 0.68
    -3 -1 -16 0.32
    3 1 16 3
    -3 1 -16 0.25
    4 -1 16 15.73
    -4 -1 -16 15.72
    -4 1 -16 18.78
    4 1 16 21.52
    -5 -1 -16 -1.59
    5 -1 16 0.5
    5 1 16 2.53
    -5 1 -16 1.29
    6 -2 -16 -0.2
    -6 -2 16 -1.84
    -6 2 16 0.35
    6 2 -16 -0.22
    5 -2 -16 1.21
    -5 -2 16 3.42
    5 2 -16 4.07
    -5 2 16 2.96
    -5 2 16 -1.54
    4 -2 -16 2.78
    -4 -2 16 4.19
    -4 2 16 7.58
    -4 2 16 4.77
    4 2 -16 1.83
    3 -2 -16 6.56
    -3 -2 16 5.93
    3 -2 -16 5.16
    -3 2 16 3.47
    3 2 -16 1.21
    -3 2 16 0.43
    -2 -2 16 2.73
    2 -2 -16 0.77
    -2 -2 16 5.25
    2 2 -16 1.55
    -2 2 16 2.66
    -2 2 16 3.3
    1 -2 -16 1.08
    -1 -2 16 -1.07
    -1 -2 16 3.56
    -1 2 16 -1.77
    -1 2 16 3.66
    1 2 -16 0.66
    0 -2 -16 1.62
    0 -2 16 2.48
    0 2 -16 0.89
    0 2 16 -0.4
    1 -2 16 7.38
    -1 -2 -16 5.2
    1 2 16 6.94
    -2 -2 -16 5.95
    2 -2 16 2.03
    -2 2 -16 3.87
    2 2 16 1.05
    -3 -2 -16 -0.81
    3 -2 16 0.91
    -3 2 -16 1.39
    3 2 16 -1.54
    4 -2 16 13.81
    -4 -2 -16 19.12
    4 2 16 13.24
    -4 2 -16 16.77
    5 -2 16 -0.26
    -5 -2 -16 0.21
    -5 2 -16 0
    5 2 16 -1.13
    6 -3 -16 -1.92
    -6 -3 16 -1.58
    6 3 -16 1.59
    -6 3 16 0.19
    5 -3 -16 2.48
    -5 -3 16 4.23
    5 3 -16 2.47
    -5 3 16 1.76
    -5 3 16 1.06
    4 -3 -16 6.41
    4 -3 -16 3.56
    -4 -3 16 5.38
    -4 3 16 9.3
    -4 3 16 5.96
    4 3 -16 4.15
    3 -3 -16 2.99
    -3 -3 16 2.62
    3 -3 -16 2.49
    3 3 -16 4.02
    -3 3 16 2.95
    -3 3 16 1.89
    -2 -3 16 5.89
    -2 -3 16 10.32
    2 -3 -16 4.92
    -2 3 16 4.96
    -2 3 16 4.65
    2 3 -16 4.99
    -1 -3 16 4.82
    -1 -3 16 0.57
    -1 3 16 0.85
    -1 3 16 2.39
    1 3 -16 2.7
    0 -3 16 8.61
    0 -3 -16 5.9
    0 3 -16 10.6
    0 3 16 5.17
    1 -3 16 8.27
    -1 -3 -16 13.22
    1 3 16 11.7
    -2 -3 -16 -1.06
    2 -3 16 2.45
    -2 3 -16 0.04
    2 3 16 1.79
    3 -3 16 -0.03
    -3 -3 -16 0.93
    3 3 16 0.83
    -3 3 -16 2.52
    4 -3 16 2.93
    -4 -3 -16 0.5
    -4 3 -16 3.49
    4 3 16 1.08
    5 -3 16 -0.07
    -5 -3 -16 0.94
    5 3 16 0.31
    -5 3 -16 -0.87
    -6 -4 16 -1.25
    -6 4 16 0.7
    6 4 -16 0.97
    -5 -4 16 -1.46
    5 4 -16 -0.41
    -5 4 16 2.51
    4 -4 -16 26.29
    -4 -4 16 15.44
    -4 4 16 20.86
    -4 4 16 21.84
    4 4 -16 16.95
    -3 -4 16 4.18
    3 -4 -16 1.38
    3 4 -16 1.42
    -3 4 16 1.84
    -3 4 16 -0.36
    -2 -4 16 20.07
    -2 -4 16 10.72
    2 -4 -16 12.77
    -2 4 16 15.58
    -2 4 16 7.13
    2 4 -16 12.63
    -1 -4 16 1.07
    -1 4 16 1.56
    1 4 -16 -1.98
    0 -4 16 1.85
    0 -4 -16 4.04
    0 4 -16 2.38
    0 4 16 1
    -1 -4 -16 17.13
    1 -4 16 13.56
    1 4 16 12.75
    2 -4 16 0.83
    -2 -4 -16 0.47
    2 4 16 0.67
    -3 -4 -16 3.18
    3 -4 16 9.99
    3 4 16 2.91
    -3 4 -16 2.25
    4 -4 16 7.57
    -4 -4 -16 7.16
    4 4 16 6.95
    -4 4 -16 4.97
    5 -4 16 2.87
    -5 -4 -16 -0.25
    5 4 16 1.27
    -6 -5 16 4.62
    -6 5 16 0.91
    6 5 -16 -0.07
    -5 -5 16 6.3
    5 5 -16 5.94
    -5 5 16 8.37
    -4 -5 16 9.11
    4 -5 -16 6.01
    -4 5 16 6.82
    4 5 -16 6.34
    -3 -5 16 1.3
    3 -5 -16 1.69
    -3 5 16 -1.19
    3 5 -16 1.39
    -3 5 16 3.3
    -2 -5 16 1.76
    2 -5 -16 2.51
    -2 -5 16 0.91
    2 5 -16 1
    -2 5 16 0.14
    -2 5 16 4.98
    -1 -5 16 1.29
    1 -5 -16 2.61
    1 5 -16 1.31
    -1 5 16 1.79
    0 -5 16 43.21
    0 -5 -16 42.55
    0 5 16 38.89
    0 5 -16 45.78
    -1 -5 -16 26.1
    1 -5 16 29.22
    1 5 16 18.93
    2 -5 16 1.41
    -2 -5 -16 -0.94
    2 5 16 3.43
    3 -5 16 3.38
    -3 -5 -16 0.44
    3 5 16 3.72
    -4 -5 -16 2.67
    4 -5 16 6.34
    -4 5 -16 3.28
    4 5 16 4.41
    -4 5 -16 6.17
    -5 -5 -16 5.67
    -5 5 -16 8.5
    5 5 16 5.53
    -6 -6 16 0.41
    6 6 -16 0.21
    -6 6 16 2.37
    5 -6 -16 1.76
    -5 -6 16 1.65
    -5 6 16 1.77
    5 6 -16 0.96
    4 -6 -16 3.52
    -4 -6 16 1.64
    -4 6 16 4.63
    4 6 -16 3.01
    3 -6 -16 0.69
    -3 -6 16 -1
    3 6 -16 -1.96
    -3 6 16 -2.64
    2 -6 -16 2.48
    -2 -6 16 4.29
    2 6 -16 0.43
    -2 6 16 2.37
    -1 -6 16 0.3
    1 -6 -16 1.51
    -1 6 16 -0.79
    1 6 -16 2.56
    1 6 -16 1.23
    0 -6 16 13.17
    0 -6 -16 12.33
    0 6 16 11.98
    0 6 -16 14.55
    0 6 -16 9.47
    -1 -6 -16 5.4
    1 -6 16 4.67
    -1 6 -16 8.06
    -1 6 -16 1.79
    1 6 16 10.01
    -2 -6 -16 -1.36
    2 -6 16 -0.94
    2 6 16 -1.38
    -2 6 -16 2.45
    3 -6 16 5.13
    -3 -6 -16 1.75
    3 6 16 1.34
    -3 6 -16 -0.77
    -4 -6 -16 0.27
    4 6 16 1.38
    -4 6 -16 0.42
    5 -7 -16 1.32
    -5 -7 16 -3.67
    5 7 -16 3.35
    -5 7 16 4.88
    -4 -7 16 8.9
    4 -7 -16 8.76
    4 7 -16 8.41
    3 -7 -16 0.29
    3 7 -16 -0.68
    -2 -7 16 4.88
    2 -7 -16 2.32
    -2 7 16 3.59
    2 7 -16 1.03
    -1 -7 16 35.94
    1 -7 -16 40.16
    -1 7 16 43.55
    1 7 -16 30.52
    0 -7 -16 17.22
    0 -7 -16 18.56
    0 -7 16 27.36
    0 7 -16 14.76
    0 7 16 18.69
    0 7 -16 12.91
    1 -7 16 2.79
    -1 -7 -16 0.9
    -1 7 -16 4.01
    1 7 16 2.4
    -1 7 -16 -2.11
    2 -7 16 13.87
    -2 -7 -16 8.94
    2 7 16 6.91
    -2 7 -16 9
    -3 -7 -16 29.18
    3 7 16 22
    -4 -7 -16 6.64
    -4 7 -16 9.33
    4 7 16 9.47
    5 -8 -16 3.54
    -5 -8 16 0.7
    5 8 -16 1.95
    -5 8 16 1.81
    4 -8 -16 4.55
    4 8 -16 3.82
    3 -8 -16 3.32
    3 8 -16 4.42
    2 -8 -16 8.83
    2 8 -16 8.61
    -1 -8 16 0.14
    1 -8 -16 2.33
    1 8 -16 3.12
    0 -8 -16 0.04
    0 -8 -16 -1.35
    0 -8 16 -1.14
    0 8 -16 -0.92
    0 8 16 -2.27
    0 8 -16 -1.36
    -1 -8 -16 7.21
    1 -8 16 11.56
    -1 -8 -16 8.14
    1 8 16 11.36
    -1 8 -16 7.09
    -1 8 -16 10.53
    -2 -8 -16 11.67
    -2 8 -16 10.16
    2 8 16 11.14
    -3 -8 -16 3.72
    3 8 16 2.9
    -3 8 -16 4.98
    -4 -8 -16 -3.27
    -4 8 -16 -0.32
    4 8 16 -0.62
    4 -9 -16 1.88
    4 9 -16 2.19
    3 -9 -16 2.58
    3 9 -16 1.49
    -2 -9 16 -1.85
    2 -9 -16 -0.91
    2 9 -16 0.24
    1 -9 -16 4.77
    -1 -9 16 0.12
    1 9 -16 -1.01
    0 -9 -16 -3.66
    0 -9 16 -1.89
    0 -9 -16 0.45
    0 9 -16 -1.65
    -1 -9 -16 -3.44
    -1 -9 -16 0.21
    -1 9 -16 -2.35
    1 9 16 4.38
    -1 9 -16 -1.41
    -2 -9 -16 2.75
    -2 -9 -16 -2.48
    2 9 16 2.54
    -2 9 -16 6.43
    -3 -9 -16 0.38
    3 9 16 3.13
    -3 9 -16 -0.51
    3 -10 -16 2.18
    3 10 -16 2.79
    2 -10 -16 0.11
    -2 -10 16 -0.15
    2 10 -16 0.09
    1 -10 -16 3.17
    -1 -10 16 -0.95
    1 10 -16 3.08
    0 -10 -16 1.5
    0 10 -16 -3.8
    -1 -10 -16 1.36
    -1 10 -16 -1.06
    -1 10 -16 0.12
    -2 -10 -16 2.01
    -2 -10 -16 -1.23
    -2 10 -16 3.45
    2 10 16 -0.15
    2 -11 -16 11.08
    -2 -11 16 12.34
    2 11 -16 5.18
    1 -11 -16 13.52
    1 11 -16 19.69
    0 -11 -16 8.28
    0 11 -16 11.63
    -1 -11 -16 7.58
    -1 11 -16 6.09
    -1 11 -16 10.77
    6 0 -17 0.65
    -6 0 17 -0.61
    -5 0 17 0.62
    5 0 -17 -1.1
    -4 0 17 -0.18
    -4 0 17 -0.98
    4 0 -17 2.92
    -3 0 17 -0.01
    3 0 -17 0.99
    3 0 -17 0.27
    -3 0 17 2.95
    -2 0 17 -2.11
    -2 0 17 -0.67
    2 0 -17 -1.1
    -1 0 17 1.38
    1 0 -17 -0.02
    -1 0 17 1.57
    0 0 17 0.94
    1 0 17 -0.32
    -1 0 -17 -1.13
    2 0 17 0.88
    -2 0 -17 1.19
    3 0 17 1.71
    -3 0 -17 4.28
    -4 0 -17 0.02
    4 0 17 0.09
    -5 0 -17 2.13
    5 0 17 1.15
    6 -1 -17 2.52
    -6 -1 17 2.12
    6 1 -17 0.86
    -6 1 17 4.98
    -5 -1 17 0.09
    5 -1 -17 5.08
    5 1 -17 5.93
    -5 1 17 2.01
    -4 -1 17 6.03
    4 -1 -17 1.65
    -4 1 17 4.06
    4 1 -17 4.5
    -4 1 17 3.54
    -3 -1 17 11.8
    3 -1 -17 16.19
    -3 -1 17 17.46
    3 -1 -17 11.67
    -3 1 17 13.41
    3 1 -17 12.57
    -3 1 17 14.24
    -2 -1 17 23.63
    -2 -1 17 23.96
    2 -1 -17 25.55
    -2 1 17 24.5
    2 1 -17 21.04
    -2 1 17 27.08
    -1 -1 17 19.12
    -1 -1 17 14.1
    -1 1 17 16.35
    -1 1 17 18.26
    1 1 -17 13.47
    0 -1 17 -0.78
    0 1 17 1.55
    -1 -1 -17 3.96
    1 -1 17 2.59
    1 1 17 4.26
    -1 1 -17 0.23
    2 -1 17 10.69
    -2 -1 -17 4.85
    2 1 17 7.11
    -2 1 -17 6.39
    3 -1 17 6.72
    -3 -1 -17 4.97
    -3 1 -17 4.74
    3 1 17 6.69
    -4 -1 -17 4.42
    4 -1 17 11.36
    -4 1 -17 9.67
    4 1 17 9.42
    5 -1 17 9.69
    -5 -1 -17 6.03
    -5 1 -17 11.29
    5 1 17 6.86
    -6 -2 17 11.15
    6 -2 -17 3.92
    -6 2 17 4.87
    6 2 -17 1.76
    -5 -2 17 -0.29
    5 -2 -17 -2.18
    -5 2 17 0.01
    5 2 -17 0.67
    -5 2 17 -2.26
    4 -2 -17 1.91
    -4 -2 17 1.27
    -4 2 17 -3
    4 2 -17 1.92
    -4 2 17 -1.42
    3 -2 -17 0.3
    3 -2 -17 1.97
    -3 -2 17 -0.11
    -3 -2 17 1.14
    -3 2 17 2.52
    -3 2 17 1.67
    3 2 -17 2.47
    -2 -2 17 13.66
    -2 -2 17 13.77
    2 -2 -17 14.87
    -2 2 17 19.85
    2 2 -17 15.9
    -2 2 17 13.28
    -1 -2 17 20.03
    -1 -2 17 13.87
    -1 2 17 17.55
    1 2 -17 22.3
    0 -2 17 1.15
    0 -2 -17 1.94
    0 2 17 4.11
    -1 -2 -17 12.22
    1 -2 17 14.71
    1 2 17 13.55
    -2 -2 -17 -1.4
    2 -2 17 -1.38
    2 2 17 -1.05
    -2 2 -17 -0.28
    -3 -2 -17 6.95
    3 -2 17 7.53
    -3 2 -17 7.06
    3 2 17 3.2
    4 -2 17 1.71
    -4 -2 -17 1.24
    4 2 17 3.3
    -4 2 -17 2.59
    5 -2 17 -0.98
    -5 -2 -17 2.17
    5 2 17 2.2
    -5 2 -17 4.79
    6 -3 -17 4.27
    -6 -3 17 5.5
    -6 3 17 3.76
    6 3 -17 4.06
    -5 -3 17 14.1
    5 -3 -17 17.04
    -5 3 17 19.34
    -5 3 17 19.68
    5 3 -17 11.41
    -4 -3 17 13.89
    4 -3 -17 18.81
    4 -3 -17 10.89
    -4 3 17 11.02
    4 3 -17 14.52
    -4 3 17 14.09
    3 -3 -17 2.64
    3 -3 -17 0.66
    -3 -3 17 4.26
    3 3 -17 1.86
    -3 3 17 1.98
    -3 3 17 0.75
    -2 -3 17 7.52
    2 -3 -17 4.94
    -2 -3 17 7.26
    -2 3 17 4.2
    -2 3 17 5.46
    2 3 -17 8.46
    -1 -3 17 63.56
    1 3 -17 66
    -1 3 17 68.21
    0 -3 -17 24.2
    0 -3 17 25.34
    0 3 17 21.64
    -1 -3 -17 16.22
    1 -3 17 16.35
    1 3 17 11.54
    -2 -3 -17 4.93
    2 -3 17 3.9
    2 3 17 8.79
    -2 3 -17 6.78
    3 -3 17 5.37
    -3 -3 -17 9.11
    3 3 17 15.29
    -3 3 -17 13
    4 -3 17 13.72
    -4 -3 -17 14.32
    4 3 17 12.82
    -4 3 -17 11.56
    -5 -3 -17 2.92
    5 -3 17 -0.35
    5 3 17 3.37
    -5 3 -17 0.84
    -6 -4 17 4.33
    -6 4 17 3.44
    6 4 -17 3.6
    -5 -4 17 6.3
    5 4 -17 10.93
    -5 4 17 10.11
    4 -4 -17 8.2
    -4 -4 17 12.63
    4 4 -17 6.51
    -4 4 17 5.32
    -4 4 17 9.89
    -3 -4 17 8.72
    3 -4 -17 15.79
    3 4 -17 19.11
    -3 4 17 18.08
    -3 4 17 14.22
    -2 -4 17 10.97
    -2 -4 17 8.92
    2 -4 -17 8.99
    -2 4 17 9.04
    -2 4 17 10.5
    2 4 -17 10.21
    -1 -4 17 3.39
    1 4 -17 6.12
    -1 4 17 -0.08
    0 -4 -17 3.92
    0 -4 17 2.1
    0 4 -17 4.94
    0 4 17 3.41
    -1 -4 -17 25.94
    1 -4 17 23.14
    1 4 17 19.98
    2 -4 17 0.75
    -2 -4 -17 4.12
    2 4 17 1.3
    3 -4 17 15.89
    -3 -4 -17 5.11
    3 4 17 17.25
    -3 4 -17 24.94
    -4 -4 -17 6.43
    4 -4 17 8.99
    -4 4 -17 8.36
    4 4 17 9.56
    5 -4 17 2.58
    -5 -4 -17 -1.36
    5 4 17 6.07
    -6 -5 17 2.79
    6 5 -17 3.87
    -6 5 17 0.47
    -5 -5 17 -1.51
    -5 5 17 1.63
    5 5 -17 2.38
    -4 -5 17 -2.36
    4 -5 -17 1.66
    -4 5 17 3.71
    4 5 -17 3.33
    -3 -5 17 0.22
    3 -5 -17 0.35
    -3 5 17 2.83
    3 5 -17 2.35
    -3 5 17 -1.44
    -2 -5 17 1.93
    2 -5 -17 -1.08
    -2 5 17 0.47
    -2 5 17 1.8
    2 5 -17 1.29
    -1 -5 17 1.24
    1 -5 -17 0.68
    1 5 -17 0.05
    -1 5 17 0.79
    0 -5 -17 0.23
    0 -5 17 -0.26
    0 5 -17 1.28
    0 5 17 1.43
    -1 -5 -17 -0.64
    1 -5 17 -0.12
    1 5 17 0.55
    -2 -5 -17 15.96
    2 -5 17 12.23
    2 5 17 13.55
    3 -5 17 4.49
    -3 -5 -17 -1.78
    3 5 17 1
    4 -5 17 -0.11
    -4 -5 -17 -0.36
    4 5 17 0.18
    -4 5 -17 -0.16
    -4 5 -17 1.97
    -5 -6 17 -1.7
    -5 6 17 7.04
    5 6 -17 3.06
    4 -6 -17 2.22
    -4 -6 17 3.55
    4 6 -17 2.75
    -4 6 17 -0.94
    -3 -6 17 -3.48
    3 -6 -17 1.7
    3 6 -17 0.07
    -3 6 17 -1.05
    -2 -6 17 -0.76
    2 -6 -17 0.77
    2 6 -17 -0.23
    -2 6 17 3.71
    -1 -6 17 8.48
    1 -6 -17 9.21
    1 6 -17 10.52
    -1 6 17 9.46
    0 -6 17 2.5
    0 -6 -17 2.4
    0 6 17 4.39
    0 6 -17 6.23
    0 6 -17 5.27
    -1 -6 -17 0.37
    1 -6 17 0.84
    -1 6 -17 0.78
    1 6 17 1.33
    2 -6 17 6.36
    -2 -6 -17 6.39
    2 6 17 5
    -2 6 -17 4.19
    3 -6 17 -0.04
    -3 -6 -17 0.21
    3 6 17 0.64
    -3 6 -17 3.27
    -4 -6 -17 3.69
    -4 6 -17 4.15
    4 6 17 3.8
    5 -7 -17 4.2
    -5 -7 17 -1.09
    -5 7 17 2.5
    5 7 -17 4.39
    -4 -7 17 4.08
    4 -7 -17 5.26
    4 7 -17 2.77
    -4 7 17 10.83
    3 -7 -17 2.19
    3 7 -17 -0.02
    -2 -7 17 1.06
    2 -7 -17 1.24
    2 7 -17 0.4
    -1 -7 17 6.94
    1 -7 -17 5.98
    -1 7 17 6.29
    1 7 -17 1.72
    0 -7 -17 9.18
    0 -7 -17 5.11
    0 -7 17 10.9
    0 7 -17 4.88
    0 7 -17 5.86
    0 7 17 7.89
    1 -7 17 13.07
    -1 -7 -17 22.47
    1 7 17 15.6
    -1 7 -17 10.89
    -2 -7 -17 10.45
    2 -7 17 6.66
    -2 7 -17 5.66
    2 7 17 6.52
    -3 -7 -17 1.79
    -3 7 -17 2.3
    3 7 17 3.16
    -4 -7 -17 -2
    -4 7 -17 2.46
    4 7 17 2.94
    4 -8 -17 9.35
    4 8 -17 12.09
    3 -8 -17 15.9
    3 8 -17 16.37
    2 -8 -17 16.18
    -2 -8 17 17.03
    2 8 -17 10.55
    -1 -8 17 27.14
    1 -8 -17 13.48
    1 8 -17 15.9
    0 -8 -17 0.05
    0 -8 -17 -1.33
    0 -8 17 -2.12
    0 8 -17 -1.06
    0 8 -17 -0.99
    0 8 17 1.49
    -1 -8 -17 10.65
    1 -8 17 10.57
    -1 -8 -17 3.52
    1 8 17 11.41
    -1 8 -17 10.41
    -1 8 -17 6.28
    -2 -8 -17 13.81
    -2 8 -17 18.4
    2 8 17 17.33
    -3 -8 -17 6.92
    -3 8 -17 7.53
    3 8 17 8.84
    4 -9 -17 2.87
    4 9 -17 1.08
    3 -9 -17 -2.17
    3 9 -17 2.83
    2 -9 -17 3.23
    -2 -9 17 1.15
    2 9 -17 4.41
    -1 -9 17 2.47
    1 -9 -17 -0.27
    1 9 -17 2.57
    0 -9 17 14.13
    0 -9 -17 14.28
    0 -9 -17 9.63
    0 9 -17 16.03
    -1 -9 -17 4.54
    -1 -9 -17 3.01
    -1 9 -17 2.02
    1 9 17 3.06
    -1 9 -17 3.26
    -2 -9 -17 1.42
    -2 -9 -17 -5.49
    -2 9 -17 0.94
    2 9 17 -0.75
    -3 -9 -17 1.03
    3 -10 -17 3.71
    3 10 -17 2.07
    2 -10 -17 7.55
    -2 -10 17 9.88
    2 10 -17 14.89
    -1 -10 17 2.97
    1 -10 -17 2.39
    1 10 -17 2.69
    0 -10 -17 4.28
    0 10 -17 1.54
    -1 -10 -17 -4.03
    -1 10 -17 2.06
    -1 10 -17 -0.65
    -2 -10 -17 8.13
    -2 -10 -17 0.98
    2 10 17 7.12
    1 -11 -17 2.03
    1 11 -17 0.92
    0 11 -17 5.02
    -6 0 18 3.71
    6 0 -18 0.93
    5 0 -18 4.07
    -5 0 18 1.91
    4 0 -18 1.84
    -4 0 18 1.49
    -4 0 18 -1.53
    3 0 -18 60.29
    -3 0 18 62.07
    -3 0 18 64.04
    -2 0 18 8.12
    -2 0 18 8.24
    2 0 -18 6.1
    -1 0 18 10.78
    0 0 18 3.97
    1 0 18 1.74
    -1 0 -18 1.4
    2 0 18 21.13
    -2 0 -18 15.36
    3 0 18 9.61
    -3 0 -18 8.55
    4 0 18 1.96
    -4 0 -18 -1.65
    -5 0 -18 -0.36
    5 0 18 0.03
    -6 -1 18 -1.84
    6 -1 -18 -1.3
    6 1 -18 2.73
    -6 1 18 3.52
    5 -1 -18 6
    -5 -1 18 2.23
    -5 1 18 8.23
    5 1 -18 10.73
    -5 1 18 2.84
    -4 -1 18 7.81
    4 -1 -18 10.81
    -4 -1 18 15.06
    4 1 -18 10.94
    -4 1 18 8.12
    -4 1 18 8.23
    3 -1 -18 -0.79
    3 -1 -18 -0.65
    -3 -1 18 -2.19
    -3 -1 18 1.36
    3 1 -18 -0.28
    -3 1 18 -0.95
    -3 1 18 -3.15
    -2 -1 18 17.12
    -2 -1 18 30.88
    2 -1 -18 28.46
    2 1 -18 22.74
    -2 1 18 17.51
    -2 1 18 16.65
    -1 -1 18 5.09
    -1 1 18 5.93
    0 -1 18 17.72
    0 1 18 18.28
    1 -1 18 2.96
    -1 -1 -18 8.57
    1 1 18 4.13
    2 -1 18 6.42
    -2 -1 -18 14.08
    2 1 18 10.47
    -2 1 -18 7.76
    3 -1 18 2.42
    -3 -1 -18 -0.22
    3 1 18 -0.58
    -3 1 -18 0.9
    4 -1 18 1.01
    -4 -1 -18 -3.88
    4 1 18 0.74
    -4 1 -18 3.43
    -5 -1 -18 -0.73
    5 -1 18 0.52
    -5 1 -18 0.34
    5 1 18 -0.89
    -6 -2 18 2.52
    6 -2 -18 -1.26
    -6 2 18 0.74
    -6 2 18 -1.76
    6 2 -18 1.48
    -5 -2 18 9.06
    5 -2 -18 5.5
    -5 2 18 8.86
    -5 2 18 5.45
    5 2 -18 8.68
    4 -2 -18 11.41
    -4 -2 18 16.71
    -4 2 18 5.9
    -4 2 18 14.24
    4 2 -18 12.73
    3 -2 -18 -0.69
    -3 -2 18 1.12
    3 -2 -18 0.74
    -3 -2 18 -0.71
    -3 2 18 -1.12
    3 2 -18 0.4
    -3 2 18 -1.52
    -2 -2 18 6.48
    2 -2 -18 6.05
    -2 -2 18 6.94
    -2 2 18 10.54
    -2 2 18 6.25
    2 2 -18 10.05
    -1 -2 18 5.17
    -1 -2 18 4.8
    -1 2 18 6.04
    1 2 -18 8.07
    0 -2 18 15.55
    0 2 18 15.42
    -1 -2 -18 24.97
    1 -2 18 22.41
    1 2 18 19.69
    -2 -2 -18 1.69
    2 -2 18 0.88
    2 2 18 4.08
    -2 2 -18 2.07
    3 -2 18 -0.64
    -3 -2 -18 -0.8
    -3 2 -18 0.99
    3 2 18 2
    -4 -2 -18 9.38
    4 -2 18 9.63
    -4 2 -18 9.47
    4 2 18 5
    5 -2 18 10.88
    -5 -2 -18 11.46
    -5 2 -18 15.55
    5 2 18 18.77
    6 -3 -18 0.85
    -6 -3 18 -0.19
    -6 3 18 3.42
    6 3 -18 -1.19
    5 -3 -18 -0.59
    -5 -3 18 0.86
    5 3 -18 1.17
    -5 3 18 1.85
    -5 3 18 -0.56
    -4 -3 18 2.73
    4 -3 -18 -0.18
    -4 3 18 -0.07
    -4 3 18 0.5
    4 3 -18 2.87
    3 -3 -18 1.28
    -3 -3 18 4.53
    3 -3 -18 3.72
    -3 -3 18 5.51
    -3 3 18 2.11
    3 3 -18 5.68
    -3 3 18 6.56
    -2 -3 18 2.02
    -2 -3 18 -1.1
    2 -3 -18 0.78
    -2 3 18 2.94
    -2 3 18 4.84
    2 3 -18 1.2
    -1 -3 18 6.91
    1 3 -18 9.18
    -1 3 18 11.98
    0 -3 18 -1.43
    0 -3 -18 -0.01
    0 3 18 -1.56
    -1 -3 -18 3.44
    1 -3 18 -2.2
    1 3 18 -0.13
    2 -3 18 5.07
    -2 -3 -18 1.83
    2 3 18 2.98
    -3 -3 -18 12.19
    3 -3 18 15.68
    3 3 18 20.46
    -3 3 -18 17.21
    -4 -3 -18 4.73
    4 -3 18 4.88
    -4 3 -18 14.94
    4 3 18 3.83
    5 -3 18 0.66
    -5 -3 -18 1.15
    5 3 18 -1.88
    -5 3 -18 0.9
    -6 -4 18 1.22
    -6 4 18 2.11
    6 4 -18 3.59
    -5 -4 18 0.03
    5 4 -18 -0.03
    -5 4 18 -0.09
    -4 -4 18 7.55
    4 -4 -18 8.31
    -4 4 18 2.66
    -4 4 18 10.88
    4 4 -18 3.64
    -3 -4 18 0.18
    -3 -4 18 0.43
    3 -4 -18 2.28
    3 4 -18 0.85
    -3 4 18 1.41
    -3 4 18 0.81
    -2 -4 18 -1.84
    -2 -4 18 -1.56
    2 -4 -18 0.87
    -2 4 18 -2.75
    2 4 -18 0.38
    -1 -4 18 -0.69
    1 4 -18 -1.39
    -1 4 18 -1.26
    0 -4 -18 0.86
    0 -4 18 -0.41
    0 4 18 2.7
    1 -4 18 2.68
    -1 -4 -18 6.89
    1 4 18 2.77
    -2 -4 -18 25.04
    2 -4 18 27.95
    2 4 18 30.64
    3 -4 18 -1.44
    -3 -4 -18 0.37
    3 4 18 0.6
    4 -4 18 1.09
    -4 -4 -18 0.34
    -4 4 -18 6.28
    4 4 18 1.53
    -5 -5 18 3.56
    5 5 -18 2.94
    -5 5 18 0.07
    -4 -5 18 4.4
    4 -5 -18 1.83
    4 5 -18 3.09
    -4 5 18 0.55
    -3 -5 18 -1.26
    3 -5 -18 2.58
    -3 5 18 2.3
    -3 5 18 1.72
    3 5 -18 3.66
    2 -5 -18 3.32
    -2 -5 18 6.27
    2 5 -18 5.37
    -2 5 18 7.25
    -1 -5 18 17.18
    1 -5 -18 22.84
    1 5 -18 19.63
    -1 5 18 21.22
    0 -5 18 14.19
    0 -5 -18 12.47
    0 5 18 8.59
    1 -5 18 5.16
    -1 -5 -18 0.01
    1 5 18 1.07
    -2 -5 -18 4.62
    2 -5 18 2.38
    2 5 18 -0.04
    3 -5 18 10.15
    -3 -5 -18 8.97
    3 5 18 5.07
    -4 -5 -18 -0.39
    4 -5 18 -0.08
    4 5 18 -1.33
    -5 -6 18 1.22
    5 6 -18 -1
    -5 6 18 5.48
    4 -6 -18 1.83
    -4 -6 18 0.35
    -4 6 18 3.66
    4 6 -18 2.33
    -3 -6 18 -1.62
    3 -6 -18 2.02
    -3 6 18 -0.87
    3 6 -18 1.25
    -2 -6 18 0.11
    2 -6 -18 -0.89
    -2 6 18 2.26
    2 6 -18 -0.68
    1 -6 -18 2.27
    -1 -6 18 3.31
    -1 6 18 1.42
    1 6 -18 0.11
    0 -6 -18 0.69
    0 -6 18 -2.34
    0 6 -18 0.14
    0 6 -18 -0.51
    0 6 18 1.74
    1 -6 18 1.2
    -1 -6 -18 4.54
    1 6 18 1.67
    2 -6 18 7.57
    -2 -6 -18 0.64
    2 6 18 3.13
    -2 6 -18 2.93
    -3 -6 -18 0.96
    3 -6 18 0.91
    -3 6 -18 0.2
    3 6 18 -3.02
    -4 -6 -18 0.09
    4 6 18 2.07
    -4 6 -18 -2.05
    5 7 -18 2.97
    -4 -7 18 -2.75
    4 -7 -18 -1.44
    4 7 -18 2.05
    -4 7 18 2.88
    3 -7 -18 1.39
    3 7 -18 0.2
    2 -7 -18 21.69
    -2 -7 18 18.51
    2 7 -18 25.9
    1 -7 -18 5.68
    -1 -7 18 6.35
    1 7 -18 4.25
    -1 7 18 2.85
    0 -7 -18 10.25
    0 -7 18 12.96
    0 -7 -18 9.98
    0 7 18 12.51
    0 7 -18 12.4
    0 7 -18 18.07
    1 -7 18 1.69
    -1 -7 -18 -1.59
    1 7 18 -0.24
    -1 7 -18 -2.15
    -2 -7 -18 9.55
    2 -7 18 12.99
    2 7 18 9.71
    -2 7 -18 8.32
    -3 -7 -18 1.61
    -3 7 -18 0.5
    3 7 18 1.69
    4 -8 -18 1.15
    4 8 -18 -1.39
    -4 8 18 1.8
    3 -8 -18 -0.37
    3 8 -18 -0.49
    -2 -8 18 7.4
    2 -8 -18 7.62
    2 8 -18 7.13
    -1 -8 18 2.41
    1 -8 -18 0.45
    1 8 -18 3.18
    0 -8 -18 9.5
    0 -8 18 2.58
    0 -8 -18 4.14
    0 8 -18 7.32
    0 8 18 11.58
    -1 -8 -18 3.33
    -1 -8 -18 0.05
    1 -8 18 2.94
    1 8 18 -0.45
    -1 8 -18 -1.69
    -2 -8 -18 0.6
    2 8 18 2.56
    -2 8 -18 -2.01
    -3 -8 -18 1.28
    -3 8 -18 6.35
    3 8 18 1
    3 -9 -18 7.74
    3 9 -18 5.47
    -2 -9 18 35.93
    2 -9 -18 31.46
    2 9 -18 35.92
    -1 -9 18 12.43
    1 -9 -18 10.99
    1 9 -18 12.35
    0 -9 18 2.29
    0 -9 -18 3.65
    0 9 -18 4.43
    -1 -9 -18 2.12
    -1 -9 -18 1.94
    -1 9 -18 1.03
    1 9 18 4.71
    -2 -9 -18 25.32
    -2 -9 -18 12.63
    2 9 18 16.99
    -2 9 -18 16.84
    2 -10 -18 0.76
    -2 -10 18 2.25
    2 10 -18 4.15
    1 -10 -18 7.82
    -1 -10 18 12.05
    1 10 -18 1.84
    0 -10 -18 14.82
    0 10 -18 20.53
    -1 -10 -18 -0.73
    -1 10 -18 -0.2
    6 0 -19 -0.24
    -6 0 19 1.6
    5 0 -19 0.61
    -5 0 19 -1.84
    -5 0 19 -0.24
    4 0 -19 0.61
    -4 0 19 0.31
    -4 0 19 -0.72
    -3 0 19 -1.04
    -3 0 19 0.49
    3 0 -19 -0.13
    -2 0 19 -1.44
    -2 0 19 -0.93
    -1 0 19 -0.3
    0 0 19 1.34
    1 0 19 2.59
    -1 0 -19 3.54
    -2 0 -19 -2.4
    2 0 19 3.01
    3 0 19 -1.14
    -3 0 -19 1.06
    -4 0 -19 -0.02
    4 0 19 -1.07
    6 -1 -19 -2.53
    -6 -1 19 0.31
    -6 1 19 6.73
    -6 1 19 2.86
    6 1 -19 -0.04
    -5 -1 19 0.64
    5 -1 -19 -0.8
    -5 1 19 6.14
    5 1 -19 2.33
    -5 1 19 7.42
    -4 -1 19 9.27
    -4 -1 19 9.43
    4 -1 -19 9.65
    -4 1 19 5.31
    4 1 -19 7.48
    -4 1 19 9.42
    -3 -1 19 46.02
    -3 -1 19 45.45
    3 -1 -19 52.7
    -3 1 19 45.01
    3 1 -19 44.5
    -3 1 19 51.9
    -2 -1 19 13.74
    -2 -1 19 15.85
    2 1 -19 17.01
    -2 1 19 14.79
    -1 -1 19 19.7
    -1 1 19 14.63
    0 -1 19 3.37
    0 1 19 1.04
    -1 -1 -19 32.53
    1 -1 19 19.79
    1 1 19 29.21
    -2 -1 -19 12.45
    2 -1 19 9.12
    2 1 19 9.12
    -2 1 -19 9.21
    3 -1 19 48.53
    -3 -1 -19 52.88
    3 1 19 59.71
    -3 1 -19 48.93
    4 -1 19 1.39
    -4 -1 -19 -2.11
    -4 1 -19 3.65
    4 1 19 0.16
    -6 -2 19 3.15
    6 -2 -19 2.7
    -6 2 19 0.02
    -6 2 19 -1.68
    6 2 -19 0.05
    -5 -2 19 2.14
    5 -2 -19 5.8
    -5 2 19 2.86
    -5 2 19 5.82
    5 2 -19 6.23
    -4 -2 19 11.12
    -4 -2 19 10.55
    4 -2 -19 13.27
    4 2 -19 19.09
    -4 2 19 11.33
    -4 2 19 12.86
    -3 -2 19 0.03
    3 -2 -19 0.1
    3 -2 -19 1.29
    -3 -2 19 -0.35
    -3 2 19 -0.93
    3 2 -19 1.84
    -3 2 19 -0.15
    -2 -2 19 4.32
    -2 -2 19 7.36
    2 2 -19 6.89
    -2 2 19 8.53
    -1 -2 19 23.22
    -1 2 19 13.96
    0 -2 19 21.46
    0 2 19 18.85
    -1 -2 -19 10.34
    1 -2 19 10.52
    1 2 19 13.16
    -2 -2 -19 6.01
    2 -2 19 2.68
    -2 2 -19 -0.77
    2 2 19 2.18
    3 -2 19 2.82
    -3 -2 -19 1.72
    -3 2 -19 -1.2
    3 2 19 1.33
    4 -2 19 1.77
    -4 -2 -19 -0.41
    4 2 19 2.34
    -4 2 -19 0.15
    6 -3 -19 4.97
    6 3 -19 2.13
    -5 -3 19 0.28
    5 -3 -19 -0.46
    -5 3 19 2.08
    5 3 -19 3.21
    -5 3 19 -0.28
    -4 -3 19 0.13
    4 -3 -19 3.07
    -4 3 19 1.76
    -4 3 19 1.2
    4 3 -19 0.82
    -3 -3 19 -0.6
    3 -3 -19 0.61
    -3 -3 19 -2.13
    -3 3 19 2
    -3 3 19 -2.34
    3 3 -19 0.95
    -2 -3 19 0.91
    2 -3 -19 0.75
    -2 -3 19 1.79
    -2 3 19 -0.72
    2 3 -19 0.69
    -1 -3 19 -0.82
    -1 3 19 0.99
    0 -3 19 3.7
    0 3 19 0.69
    1 -3 19 1.46
    -1 -3 -19 -1.19
    1 3 19 -1.38
    -2 -3 -19 0.23
    2 -3 19 4.5
    2 3 19 3.09
    3 -3 19 1.28
    -3 -3 -19 0.77
    3 3 19 0.36
    -3 3 -19 0.81
    4 -3 19 0.07
    -4 -3 -19 0.48
    -4 3 -19 3.98
    4 3 19 0.94
    -5 -4 19 1.89
    5 4 -19 0.32
    -5 4 19 1
    -4 -4 19 0.93
    4 4 -19 -2.11
    -4 4 19 3.91
    -4 4 19 2.92
    -3 -4 19 0.9
    -3 -4 19 1.49
    3 -4 -19 -1.6
    -3 4 19 1.73
    3 4 -19 5.17
    -3 4 19 -1.43
    2 -4 -19 -0.62
    -2 -4 19 -2.95
    -2 -4 19 -4.49
    2 4 -19 0.6
    -2 4 19 -1.25
    -1 -4 19 7.74
    -1 4 19 0.95
    0 -4 -19 1.68
    0 -4 19 -0.68
    0 4 19 -1.24
    1 -4 19 4.06
    -1 -4 -19 5.68
    1 4 19 4.9
    2 -4 19 1.9
    -2 -4 -19 0.72
    2 4 19 -0.17
    3 -4 19 -0.27
    -3 -4 -19 -2.35
    3 4 19 -1.98
    4 -4 19 -0.66
    -4 -4 -19 -0.83
    -4 4 -19 2.42
    4 4 19 -2.04
    -5 -5 19 -0.17
    5 5 -19 1.69
    -5 5 19 2.4
    -4 -5 19 0.06
    4 -5 -19 1.11
    -4 5 19 3.87
    4 5 -19 1.04
    3 -5 -19 7.96
    -3 -5 19 7.55
    -3 -5 19 13.54
    3 5 -19 15.58
    -3 5 19 10.73
    -2 -5 19 12.97
    2 -5 -19 13.43
    2 5 -19 17.12
    -2 5 19 14.94
    1 -5 -19 -0.7
    -1 -5 19 0.49
    -1 5 19 1.89
    1 5 -19 1.3
    0 -5 19 0.47
    0 -5 -19 0.93
    0 5 19 -1.26
    -1 -5 -19 -0.02
    1 -5 19 1.24
    1 5 19 -0.3
    2 -5 19 28.81
    -2 -5 -19 24.34
    2 5 19 27.82
    3 -5 19 9.06
    -3 -5 -19 5.96
    3 5 19 6.85
    4 -5 19 0.33
    -4 -5 -19 0.28
    4 5 19 -1.45
    -5 -6 19 8.37
    5 6 -19 17.31
    -5 6 19 15.75
    4 -6 -19 1.94
    -4 -6 19 0.37
    -4 6 19 3.39
    4 6 -19 3.59
    -3 -6 19 1.58
    3 -6 -19 -0.66
    3 6 -19 2.62
    -2 -6 19 4.77
    2 -6 -19 3.36
    -2 6 19 8.19
    2 6 -19 9.15
    1 -6 -19 3.82
    -1 -6 19 7.84
    1 6 -19 15.25
    -1 6 19 8.4
    0 -6 19 48.49
    0 6 19 40.8
    -1 -6 -19 23.97
    1 -6 19 21.42
    1 6 19 22.18
    -2 -6 -19 -1.24
    2 -6 19 0.16
    -2 6 -19 4.35
    2 6 19 -1.91
    -3 -6 -19 0.79
    3 -6 19 1.54
    -3 6 -19 0.41
    3 6 19 -0.95
    4 -7 -19 5.41
    -4 -7 19 1.36
    -4 7 19 7.48
    4 7 -19 5.78
    -3 -7 19 7.03
    3 -7 -19 5.42
    3 7 -19 1.52
    -2 -7 19 6.34
    2 -7 -19 8.11
    2 7 -19 5.33
    1 -7 -19 1.89
    -1 -7 19 0.08
    1 7 -19 4.91
    -1 7 19 2.16
    0 -7 19 1.97
    0 -7 -19 2.41
    0 -7 -19 5.01
    0 7 -19 3.01
    0 7 19 5.26
    -1 -7 -19 2.62
    1 -7 19 7.73
    -1 7 -19 4.8
    1 7 19 7.34
    2 -7 19 0.44
    -2 -7 -19 0.02
    -2 7 -19 0.41
    2 7 19 5.12
    -3 -7 -19 4.08
    -3 7 -19 2.78
    3 7 19 1.56
    4 8 -19 -0.4
    3 -8 -19 -0.12
    -3 -8 19 -2.24
    3 8 -19 1.94
    2 -8 -19 -1.46
    -2 -8 19 -1.63
    2 8 -19 1.54
    1 -8 -19 -2.44
    -1 -8 19 2.02
    1 8 -19 -0.46
    0 -8 19 -1.36
    0 -8 -19 0.07
    0 -8 -19 -0.76
    0 8 19 -0.08
    1 -8 19 2.11
    -1 -8 -19 1.33
    -1 -8 -19 0.19
    1 8 19 1.01
    -1 8 -19 1.93
    -2 -8 -19 -3.37
    2 8 19 -0.26
    -2 8 -19 0.61
    3 -9 -19 3.23
    3 9 -19 1.71
    2 -9 -19 0.77
    -2 -9 19 -2.65
    2 9 -19 1.37
    -1 -9 19 2.11
    1 -9 -19 0.37
    1 9 -19 0.54
    0 -9 -19 -2.49
    0 -9 19 -1.83
    -1 -9 -19 1.46
    -1 -9 -19 4.23
    1 9 19 0.54
    -1 9 -19 0.68
    -5 0 20 5.24
    5 0 -20 2.46
    -5 0 20 3.78
    -4 0 20 9.21
    4 0 -20 4.77
    -4 0 20 7.96
    -3 0 20 31.55
    3 0 -20 32.37
    -3 0 20 31.79
    -2 0 20 1.12
    -1 0 20 1.65
    0 0 20 1.82
    1 0 20 1.78
    2 0 20 7.44
    -2 0 -20 2.58
    3 0 20 3
    -3 0 -20 1.37
    -4 0 -20 18.77
    4 0 20 17.15
    5 -1 -20 1.58
    -5 -1 20 -1.15
    -5 -1 20 0.33
    -5 1 20 1.21
    5 1 -20 2.23
    -5 1 20 1.73
    -4 -1 20 -0.54
    4 -1 -20 -0.41
    -4 -1 20 0.63
    -4 1 20 1.66
    4 1 -20 -1.62
    -4 1 20 -0.03
    -3 -1 20 14.73
    3 -1 -20 7.75
    -3 -1 20 14.05
    -3 1 20 11.65
    3 1 -20 11.47
    -3 1 20 9.91
    -2 -1 20 -0.12
    -2 1 20 -0.74
    -1 -1 20 2.41
    -1 1 20 4.3
    0 -1 20 19.43
    0 1 20 18.13
    -1 -1 -20 1.32
    1 -1 20 -2.23
    1 1 20 -0.95
    -2 -1 -20 1.46
    2 -1 20 0.47
    -2 1 -20 3.21
    2 1 20 1.62
    -3 -1 -20 0.49
    3 -1 20 -1.18
    -3 1 -20 -0.02
    3 1 20 0.23
    4 -1 20 4.51
    -4 -1 -20 6.43
    4 1 20 4.94
    -4 1 -20 1.51
    -5 -2 20 4.93
    5 -2 -20 2.58
    5 2 -20 3.8
    -5 2 20 6.88
    -5 2 20 6.92
    4 -2 -20 2.34
    -4 -2 20 5.66
    -4 -2 20 6.05
    -4 2 20 2.15
    4 2 -20 1.75
    -4 2 20 2.84
    3 -2 -20 1.4
    -3 -2 20 4.34
    -3 -2 20 2.8
    -3 2 20 4.67
    -3 2 20 5.51
    3 2 -20 4.65
    -2 -2 20 2.96
    -2 -2 20 4.71
    -2 2 20 3
    -1 -2 20 0.38
    -1 2 20 -1.08
    0 -2 20 12.35
    0 2 20 5.88
    1 -2 20 11.76
    -1 -2 -20 16.88
    1 2 20 14.8
    -2 -2 -20 13.7
    2 -2 20 17.83
    2 2 20 14.01
    -3 -2 -20 5.61
    3 -2 20 4.94
    3 2 20 4.97
    -3 2 -20 3.22
    -4 -2 -20 2.14
    4 -2 20 2.52
    -4 2 -20 6.78
    4 2 20 1.06
    5 -3 -20 -2
    -5 -3 20 -2.91
    -5 3 20 -0.03
    -5 3 20 2.1
    5 3 -20 -0.73
    -4 -3 20 2.33
    -4 -3 20 1.83
    4 3 -20 0.25
    -4 3 20 -1.92
    -4 3 20 -1.35
    -3 -3 20 6.06
    -3 -3 20 6.26
    3 -3 -20 3.29
    -3 3 20 4.95
    3 3 -20 5.23
    -2 -3 20 -1.56
    -2 -3 20 0.6
    2 -3 -20 -0.18
    -2 3 20 1.98
    2 3 -20 3.38
    -1 -3 20 25.18
    -1 3 20 19.95
    0 -3 20 -0.02
    0 3 20 1.42
    1 -3 20 4.45
    -1 -3 -20 12.57
    1 3 20 5.69
    2 -3 20 2.53
    -2 -3 -20 0.09
    2 3 20 -1.15
    -3 -3 -20 10.08
    3 -3 20 9.74
    -3 3 -20 15.55
    3 3 20 13.31
    -4 -3 -20 0.05
    4 -3 20 0.87
    4 3 20 -1.62
    -4 3 -20 1.57
    -5 -4 20 2.82
    5 4 -20 0.05
    -5 4 20 -0.1
    -4 -4 20 0.57
    -4 -4 20 -1.97
    -4 4 20 3.61
    4 4 -20 -0.29
    -4 4 20 -1.58
    -3 -4 20 2.35
    3 -4 -20 2.69
    -3 -4 20 -1.01
    -3 4 20 3.14
    3 4 -20 3.1
    2 -4 -20 3.12
    -2 -4 20 6.12
    -2 -4 20 3.14
    2 4 -20 5.92
    -2 4 20 6.64
    -1 -4 20 -1.31
    -1 4 20 -1.49
    0 -4 20 3.45
    0 4 20 7.98
    -1 -4 -20 1.87
    1 -4 20 8
    1 4 20 3.4
    2 -4 20 7.97
    -2 -4 -20 7.4
    2 4 20 3.91
    -3 -4 -20 -0.48
    3 -4 20 -2.72
    3 4 20 0.3
    4 -4 20 10.1
    -4 -4 -20 1.38
    -4 4 -20 2.9
    4 4 20 0.2
    -5 -5 20 2.31
    5 5 -20 -2.43
    -5 5 20 7.87
    -4 -5 20 -1.08
    -4 -5 20 -1.26
    4 5 -20 1.49
    -4 5 20 2.26
    3 -5 -20 2.48
    -3 -5 20 -1.53
    -3 -5 20 1.11
    -3 5 20 3.58
    3 5 -20 5.15
    -2 -5 20 2.59
    2 -5 -20 1.1
    2 5 -20 1.29
    -2 5 20 5.94
    1 -5 -20 1.96
    -1 -5 20 0.73
    -1 5 20 0.32
    0 -5 20 0.67
    0 -5 -20 1.5
    0 5 20 3.62
    1 -5 20 7.39
    -1 -5 -20 3.38
    1 5 20 4.22
    2 -5 20 2.54
    -2 -5 -20 9.56
    2 5 20 9.57
    3 -5 20 -1.88
    -3 -5 -20 -0.05
    3 5 20 1.79
    -4 -6 20 0.14
    4 -6 -20 1.71
    4 6 -20 0.81
    3 -6 -20 -1.41
    -3 -6 20 4.05
    3 6 -20 1.03
    -2 -6 20 -0.58
    2 -6 -20 1.46
    2 6 -20 -0.63
    -2 6 20 3.89
    -1 -6 20 2.84
    1 -6 -20 4.2
    -1 6 20 -1.87
    0 -6 -20 4.45
    0 -6 20 9.11
    0 6 20 5.32
    -1 -6 -20 -0.27
    1 -6 20 -1.23
    1 6 20 4.92
    -2 -6 -20 -1.25
    2 -6 20 1.57
    2 6 20 -0.69
    3 -6 20 1.27
    -3 -6 -20 -1.48
    3 6 20 2.02
    -3 6 -20 0.2
    4 -7 -20 10.11
    4 7 -20 1.54
    -3 -7 20 2.53
    3 -7 -20 5.44
    3 7 -20 2.63
    -2 -7 20 7.86
    2 -7 -20 5.12
    2 7 -20 9.35
    -1 -7 20 -0.99
    1 -7 -20 -0.78
    -1 7 20 0.52
    0 -7 -20 7.35
    0 -7 -20 6.65
    0 -7 20 13.71
    0 7 20 8.7
    -1 -7 -20 7.77
    1 -7 20 12.78
    -1 7 -20 9.31
    1 7 20 9.63
    2 -7 20 0.85
    -2 -7 -20 -1.1
    -2 7 -20 3.49
    2 7 20 1.26
    -3 -8 20 1.81
    3 -8 -20 4.45
    3 8 -20 3.76
    2 -8 -20 2.81
    -2 -8 20 -3.1
    2 8 -20 -1.18
    -1 -8 20 1.09
    1 -8 -20 -0.25
    1 8 -20 -1.83
    0 -8 -20 -0.27
    0 -8 -20 -2.6
    0 -8 20 0.58
    0 8 20 -1.25
    -1 -8 -20 5.66
    1 -8 20 9.21
    -1 -8 -20 5.92
    1 8 20 8.23
    -1 8 -20 6.22
    -2 -8 -20 3.71
    2 9 -20 28.74
    -1 -9 20 6.71
    1 -9 -20 -1.16
    1 9 -20 5.7
    0 -9 -20 -0.72
    0 -9 20 -0.42
    -5 0 21 -1.98
    -5 0 21 1.67
    5 0 -21 0.74
    4 0 -21 -0.77
    -4 0 21 0.6
    -4 0 21 -0.61
    -3 0 21 -0.93
    -2 0 21 -1.32
    -1 0 21 -0.53
    0 0 21 -2.14
    1 0 21 3.65
    -2 0 -21 1.35
    2 0 21 -0.51
    -3 0 -21 -0.45
    3 0 21 0.18
    -4 0 -21 2.8
    4 0 21 3.16
    -5 -1 21 0.46
    5 -1 -21 0.77
    -5 -1 21 1.72
    5 1 -21 5.23
    -5 1 21 1.42
    -5 1 21 2.31
    -4 -1 21 13.93
    -4 -1 21 19.33
    4 -1 -21 11.5
    4 1 -21 17.44
    -4 1 21 13.37
    -4 1 21 15.56
    -3 -1 21 2.52
    -3 -1 21 1.93
    -3 1 21 0.63
    -2 -1 21 17.52
    -2 1 21 27.71
    -1 -1 21 0.48
    -1 1 21 0.64
    0 -1 21 1.42
    0 1 21 7.39
    1 -1 21 17.84
    -1 -1 -21 16.13
    1 1 21 13.22
    -2 -1 -21 2.92
    2 -1 21 0.42
    -2 1 -21 4.59
    2 1 21 6.22
    3 -1 21 -0.15
    -3 -1 -21 -1.01
    -3 1 -21 1.08
    3 1 21 0.83
    4 -1 21 4.07
    -4 -1 -21 2.53
    -4 1 -21 4.77
    4 1 21 0.8
    5 -2 -21 -0.56
    -5 -2 21 -0.4
    -5 -2 21 1.58
    -5 2 21 0.16
    -5 2 21 4.61
    5 2 -21 1.91
    -4 -2 21 -0.47
    -4 -2 21 3.41
    4 -2 -21 3.49
    -4 2 21 7.47
    -4 2 21 0.55
    4 2 -21 2.66
    -3 -2 21 0.57
    -3 -2 21 -1.13
    3 2 -21 -0.32
    -3 2 21 -0.15
    -2 -2 21 0.57
    -2 2 21 -1.14
    -1 -2 21 -0.09
    -1 2 21 0.82
    0 -2 21 0.99
    0 2 21 1.41
    1 -2 21 -0.44
    -1 -2 -21 1.82
    1 2 21 3.65
    2 -2 21 5.74
    -2 -2 -21 2
    2 2 21 4.84
    -3 -2 -21 0.74
    3 -2 21 2.23
    -3 2 -21 2.34
    3 2 21 1.61
    -5 -3 21 0.67
    -5 -3 21 4.48
    -5 3 21 1.86
    -5 3 21 3.27
    5 3 -21 3.8
    -4 -3 21 6.88
    -4 -3 21 7.73
    -4 3 21 11.61
    -4 3 21 5.39
    4 3 -21 9.85
    -3 -3 21 -0.61
    -3 -3 21 3.71
    3 -3 -21 2.85
    3 3 -21 3.36
    -3 3 21 3.02
    -2 -3 21 -0.2
    2 -3 -21 0.42
    -2 3 21 0.45
    -1 -3 21 9.16
    -1 3 21 0.97
    0 -3 21 12.51
    0 3 21 12.2
    1 -3 21 30.22
    -1 -3 -21 35.64
    1 3 21 26.19
    -2 -3 -21 4.02
    2 -3 21 2.94
    2 3 21 8.13
    -3 -3 -21 2.43
    3 -3 21 0.24
    3 3 21 -0.96
    5 4 -21 0.26
    -4 -4 21 1.15
    -4 -4 21 2.88
    4 4 -21 5.11
    -4 4 21 2.36
    -3 -4 21 4.7
    3 -4 -21 7.12
    -3 -4 21 3.73
    3 4 -21 8.51
    -3 4 21 3.84
    2 -4 -21 14.66
    -2 -4 21 25.98
    -2 4 21 16.84
    -1 -4 21 12.68
    -1 4 21 12.59
    0 -4 21 3.12
    0 4 21 1.21
    -1 -4 -21 5.51
    1 -4 21 7.15
    1 4 21 1.49
    -2 -4 -21 12.78
    2 -4 21 13.81
    2 4 21 14.72
    3 -4 21 8.2
    -3 -4 -21 -0.24
    3 4 21 9.46
    -4 -5 21 1.3
    -4 -5 21 5.38
    4 5 -21 3.13
    3 -5 -21 4.37
    -3 -5 21 6.25
    -3 -5 21 -0.22
    3 5 -21 3.31
    -3 5 21 1.72
    2 -5 -21 -1.05
    -2 -5 21 -1.28
    -2 5 21 -2.76
    1 -5 -21 5.6
    -1 -5 21 7.02
    -1 5 21 6.22
    0 -5 21 4.06
    0 5 21 3.56
    1 -5 21 1.22
    -1 -5 -21 -1.94
    1 5 21 -0.54
    2 -5 21 3.61
    -2 -5 -21 0.19
    2 5 21 0.72
    -3 -5 -21 -4.81
    3 -5 21 -0.85
    3 5 21 0.37
    -4 -6 21 0.43
    -4 -6 21 -2.44
    4 6 -21 6.33
    -3 -6 21 -0.37
    3 -6 -21 0.96
    3 6 -21 0.18
    2 -6 -21 -1.86
    -2 -6 21 2.9
    -2 6 21 3.13
    2 6 -21 1.11
    1 -6 -21 0.87
    -1 -6 21 3.66
    -1 6 21 4.43
    0 -6 21 4.79
    0 6 21 4.35
    1 -6 21 3.71
    -1 -6 -21 -0.98
    1 6 21 3.22
    2 -6 21 -0.67
    -2 -6 -21 1.9
    2 6 21 1.12
    3 -7 -21 1.79
    -3 -7 21 1.08
    3 7 -21 0.16
    -2 -7 21 -0.08
    2 -7 -21 2.72
    2 7 -21 2.39
    1 -7 -21 4.72
    -1 -7 21 5.34
    -1 7 21 9.38
    0 -7 -21 0.22
    0 -7 21 -0.61
    0 -7 -21 -0.58
    0 7 21 0.73
    1 -7 21 6.23
    -1 -7 -21 3.14
    -1 7 -21 4.36
    1 7 21 12.73
    -2 -7 -21 -0.15
    2 -7 21 -1.48
    2 7 21 5.24
    2 -8 -21 11.31
    -2 -8 21 4.32
    2 8 -21 9.46
    1 -8 -21 3.16
    -1 -8 21 1.51
    0 -8 -21 -1.22
    0 -8 21 -5.41
    0 -8 -21 1.01
    0 8 21 -0.41
    -1 -8 -21 0.29
    -5 0 22 5.66
    5 0 -22 2.26
    -5 0 22 -1.04
    -4 0 22 18.65
    -4 0 22 18.07
    -3 0 22 1.13
    -2 0 22 44.89
    -1 0 22 8.69
    0 0 22 -2.19
    1 0 22 1.82
    2 0 22 5
    -2 0 -22 19.08
    -3 0 -22 31.3
    3 0 22 29.23
    5 -1 -22 6.4
    5 1 -22 11.74
    -4 -1 22 3.96
    -4 -1 22 1.39
    4 1 -22 3.59
    -4 1 22 4.58
    -3 -1 22 -4.35
    -3 1 22 0.11
    -2 -1 22 -0.56
    -2 1 22 0.71
    -1 -1 22 2.7
    -1 1 22 1.03
    0 -1 22 15.12
    0 1 22 12.51
    1 -1 22 7.43
    1 1 22 11.5
    -2 -1 -22 4.72
    2 -1 22 2.16
    2 1 22 3.09
    -3 -1 -22 0.25
    3 -1 22 1.83
    3 1 22 1.36
    -3 1 -22 0.62
    5 2 -22 -0.55
    -4 -2 22 -1.11
    -4 -2 22 0.12
    4 2 -22 3.26
    -4 2 22 2.51
    -3 -2 22 1.12
    -3 2 22 -2.73
    -2 -2 22 0.66
    -2 2 22 0.62
    -1 -2 22 0.31
    -1 2 22 -0.34
    0 -2 22 -0.2
    0 2 22 2.03
    -1 -2 -22 2.77
    1 -2 22 2.59
    1 2 22 2.73
    -2 -2 -22 12.02
    2 -2 22 11.38
    2 2 22 11.97
    -3 -2 -22 2.52
    3 -2 22 1.89
    -3 2 -22 4.55
    3 2 22 0
    -4 -3 22 0.14
    -4 -3 22 -0.43
    4 3 -22 0.64
    -4 3 22 0.74
    -3 -3 22 -0.63
    -3 3 22 4.6
    -2 -3 22 -1.81
    2 -3 -22 1.78
    -2 3 22 4.09
    -1 -3 22 4.49
    -1 3 22 2.04
    0 -3 22 -0.81
    0 3 22 -0.58
    -1 -3 -22 3.02
    1 -3 22 5.22
    1 3 22 2.33
    -2 -3 -22 0.97
    2 -3 22 -0.87
    2 3 22 -1.27
    3 -3 22 0.59
    -3 -3 -22 1.23
    3 3 22 1.39
    -4 -4 22 2.17
    -4 -4 22 -1.89
    -4 4 22 -0.1
    4 4 -22 2.38
    -3 -4 22 6.47
    3 -4 -22 5.5
    -3 -4 22 2.78
    -3 4 22 2.37
    2 -4 -22 4.84
    -2 -4 22 6.03
    -2 4 22 4.58
    -1 -4 22 3.6
    -1 4 22 5.2
    0 -4 22 5.06
    0 4 22 -0.94
    1 -4 22 1.13
    -1 -4 -22 0.02
    1 4 22 2.49
    -2 -4 -22 -0.83
    2 -4 22 -2.04
    2 4 22 -0.22
    -4 -5 22 2.81
    4 5 -22 5.72
    3 -5 -22 1.04
    -3 -5 22 -1.03
    3 5 -22 -1.74
    -3 5 22 2.33
    -2 -5 22 -2.93
    2 -5 -22 2.84
    -2 5 22 1.32
    -1 -5 22 0.35
    1 -5 -22 4.26
    -1 5 22 2.91
    0 -5 22 2.9
    0 5 22 2.47
    1 -5 22 13.78
    -1 -5 -22 13.91
    1 5 22 5.63
    -2 -5 -22 0.34
    2 -5 22 -1.01
    2 5 22 -1.39
    3 -6 -22 0.54
    -3 -6 22 1.24
    3 6 -22 3.3
    2 -6 -22 -1.95
    -2 -6 22 -1.01
    -2 6 22 1.04
    -1 -6 22 8.13
    1 -6 -22 5.38
    -1 6 22 5.12
    0 -6 22 0.33
    0 6 22 -1.45
    1 -6 22 -0.21
    -1 -6 -22 1.52
    1 6 22 0.02
    -2 -6 -22 -1.6
    2 -7 -22 -0.06
    -2 -7 22 1.47
    -1 -7 22 8.03
    1 -7 -22 0.76
    -1 7 22 4.46
    0 -7 22 7.84
    0 -7 -22 5.52
    0 7 22 8.77
    -1 -7 -22 14.05
    1 -7 22 14.53
    1 7 22 11.04
    -4 0 23 0.79
    -3 0 23 0.34
    -2 0 23 1.54
    -1 0 23 -1.09
    0 0 23 -0.04
    1 0 23 -0.9
    2 0 23 0.94
    -3 0 -23 -1.32
    -4 -1 23 0.6
    -4 1 23 2.66
    -3 -1 23 3.42
    -3 1 23 -2.34
    -2 -1 23 2.58
    -2 1 23 0.39
    -1 -1 23 4.26
    -1 1 23 11.22
    0 -1 23 3.23
    0 1 23 5.11
    1 -1 23 4.03
    1 1 23 4.22
    -2 -1 -23 1.78
    2 -1 23 5.61
    2 1 23 -0.73
    -4 -2 23 -1.11
    -4 2 23 3.54
    -3 -2 23 2.24
    -3 2 23 -3.17
    -2 -2 23 3.29
    -2 2 23 1.4
    -1 -2 23 6.61
    -1 2 23 8.71
    0 -2 23 -1.56
    0 2 23 1.42
    1 -2 23 1.71
    1 2 23 2.23
    2 -2 23 8.55
    -2 -2 -23 9.46
    2 2 23 7.99
    -4 -3 23 -1.54
    -4 -3 23 1.57
    -4 3 23 3.14
    -3 -3 23 1.84
    -3 3 23 -1.03
    -2 -3 23 -0.82
    2 -3 -23 6.8
    -2 3 23 5.49
    -1 -3 23 8.8
    -1 3 23 9.63
    0 -3 23 29.68
    0 3 23 33.93
    -1 -3 -23 4.82
    1 -3 23 -1.19
    1 3 23 2.89
    2 -3 23 0.24
    -2 -3 -23 -0.92
    2 3 23 -0.97
    -3 -4 23 0.5
    -3 4 23 1.05
    -2 -4 23 0.65
    2 -4 -23 8.32
    -2 4 23 10.64
    -1 -4 23 1.26
    -1 4 23 7.38
    0 -4 23 -1.95
    0 4 23 0.94
    1 -4 23 -0.63
    -1 -4 -23 2.69
    1 4 23 3.99
    -2 -4 -23 -1.57
    2 -4 23 -2.69
    2 4 23 2.52
    3 -5 -23 0.4
    -3 -5 23 3.19
    -3 5 23 1.33
    -2 -5 23 8.61
    2 -5 -23 2.45
    -2 5 23 9.49
    1 -5 -23 3.65
    -1 -5 23 2.06
    -1 5 23 4.19
    0 -5 23 -1
    0 5 23 0.92
    1 -5 23 2.24
    -1 -5 -23 2.78
    1 5 23 0.54
    -2 -6 23 -4.57
    2 -6 -23 1.06
    -2 6 23 -2.1
    -1 -6 23 -0.8
    1 -6 -23 4.31
    -1 6 23 2.74
    0 -6 23 11.24
    0 6 23 10.01
    -1 -6 -23 3.99
    -3 0 24 8.9
    -2 0 24 -2.39
    -1 0 24 3.59
    0 0 24 -1.39
    1 0 24 1.39
    2 0 24 2.92
    -3 -1 24 3.46
    -3 1 24 2.41
    -2 -1 24 2.43
    -2 1 24 0.7
    -1 -1 24 0.64
    -1 1 24 -2.06
    0 -1 24 -3.48
    0 1 24 3.77
    1 -1 24 3.5
    1 1 24 4.81
    -2 -1 -24 5.44
    2 -1 24 1.61
    2 1 24 -1.01
    -3 -2 24 4.06
    -3 2 24 2.46
    -2 -2 24 5.61
    -2 2 24 5.6
    -1 -2 24 3.14
    -1 2 24 6.74
    0 -2 24 16.39
    0 2 24 18.52
    1 -2 24 8.03
    1 2 24 12.23
    -2 -2 -24 2.23
    2 -2 24 3.22
    2 2 24 3.96
    -3 -3 24 3.31
    -3 3 24 2.63
    -2 -3 24 11.72
    2 -3 -24 13.28
    -2 3 24 14.47
    -1 -3 24 -1.4
    -1 3 24 1.67
    0 -3 24 5.68
    0 3 24 7.57
    1 -3 24 2.19
    1 3 24 0.52
    -2 -4 24 3.57
    2 -4 -24 -1.8
    -2 4 24 2.65
    -1 -4 24 0.2
    -1 4 24 0.06
    0 -4 24 -1.82
    0 4 24 0.65
    1 -4 24 2.07
    1 4 24 -1.65
    2 -5 -24 3.86
    -1 -5 24 4.28
    1 -5 -24 8.64
    -1 5 24 6.96
    0 -5 24 2.93
    0 5 24 -0.85
    -2 0 25 -2.2
    -1 0 25 -2.92
    0 0 25 -4.56
    1 0 25 2.78
    -2 -1 25 6.98
    -2 1 25 8.83
    -1 -1 25 0.63
    -1 1 25 11.18
    0 -1 25 7.12
    0 1 25 2.53
    1 -1 25 3.61
    1 1 25 4.03
    -2 -2 25 6.29
    -2 2 25 0.68
    -1 -2 25 -0.11
    -1 2 25 2.09
    0 -2 25 -1.01
    0 2 25 0.58
    2 -3 -25 1.28
    -2 -3 25 -4.14
    -2 3 25 0.46
    -1 -3 25 0.07
    -1 3 25 -2.32
    0 -3 25 -0.15
    0 3 25 1.24
_refine_special_details
;
Refinement of <i>F</i>^2^ against ALL reflections. The weighted <i>R</i>-factor
<i>wR</i> and goodness of fit <i>S</i> are based on <i>F</i>^2^, conventional
<i>R</i>-factors <i>R</i> are based on <i>F</i>, with <i>F</i> set to zero for
negative <i>F</i>^2^. The threshold expression of <i>F</i>^2^ >
\s(<i>F</i>^2^) is used only for calculating <i>R</i>-factors(gt) <i>etc</i>.
and is not relevant to the choice of reflections for refinement.
<i>R</i>-factors based on <i>F</i>^2^ are statistically about twice as large
as those based on <i>F</i>, and <i>R</i>-factors based on ALL data will be
even larger.
;
_reflns_number_total     3278
_reflns_number_gt     1866
_reflns_threshold_expression     'I>2\s(I)'
_refine_ls_structure_factor_coef     Fsqd
_refine_ls_matrix_type     full
_refine_ls_R_factor_all     0.1170
_refine_ls_R_factor_gt     0.0526
_refine_ls_wR_factor_gt     0.0912
_refine_ls_wR_factor_ref     0.1141
_refine_ls_goodness_of_fit_ref     1.009
_refine_ls_restrained_S_all     1.009
_refine_ls_number_reflns     3278
_refine_ls_number_parameters     155
_refine_ls_number_restraints     0
_refine_ls_hydrogen_treatment     constr
_refine_ls_weighting_scheme     calc
_refine_ls_weighting_details
         'calc w=1/[\s^2^(Fo^2^)+(0.0360P)^2^+0.1195P] where P=(Fo^2^+2Fc^2^)/3'
_atom_sites_solution_hydrogens     geom
_atom_sites_solution_primary     iterative
_atom_sites_solution_secondary     difmap
_refine_ls_shift/su_max     0.000
_refine_ls_shift/su_mean     0.000
_refine_diff_density_max     0.316
_refine_diff_density_min     -0.338
_refine_ls_extinction_method     none
_refine_ls_extinction_coef     ?
loop_
    _atom_type_symbol
    _atom_type_description
    _atom_type_scat_dispersion_real
    _atom_type_scat_dispersion_imag
    _atom_type_scat_source
    'C' 'C' 0.0033 0.0016
                         'International Tables Vol C Tables 4.2.6.8 and 6.1.1.4'
    'H' 'H' 0.0000 0.0000
                         'International Tables Vol C Tables 4.2.6.8 and 6.1.1.4'
    'N' 'N' 0.0061 0.0033
                         'International Tables Vol C Tables 4.2.6.8 and 6.1.1.4'
    'S' 'S' 0.1246 0.1234
                         'International Tables Vol C Tables 4.2.6.8 and 6.1.1.4'
_computing_data_collection
;
APEX2 (Bruker, 2009)
;
_computing_cell_refinement
;
SAINT  (Bruker, 2009)
;
_computing_data_reduction
;
SAINT (Bruker, 2009)
;
_computing_structure_solution
;
SIR2004 (Burla <i>et al.</i>,  2007)
;
_computing_structure_refinement
;
SHELXL (Sheldrick, 2008)
;
_computing_molecular_graphics
;
Mercury (Macrae <i>et al.</i>,  2008)
;
_computing_publication_material
;
pubICIF (Westrip, 2010)
;
loop_
    _atom_site_type_symbol
    _atom_site_label
    _atom_site_fract_x
    _atom_site_fract_y
    _atom_site_fract_z
    _atom_site_U_iso_or_equiv
    _atom_site_adp_type
    _atom_site_calc_flag
    _atom_site_occupancy
    _atom_site_disorder_assembly
    _atom_site_disorder_group
    S S1 0.60407(11) 0.46509(6) 0.32887(4) 0.0264(2) Uani d 1 . .
    S S2 0.40927(14) 0.70252(7) 0.35563(4) 0.0347(2) Uani d 1 . .
    N N1 0.3416(3) 0.5804(2) 0.24001(12) 0.0255(6) Uani d 1 . .
    C C7 0.7321(5) 0.5087(3) 0.41139(15) 0.0339(8) Uani d 1 . .
    H H7A 0.8107 0.5824 0.4080 0.041 Uiso calc 1 . .
    H H7B 0.6267 0.5204 0.4430 0.041 Uiso calc 1 . .
    C C13 1.0788(5) 0.3979(3) 0.41109(14) 0.0297(7) Uani d 1 . .
    H H13 1.1215 0.4545 0.3811 0.036 Uiso calc 1 . .
    C C8 0.8810(5) 0.4086(2) 0.43476(14) 0.0266(7) Uani d 1 . .
    C C6 0.4390(4) 0.5890(2) 0.30345(14) 0.0240(7) Uani d 1 . .
    C C12 1.2139(5) 0.3046(3) 0.43127(14) 0.0298(7) Uani d 1 . .
    H H12 1.3454 0.2991 0.4143 0.036 Uiso calc 1 . .
    C C3 -0.0478(5) 0.4953(3) 0.16795(17) 0.0382(8) Uani d 1 . .
    H H3A -0.1839 0.4561 0.1702 0.046 Uiso calc 1 . .
    H H3B -0.0354 0.5148 0.1209 0.046 Uiso calc 1 . .
    C C9 0.8232(5) 0.3239(3) 0.48066(15) 0.0305(7) Uani d 1 . .
    H H9 0.6921 0.3301 0.4979 0.037 Uiso calc 1 . .
    C C14 1.3055(5) 0.1182(3) 0.49932(17) 0.0429(9) Uani d 1 . .
    H H14A 1.3890 0.0976 0.4633 0.064 Uiso calc 1 . .
    H H14B 1.2243 0.0502 0.5108 0.064 Uiso calc 1 . .
    H H14C 1.3983 0.1429 0.5383 0.064 Uiso calc 1 . .
    C C5 0.1796(4) 0.6661(3) 0.21235(15) 0.0299(7) Uani d 1 . .
    H H5A 0.2074 0.6898 0.1671 0.036 Uiso calc 1 . .
    H H5B 0.1853 0.7368 0.2407 0.036 Uiso calc 1 . .
    C C1 0.3454(5) 0.4735(3) 0.19726(15) 0.0305(7) Uani d 1 . .
    H H1A 0.4574 0.4201 0.2160 0.037 Uiso calc 1 . .
    H H1B 0.3747 0.4960 0.1520 0.037 Uiso calc 1 . .
    C C2 0.1319(5) 0.4110(3) 0.19406(16) 0.0345(8) Uani d 1 . .
    H H2A 0.1086 0.3829 0.2389 0.041 Uiso calc 1 . .
    H H2B 0.1320 0.3425 0.1643 0.041 Uiso calc 1 . .
    C C11 1.1563(5) 0.2185(3) 0.47668(14) 0.0283(7) Uani d 1 . .
    C C10 0.9587(5) 0.2306(3) 0.50101(14) 0.0307(7) Uani d 1 . .
    H H10 0.9166 0.1748 0.5316 0.037 Uiso calc 1 . .
    C C4 -0.0398(5) 0.6094(3) 0.20983(16) 0.0344(8) Uani d 1 . .
    H H4A -0.1466 0.6648 0.1899 0.041 Uiso calc 1 . .
    H H4B -0.0716 0.5913 0.2555 0.041 Uiso calc 1 . .
loop_
    _atom_site_aniso_label
    _atom_site_aniso_U_11
    _atom_site_aniso_U_22
    _atom_site_aniso_U_33
    _atom_site_aniso_U_12
    _atom_site_aniso_U_13
    _atom_site_aniso_U_23
    S1 0.0309(4) 0.0220(4) 0.0259(4) 0.0032(3) 0.0012(3) -0.0015(3)
    S2 0.0515(5) 0.0223(4) 0.0299(5) 0.0053(4) 0.0030(4) -0.0025(3)
    N1 0.0258(13) 0.0230(13) 0.0272(14) 0.0022(11) 0.0009(11) -0.0022(11)
    C7 0.0435(19) 0.0309(18) 0.0250(17) 0.0050(15) -0.0067(14) -0.0050(14)
    C13 0.0354(18) 0.0271(17) 0.0255(17) -0.0063(14) -0.0015(14) 0.0020(13)
    C8 0.0323(17) 0.0218(16) 0.0247(16) -0.0006(14) -0.0019(13) -0.0047(13)
    C6 0.0267(16) 0.0218(15) 0.0243(16) -0.0014(13) 0.0066(13) 0.0020(12)
    C12 0.0280(16) 0.0341(18) 0.0271(17) -0.0025(15) 0.0023(13) -0.0009(14)
    C3 0.0307(17) 0.0354(19) 0.047(2) -0.0068(14) -0.0010(15) 0.0049(16)
    C9 0.0315(17) 0.0338(18) 0.0260(17) -0.0003(15) 0.0016(13) -0.0018(14)
    C14 0.048(2) 0.0357(19) 0.041(2) 0.0072(17) -0.0157(17) -0.0013(16)
    C5 0.0329(17) 0.0254(16) 0.0306(18) 0.0045(14) -0.0009(14) 0.0040(14)
    C1 0.0332(17) 0.0306(17) 0.0264(17) 0.0035(15) -0.0022(13) -0.0069(14)
    C2 0.0395(19) 0.0282(17) 0.0341(19) -0.0037(15) -0.0041(15) -0.0013(14)
    C11 0.0303(17) 0.0277(16) 0.0247(17) -0.0011(14) -0.0073(13) -0.0037(13)
    C10 0.0408(19) 0.0262(17) 0.0240(17) -0.0052(15) -0.0017(14) 0.0056(13)
    C4 0.0304(17) 0.0333(18) 0.039(2) 0.0040(15) 0.0025(14) 0.0084(15)
_geom_special_details
;
All e.s.d.'s (except the e.s.d. in the dihedral angle between two l.s. planes)
are estimated using the full covariance matrix. The cell e.s.d.'s are taken
into account individually in the estimation of e.s.d.'s in distances, angles
and torsion angles; correlations between e.s.d.'s in cell parameters are only
used when they are defined by crystal symmetry. An approximate (isotropic)
treatment of cell e.s.d.'s is used for estimating e.s.d.'s involving l.s.
planes.
;
loop_
    _geom_bond_atom_site_label_1
    _geom_bond_atom_site_label_2
    _geom_bond_site_symmetry_2
    _geom_bond_distance
    _geom_bond_publ_flag
    S1 C7 . 1.814(3) ?
    S1 C6 . 1.778(3) ?
    S2 C6 . 1.664(3) ?
    N1 C6 . 1.344(3) ?
    N1 C5 . 1.466(3) ?
    N1 C1 . 1.471(3) ?
    C7 H7A . 0.9700 ?
    C7 H7B . 0.9700 ?
    C7 C8 . 1.505(4) ?
    C13 H13 . 0.9300 ?
    C13 C8 . 1.384(4) ?
    C13 C12 . 1.382(4) ?
    C8 C9 . 1.392(4) ?
    C12 H12 . 0.9300 ?
    C12 C11 . 1.395(4) ?
    C3 H3A . 0.9700 ?
    C3 H3B . 0.9700 ?
    C3 C2 . 1.523(4) ?
    C3 C4 . 1.524(4) ?
    C9 H9 . 0.9300 ?
    C9 C10 . 1.384(4) ?
    C14 H14A . 0.9600 ?
    C14 H14B . 0.9600 ?
    C14 H14C . 0.9600 ?
    C14 C11 . 1.504(4) ?
    C5 H5A . 0.9700 ?
    C5 H5B . 0.9700 ?
    C5 C4 . 1.519(4) ?
    C1 H1A . 0.9700 ?
    C1 H1B . 0.9700 ?
    C1 C2 . 1.513(4) ?
    C2 H2A . 0.9700 ?
    C2 H2B . 0.9700 ?
    C11 C10 . 1.391(4) ?
    C10 H10 . 0.9300 ?
    C4 H4A . 0.9700 ?
    C4 H4B . 0.9700 ?
loop_
    _geom_angle_atom_site_label_1
    _geom_angle_atom_site_label_2
    _geom_angle_atom_site_label_3
    _geom_angle_site_symmetry_1
    _geom_angle_site_symmetry_3
    _geom_angle
    _geom_angle_publ_flag
    C6 S1 C7 . . 103.63(13) ?
    C6 N1 C5 . . 122.3(2) ?
    C6 N1 C1 . . 124.4(2) ?
    C5 N1 C1 . . 111.9(2) ?
    S1 C7 H7A . . 110.5 ?
    S1 C7 H7B . . 110.5 ?
    H7A C7 H7B . . 108.7 ?
    C8 C7 S1 . . 106.24(19) ?
    C8 C7 H7A . . 110.5 ?
    C8 C7 H7B . . 110.5 ?
    C8 C13 H13 . . 119.4 ?
    C12 C13 H13 . . 119.4 ?
    C12 C13 C8 . . 121.2(3) ?
    C13 C8 C7 . . 121.1(3) ?
    C13 C8 C9 . . 118.1(3) ?
    C9 C8 C7 . . 120.8(3) ?
    S2 C6 S1 . . 121.57(17) ?
    N1 C6 S1 . . 113.9(2) ?
    N1 C6 S2 . . 124.6(2) ?
    C13 C12 H12 . . 119.4 ?
    C13 C12 C11 . . 121.1(3) ?
    C11 C12 H12 . . 119.4 ?
    H3A C3 H3B . . 108.1 ?
    C2 C3 H3A . . 109.5 ?
    C2 C3 H3B . . 109.5 ?
    C2 C3 C4 . . 110.8(3) ?
    C4 C3 H3A . . 109.5 ?
    C4 C3 H3B . . 109.5 ?
    C8 C9 H9 . . 119.6 ?
    C10 C9 C8 . . 120.7(3) ?
    C10 C9 H9 . . 119.6 ?
    H14A C14 H14B . . 109.5 ?
    H14A C14 H14C . . 109.5 ?
    H14B C14 H14C . . 109.5 ?
    C11 C14 H14A . . 109.5 ?
    C11 C14 H14B . . 109.5 ?
    C11 C14 H14C . . 109.5 ?
    N1 C5 H5A . . 109.8 ?
    N1 C5 H5B . . 109.8 ?
    N1 C5 C4 . . 109.5(2) ?
    H5A C5 H5B . . 108.2 ?
    C4 C5 H5A . . 109.8 ?
    C4 C5 H5B . . 109.8 ?
    N1 C1 H1A . . 109.8 ?
    N1 C1 H1B . . 109.8 ?
    N1 C1 C2 . . 109.4(2) ?
    H1A C1 H1B . . 108.2 ?
    C2 C1 H1A . . 109.8 ?
    C2 C1 H1B . . 109.8 ?
    C3 C2 H2A . . 109.5 ?
    C3 C2 H2B . . 109.5 ?
    C1 C2 C3 . . 110.7(2) ?
    C1 C2 H2A . . 109.5 ?
    C1 C2 H2B . . 109.5 ?
    H2A C2 H2B . . 108.1 ?
    C12 C11 C14 . . 120.9(3) ?
    C10 C11 C12 . . 117.5(3) ?
    C10 C11 C14 . . 121.6(3) ?
    C9 C10 C11 . . 121.4(3) ?
    C9 C10 H10 . . 119.3 ?
    C11 C10 H10 . . 119.3 ?
    C3 C4 H4A . . 109.6 ?
    C3 C4 H4B . . 109.6 ?
    C5 C4 C3 . . 110.3(3) ?
    C5 C4 H4A . . 109.6 ?
    C5 C4 H4B . . 109.6 ?
    H4A C4 H4B . . 108.1 ?
loop_
    _geom_torsion_atom_site_label_1
    _geom_torsion_atom_site_label_2
    _geom_torsion_atom_site_label_3
    _geom_torsion_atom_site_label_4
    _geom_torsion_site_symmetry_1
    _geom_torsion_site_symmetry_2
    _geom_torsion_site_symmetry_3
    _geom_torsion_site_symmetry_4
    _geom_torsion
    _geom_torsion_publ_flag
    S1 C7 C8 C13 . . . . 79.9(3) ?
    S1 C7 C8 C9 . . . . -99.8(3) ?
    N1 C5 C4 C3 . . . . -57.0(3) ?
    N1 C1 C2 C3 . . . . 56.7(3) ?
    C7 S1 C6 S2 . . . . -6.6(2) ?
    C7 S1 C6 N1 . . . . 174.4(2) ?
    C7 C8 C9 C10 . . . . 178.7(3) ?
    C13 C8 C9 C10 . . . . -1.1(4) ?
    C13 C12 C11 C14 . . . . -179.0(3) ?
    C13 C12 C11 C10 . . . . -0.3(4) ?
    C8 C13 C12 C11 . . . . -0.6(4) ?
    C8 C9 C10 C11 . . . . 0.3(4) ?
    C6 S1 C7 C8 . . . . -178.0(2) ?
    C6 N1 C5 C4 . . . . -105.1(3) ?
    C6 N1 C1 C2 . . . . 104.9(3) ?
    C12 C13 C8 C7 . . . . -178.5(3) ?
    C12 C13 C8 C9 . . . . 1.3(4) ?
    C12 C11 C10 C9 . . . . 0.5(4) ?
    C14 C11 C10 C9 . . . . 179.1(3) ?
    C5 N1 C6 S1 . . . . 172.6(2) ?
    C5 N1 C6 S2 . . . . -6.4(4) ?
    C5 N1 C1 C2 . . . . -61.5(3) ?
    C1 N1 C6 S1 . . . . 7.5(3) ?
    C1 N1 C6 S2 . . . . -171.5(2) ?
    C1 N1 C5 C4 . . . . 61.8(3) ?
    C2 C3 C4 C5 . . . . 53.9(3) ?
    C4 C3 C2 C1 . . . . -53.9(3) ?
_iucr_refine_instructions_details
;
TITL 5117_0m in P2(1)/c
CELL 0.71073 6.3081 11.2191 19.8399 90 96.133 90
ZERR 4 0.0004 0.0007 0.0013 0 0.005 0
LATT 1
SYMM -X,0.5+Y,0.5-Z
SFAC C H N S
UNIT 56 76 4 8
L.S. 40
PLAN  10
BOND $H
CONF
more -3
fmap 2 53
acta 52
OMIT 0 0 2
REM <olex2.extras>
REM <HklSrc "%.\\5117_0m.hkl">
REM </olex2.extras>
WGHT    0.036000    0.119500
FVAR       0.20568
S1    4    0.604069    0.465093    0.328871    11.00000    0.03089    0.02195 =
         0.02590   -0.00152    0.00116    0.00324
S2    4    0.409267    0.702519    0.355633    11.00000    0.05154    0.02232 =
         0.02992   -0.00248    0.00299    0.00532
N1    3    0.341578    0.580379    0.240015    11.00000    0.02580    0.02296 =
         0.02724   -0.00217    0.00091    0.00224
C7    1    0.732051    0.508730    0.411389    11.00000    0.04354    0.03089 =
         0.02499   -0.00496   -0.00666    0.00497
AFIX  23
H7A   2    0.810670    0.582422    0.408048    11.00000   -1.20000
H7B   2    0.626662    0.520379    0.442980    11.00000   -1.20000
AFIX   0
C13   1    1.078787    0.397925    0.411086    11.00000    0.03537    0.02705 =
         0.02550    0.00198   -0.00150   -0.00634
AFIX  43
H13   2    1.121491    0.454538    0.381070    11.00000   -1.20000
AFIX   0
C8    1    0.881025    0.408644    0.434756    11.00000    0.03228    0.02180 =
         0.02468   -0.00475   -0.00190   -0.00062
C6    1    0.439002    0.589045    0.303449    11.00000    0.02668    0.02178 =
         0.02432    0.00202    0.00664   -0.00144
C12   1    1.213907    0.304587    0.431267    11.00000    0.02803    0.03410 =
         0.02714   -0.00093    0.00230   -0.00249
AFIX  43
H12   2    1.345400    0.299089    0.414295    11.00000   -1.20000
AFIX   0
C3    1   -0.047818    0.495255    0.167953    11.00000    0.03071    0.03539 =
         0.04749    0.00489   -0.00103   -0.00680
AFIX  23
H3A   2   -0.183948    0.456073    0.170219    11.00000   -1.20000
H3B   2   -0.035369    0.514776    0.120910    11.00000   -1.20000
AFIX   0
C9    1    0.823198    0.323931    0.480662    11.00000    0.03152    0.03382 =
         0.02595   -0.00178    0.00162   -0.00033
AFIX  43
H9    2    0.692142    0.330105    0.497857    11.00000   -1.20000
AFIX   0
C14   1    1.305471    0.118233    0.499317    11.00000    0.04783    0.03570 =
         0.04067   -0.00135   -0.01567    0.00722
AFIX 137
H14A  2    1.389005    0.097642    0.463317    11.00000   -1.50000
H14B  2    1.224343    0.050155    0.510759    11.00000   -1.50000
H14C  2    1.398274    0.142907    0.538330    11.00000   -1.50000
AFIX   0
C5    1    0.179626    0.666119    0.212350    11.00000    0.03290    0.02540 =
         0.03057    0.00405   -0.00087    0.00453
AFIX  23
H5A   2    0.207429    0.689796    0.167101    11.00000   -1.20000
H5B   2    0.185266    0.736783    0.240656    11.00000   -1.20000
AFIX   0
C1    1    0.345352    0.473486    0.197264    11.00000    0.03323    0.03059 =
         0.02640   -0.00689   -0.00218    0.00349
AFIX  23
H1A   2    0.457373    0.420065    0.216027    11.00000   -1.20000
H1B   2    0.374685    0.495982    0.151973    11.00000   -1.20000
AFIX   0
C2    1    0.131883    0.411040    0.194064    11.00000    0.03954    0.02818 =
         0.03408   -0.00134   -0.00408   -0.00372
AFIX  23
H2A   2    0.108573    0.382855    0.238902    11.00000   -1.20000
H2B   2    0.132044    0.342478    0.164283    11.00000   -1.20000
AFIX   0
C11   1    1.156328    0.218477    0.476676    11.00000    0.03033    0.02768 =
         0.02472   -0.00367   -0.00727   -0.00115
C10   1    0.958677    0.230564    0.501008    11.00000    0.04082    0.02618 =
         0.02402    0.00564   -0.00165   -0.00517
AFIX  43
H10   2    0.916637    0.174752    0.531589    11.00000   -1.20000
AFIX   0
C4    1   -0.039786    0.609374    0.209830    11.00000    0.03044    0.03332 =
         0.03906    0.00836    0.00246    0.00401
AFIX  23
H4A   2   -0.146616    0.664838    0.189889    11.00000   -1.20000
H4B   2   -0.071576    0.591299    0.255493    11.00000   -1.20000
HKLF 4
REM  5117_0m in P2(1)/c
REM R1 =  0.0526 for   1866 Fo > 4sig(Fo)  and  0.1170 for all   3278 data
REM    155 parameters refined using      0 restraints
END
WGHT      0.0360      0.1195
REM Highest difference peak  0.316,  deepest hole -0.338,  1-sigma level  0.075
Q1    1   0.4832  0.6603  0.1386  11.00000  0.05    0.32
Q2    1  -0.0955  0.3233  0.1420  11.00000  0.05    0.31
Q3    1   0.4230  0.8172  0.3187  11.00000  0.05    0.31
Q4    1   0.0729  0.6420  0.2209  11.00000  0.05    0.30
Q5    1  -0.0002  0.4411  0.2609  11.00000  0.05    0.29
Q6    1   1.3071  0.1326  0.5586  11.00000  0.05    0.27
Q7    1  -0.1779  0.4794  0.2828  11.00000  0.05    0.27
Q8    1   0.5054  0.4570  0.3799  11.00000  0.05    0.26
Q9    1   0.5990  0.3391  0.4384  11.00000  0.05    0.26
Q10   1   1.2923  0.0788  0.3992  11.00000  0.05    0.26
REM The information below was added by Olex2.
REM
REM R1 = 0.0526 for 1866 Fo > 4sig(Fo) and 0.1170 for all 13760 data
REM n/a parameters refined using n/a restraints
REM Highest difference peak 0.32, deepest hole -0.34
REM Mean Shift 0, Max Shift 0.000.
REM +++ Tabular Listing of Refinement Information +++
REM R1_all = 0.1170
REM R1_gt = 0.0526
REM wR_ref = 0.1141
REM GOOF = 1.009
REM Shift_max = 0.000
REM Shift_mean = 0
REM Reflections_all = 13760
REM Reflections_gt = 1866
REM Parameters = n/a
REM Hole = -0.34
REM Peak = 0.32
REM Flack = n/a
;
