# Supplementary material for: Crystal structure of S-(4-methyl­benz­yl) piperidine­dithio­carbamate
Source: Acta Crystallogr E Crystallogr Commun. 2015 Aug 6;71(Pt 9):o647. doi: 10.1107/S2056989015014462 (PMC4555435; doi:10.1107/S2056989015014462)
Supplement: Supplementary file 2 [file e-71-0o647-Isup2.hkl]

# 
# h,k,l, Fc-squared, Fo-squared, sigma(Fo-squared) and status flag 
# 
data_I
_shelx_title ' 5117_0m in P2(1)/c' 
_shelx_refln_list_code          4 
_shelx_F_calc_maximum      156.09 
_exptl_crystal_F_000       568.00 
_reflns_d_resolution_high  0.7608 
 
loop_ 
 _symmetry_equiv_pos_as_xyz 
 'x, y, z' 
 '-x, y+1/2, -z+1/2' 
 '-x, -y, -z' 
 'x, -y-1/2, z-1/2' 
 
_cell_length_a     6.3081 
_cell_length_b    11.2191 
_cell_length_c    19.8399 
_cell_angle_alpha  90.000 
_cell_angle_beta   96.133 
_cell_angle_gamma  90.000 
 
_shelx_F_squared_multiplier     1.000 
 
loop_ 
 _refln_index_h 
 _refln_index_k 
 _refln_index_l 
 _refln_F_squared_calc 
 _refln_F_squared_meas 
 _refln_F_squared_sigma 
 _refln_observed_status 
   1   0   0        6.45       -4.09      5.40 o 
   2   0   0       38.65       43.12     10.57 o 
   3   0   0      253.43      225.02     21.16 o 
   4   0   0     3584.89     3367.67     66.04 o 
   5   0   0     1418.33     1418.64     56.00 o 
   6   0   0      162.08      226.67     38.02 o 
   7   0   0       19.66        5.45     23.82 o 
   8   0   0       21.03       20.70     29.71 o 
   1   1   0      468.95      468.47     13.80 o 
   2   1   0     3014.64     2955.92     36.81 o 
   3   1   0     1654.68     1597.39     35.57 o 
   4   1   0      775.19      777.05     31.11 o 
   5   1   0       10.44       16.95     13.19 o 
   6   1   0       50.48       62.02     17.78 o 
   7   1   0       11.69       12.16     18.13 o 
   8   1   0       44.41       17.85     24.09 o 
   0   2   0     2286.71     2192.41     47.32 o 
   1   2   0      943.59      909.22     19.43 o 
   2   2   0       98.95      109.37     13.84 o 
   3   2   0     2225.68     2279.40     50.44 o 
   4   2   0      221.83      200.86     20.04 o 
   5   2   0       97.60      116.75     18.95 o 
   6   2   0       60.12       67.24     16.75 o 
   7   2   0       15.02       17.87     21.14 o 
   8   2   0       49.45       65.82     28.19 o 
   1   3   0       53.53       54.85     13.05 o 
   2   3   0      776.95      745.37     22.41 o 
   3   3   0       73.66       59.11     14.55 o 
   4   3   0      458.80      534.84     34.31 o 
   5   3   0      261.65      296.17     26.38 o 
   6   3   0        2.58       -4.85     14.17 o 
   7   3   0       32.08       12.21     17.60 o 
   8   3   0        5.45       -2.18     34.13 o 
   0   4   0      478.19      476.03     61.73 o 
   1   4   0     1253.63     1177.67     35.21 o 
   2   4   0       36.11       23.03      6.63 o 
   3   4   0      425.74      440.42     22.07 o 
   4   4   0       21.40       12.87     21.70 o 
   5   4   0      592.22      690.76     37.58 o 
   6   4   0      106.66      104.18     24.36 o 
   7   4   0        0.15      -17.36     17.36 o 
   1   5   0       82.40       66.58      6.60 o 
   2   5   0     1854.62     1781.28     44.55 o 
   3   5   0     1202.37     1167.56     31.05 o 
   4   5   0        5.18       36.65     24.48 o 
   5   5   0      104.08       73.13     21.40 o 
   6   5   0       80.94       87.73     25.50 o 
   7   5   0       88.75      105.77     25.73 o 
   0   6   0        2.26       25.22     21.44 o 
   1   6   0      217.01      229.15     20.20 o 
   2   6   0      505.53      545.60     32.47 o 
   3   6   0        0.40       11.57     14.28 o 
   4   6   0       28.44       27.93     25.56 o 
   5   6   0      387.86      460.34     39.55 o 
   6   6   0        0.20       20.83     21.19 o 
   7   6   0       13.71       -2.18     23.80 o 
   1   7   0      948.78     1011.03     27.08 o 
   2   7   0      214.13      203.88     26.41 o 
   3   7   0     1078.99     1089.98     47.13 o 
   4   7   0      217.47      220.24     47.82 o 
   5   7   0        4.31       43.21     21.54 o 
   6   7   0      154.06      225.15     41.05 o 
   7   7   0       49.87       58.57     34.56 o 
   0   8   0      400.58      428.17     46.26 o 
   1   8   0      807.98      920.11     47.23 o 
   2   8   0       28.58       46.87     22.22 o 
   3   8   0      271.61      309.68     30.70 o 
   4   8   0      299.55      288.77     39.16 o 
   5   8   0      375.16      324.11     44.18 o 
   6   8   0        3.65        6.08     24.13 o 
   1   9   0       67.60       62.11     21.03 o 
   2   9   0      316.16      335.07     40.00 o 
   3   9   0        2.50       -4.60     18.40 o 
   4   9   0        0.05       -7.38     23.30 o 
   5   9   0        7.79       -4.73     24.05 o 
   6   9   0       98.12       72.48     58.62 o 
   0  10   0     1743.68     1756.22     84.19 o 
   1  10   0        6.23      -11.90     16.08 o 
   2  10   0       37.49        8.46     16.54 o 
   3  10   0        0.38        9.38     22.43 o 
   4  10   0        5.76       32.01     27.60 o 
   5  10   0        3.01        9.78     28.63 o 
   6  10   0       40.85      137.75     62.32 o 
   1  11   0       23.98       21.91     20.62 o 
   2  11   0      747.03      724.31     51.39 o 
   3  11   0      534.77      439.02     72.62 o 
   4  11   0      245.12      238.77     52.58 o 
   5  11   0       11.36      -19.08     26.62 o 
   0  12   0      142.18      146.79     57.98 o 
   1  12   0      723.68      717.28     52.56 o 
   2  12   0       64.43       50.98     29.86 o 
   3  12   0       94.28       60.96     34.28 o 
   4  12   0       80.75       47.81     32.16 o 
   1  13   0        6.42      -10.69     23.64 o 
   2  13   0       60.50      -21.78     30.81 o 
   3  13   0       19.11      -14.03     35.50 o 
   0  14   0       78.76       19.78     37.86 o 
   1  14   0        2.11      -31.68     31.68 o 
   2  14   0        0.16      -29.23     29.23 o 
  -8   1   1      282.05      319.31     41.12 o 
  -7   1   1       73.20       73.48     25.00 o 
  -6   1   1        0.17       10.64     13.51 o 
  -5   1   1      663.88      753.24     31.41 o 
  -4   1   1      151.42      163.04     14.77 o 
  -3   1   1        2.22       11.42      9.83 o 
  -2   1   1       13.14       24.42      8.71 o 
  -1   1   1     1793.07     1672.57     29.43 o 
   0   1   1     2436.60     2343.42     25.75 o 
   1   1   1        5.36        0.83      5.26 o 
   2   1   1       39.36       34.60      8.48 o 
   3   1   1      495.67      555.71     21.27 o 
   4   1   1      266.31      288.15     20.23 o 
   5   1   1       23.12       20.86     12.68 o 
   6   1   1      855.08      902.87     38.56 o 
   7   1   1      157.64      149.91     25.48 o 
   8   1   1      101.56       42.45     31.06 o 
  -8   2   1        0.05        1.20     27.05 o 
  -7   2   1        0.40      -18.50     18.50 o 
  -6   2   1        3.08       15.94     14.98 o 
  -5   2   1        0.46      -10.87     10.87 o 
  -4   2   1        6.55       -9.78     10.72 o 
  -3   2   1     1118.37     1141.69     31.81 o 
  -2   2   1      275.54      257.13     18.79 o 
  -1   2   1      581.43      544.08     15.29 o 
   0   2   1      828.21      798.75     15.14 o 
   1   2   1     5457.28     5294.48     48.88 o 
   2   2   1     1065.73     1026.37     20.40 o 
   3   2   1       88.08       60.02     10.04 o 
   4   2   1      471.71      519.47     28.59 o 
   5   2   1      352.71      289.12     23.22 o 
   6   2   1      121.68      120.84     18.59 o 
   7   2   1        7.55       16.90     17.06 o 
   8   2   1      207.81      358.96     66.34 o 
  -8   3   1      200.61      231.00     44.62 o 
  -7   3   1       30.04       37.64     21.91 o 
  -6   3   1      157.27      121.43     19.54 o 
  -5   3   1        1.04       -0.58     15.78 o 
  -4   3   1      645.74      701.18     39.04 o 
  -3   3   1     1980.55     1898.62     67.71 o 
  -2   3   1      860.88      763.88     31.49 o 
  -1   3   1     2967.85     2869.58     42.62 o 
   0   3   1       48.49       63.39      9.06 o 
   1   3   1     3738.33     3617.22     42.02 o 
   2   3   1      294.97      306.11     13.31 o 
   3   3   1      482.03      482.43     19.99 o 
   4   3   1      692.70      732.02     32.66 o 
   5   3   1      222.30      247.06     30.26 o 
   6   3   1      131.41      111.43     20.11 o 
   7   3   1      248.34      283.85     38.29 o 
  -7   4   1      101.29       79.64     23.48 o 
  -6   4   1      224.51      186.93     35.71 o 
  -5   4   1      339.64      324.22     29.59 o 
  -4   4   1     1565.79     1564.47     52.58 o 
  -3   4   1       14.88       18.31     12.71 o 
  -2   4   1      119.77      113.49      8.47 o 
  -1   4   1      515.51      503.86     21.54 o 
   0   4   1     4426.22     4249.25     55.80 o 
   1   4   1      478.23      388.60     16.34 o 
   2   4   1      127.79      120.44      8.55 o 
   3   4   1      104.63      150.88     15.43 o 
   4   4   1      602.86      625.04     32.23 o 
   5   4   1      585.95      641.57     36.25 o 
   6   4   1       89.08       80.31     24.91 o 
   7   4   1        6.26       26.91     17.54 o 
  -7   5   1        3.01       -1.21     19.96 o 
  -6   5   1      116.67      139.34     27.33 o 
  -5   5   1      210.43      179.70     38.65 o 
  -4   5   1      119.39      104.47     21.95 o 
  -3   5   1      141.28      132.93     11.80 o 
  -2   5   1      354.71      394.90     23.47 o 
  -1   5   1     2269.78     2212.76     27.09 o 
   0   5   1      741.79      690.47     30.77 o 
   1   5   1     3146.91     3255.28     43.23 o 
   2   5   1      817.39      815.64     34.41 o 
   3   5   1       33.05       36.23     11.28 o 
   4   5   1      100.41      106.57     21.94 o 
   5   5   1      334.38      364.15     35.05 o 
   6   5   1        0.98        0.55     19.95 o 
   7   5   1       10.50       11.77     18.67 o 
  -7   6   1       15.25      -22.13     22.13 o 
  -6   6   1        4.67       -1.57     20.45 o 
  -5   6   1      263.12      238.76     31.00 o 
  -4   6   1      252.44      287.13     31.48 o 
  -3   6   1      243.73      245.18     22.34 o 
  -2   6   1      497.28      456.06     29.18 o 
  -1   6   1      156.30      145.99      9.99 o 
   0   6   1      196.48      233.12     21.65 o 
   1   6   1       39.32       42.67      7.94 o 
   2   6   1      384.31      378.92     27.66 o 
   3   6   1     1966.19     1879.28     78.65 o 
   4   6   1      558.61      502.52     38.88 o 
   5   6   1        7.77       -6.50     17.74 o 
   6   6   1       22.44       23.27     21.50 o 
   7   6   1      129.84      218.63     35.60 o 
  -7   7   1        0.24      -28.77     31.10 o 
  -6   7   1       96.79      104.59     38.49 o 
  -5   7   1        4.73       -5.18     19.29 o 
  -4   7   1       13.23       -7.40     17.21 o 
  -3   7   1      352.05      387.12     47.60 o 
  -2   7   1     1007.60     1038.46     58.60 o 
  -1   7   1     1671.30     1613.60     40.25 o 
   0   7   1      273.21      284.34     25.16 o 
   1   7   1       62.75       74.19     17.83 o 
   2   7   1      183.84      219.71     28.69 o 
   3   7   1      528.76      547.98     37.27 o 
   4   7   1       89.95      100.32     26.42 o 
   5   7   1      175.27      141.63     27.92 o 
   6   7   1       25.87      -11.14     33.85 o 
   7   7   1        5.30        6.15     28.00 o 
  -6   8   1      446.18      546.00     50.76 o 
  -5   8   1      358.23      403.41     42.19 o 
  -4   8   1      609.95      675.56     59.73 o 
  -3   8   1      623.95      712.65     43.30 o 
  -2   8   1      613.94      541.75     41.80 o 
  -1   8   1     1753.08     1827.67     48.82 o 
   0   8   1     1990.81     2022.41     46.99 o 
   1   8   1     2507.89     2460.21     63.84 o 
   2   8   1      112.38       97.98     22.52 o 
   3   8   1      639.29      641.28     42.77 o 
   4   8   1      100.32      145.88     30.44 o 
   5   8   1      539.55      574.43     55.75 o 
   6   8   1       14.25       37.42     24.36 o 
  -6   9   1       26.71       26.33     28.80 o 
  -5   9   1       19.85       51.89     29.93 o 
  -4   9   1      149.50      141.68     34.50 o 
  -3   9   1      250.75      256.93     37.64 o 
  -2   9   1      379.43      354.98     34.53 o 
  -1   9   1       93.74      119.50     24.58 o 
   0   9   1       75.04       64.40     15.16 o 
   1   9   1       45.75       39.33     19.68 o 
   2   9   1      349.80      380.47     34.27 o 
   3   9   1      115.91      135.48     30.53 o 
   4   9   1      127.32       78.15     30.53 o 
   5   9   1       22.36        3.14     24.21 o 
   6   9   1      109.80       76.18     34.21 o 
  -6  10   1        0.51       -0.33     34.76 o 
  -5  10   1      198.79      167.61     40.39 o 
  -4  10   1       83.69       99.85     34.12 o 
  -3  10   1       69.84       51.66     32.77 o 
  -2  10   1      170.95      213.75     28.48 o 
  -1  10   1      644.26      708.67     47.27 o 
   0  10   1      480.11      502.43     43.15 o 
   1  10   1      176.69      182.14     25.71 o 
   2  10   1      262.11      280.31     32.84 o 
   3  10   1      219.89      277.78     81.64 o 
   4  10   1      290.92      295.98     43.63 o 
   5  10   1       23.57       55.53     38.27 o 
  -5  11   1        0.80       -2.61     48.05 o 
  -4  11   1      163.84      138.69     38.10 o 
  -3  11   1      358.36      192.04     81.46 o 
  -2  11   1      118.94       72.07     25.02 o 
  -1  11   1        9.12      -15.19     18.79 o 
   0  11   1      232.07      192.07     29.33 o 
   1  11   1      659.38      714.88     50.35 o 
   2  11   1      411.57      408.87     34.67 o 
   3  11   1       77.77       41.54     34.47 o 
   4  11   1      112.30      122.30     45.55 o 
   5  11   1       55.05       29.17     25.96 o 
  -4  12   1       45.65       23.37     30.48 o 
  -3  12   1       62.16       88.91     35.24 o 
  -2  12   1       25.98      -12.68     25.45 o 
  -1  12   1       18.80       34.23     23.47 o 
   0  12   1       41.02       51.32     26.54 o 
   1  12   1       21.14       31.09     23.63 o 
   2  12   1      139.66      136.14     32.69 o 
   3  12   1      104.23       84.41     26.77 o 
   4  12   1       51.60       70.54     32.53 o 
  -3  13   1       40.68       58.12     34.91 o 
  -2  13   1        0.02       -1.77     29.74 o 
  -1  13   1        4.80      -19.11     19.11 o 
   0  13   1      276.88      241.89     33.64 o 
   1  13   1       53.41       34.36     25.68 o 
   2  13   1      174.07      105.99     37.14 o 
   3  13   1       43.55       24.72     31.83 o 
  -2  14   1        8.58       34.82     36.10 o 
  -1  14   1        0.01      -19.96     36.19 o 
   0  14   1       40.21       21.45     34.22 o 
   1  14   1        9.54      -14.55     23.99 o 
   2  14   1      166.48       81.64     37.55 o 
  -8   0   2        2.08       31.99     54.35 o 
  -7   0   2       72.52       91.08     37.42 o 
  -6   0   2        2.72       36.94     28.47 o 
  -5   0   2     2124.02     2107.54     82.48 o 
  -4   0   2      704.30      694.53     30.21 o 
  -3   0   2     2414.64     2485.11     47.55 o 
  -2   0   2     3060.28     2982.64     46.61 o 
  -1   0   2     8856.08     8145.13     78.67 o 
   1   0   2     1897.37     1890.76     33.82 o 
   2   0   2      855.24      859.39     28.60 o 
   3   0   2        2.16       -9.83      9.83 o 
   4   0   2      599.96      669.21     50.11 o 
   5   0   2       75.17       69.63     18.02 o 
   6   0   2       68.69       17.15     17.21 o 
   7   0   2      142.10      137.68     36.98 o 
   8   0   2       11.02       52.48     45.21 o 
  -8   1   2        2.24      -22.52     26.36 o 
  -7   1   2      108.34      106.75     27.69 o 
  -6   1   2       76.01       86.71     17.60 o 
  -5   1   2      199.01      169.12     17.31 o 
  -4   1   2      117.53      153.11     17.25 o 
  -3   1   2      319.59      383.23     18.28 o 
  -2   1   2     4795.10     4640.98     75.85 o 
  -1   1   2    12690.63    11907.18    115.10 o 
   0   1   2        3.77        3.52      4.44 o 
   1   1   2      464.40      437.13     18.15 o 
   2   1   2      148.36      156.09     11.29 o 
   3   1   2        8.08        1.55      7.12 o 
   4   1   2      790.16      848.85     26.12 o 
   5   1   2        0.36      -10.96     10.96 o 
   6   1   2       95.80      150.72     22.37 o 
   7   1   2       45.69       51.58     18.88 o 
   8   1   2        1.38      -22.02     47.09 o 
  -8   2   2       60.84       37.12     35.74 o 
  -7   2   2      219.94      137.44     35.43 o 
  -6   2   2        5.15       23.89     14.04 o 
  -5   2   2      355.36      350.38     25.60 o 
  -4   2   2       98.10       86.66     12.54 o 
  -3   2   2      253.35      262.28     19.49 o 
  -2   2   2     8508.51     8334.89     96.02 o 
  -1   2   2     5189.13     4843.69     45.26 o 
   0   2   2     9990.67     9655.27     93.50 o 
   1   2   2     7180.56     6947.71     61.95 o 
   2   2   2     3708.65     3391.65     41.17 o 
   3   2   2     2108.42     1987.25     34.31 o 
   4   2   2     1694.78     1771.61     37.17 o 
   5   2   2       31.51       36.67     15.11 o 
   6   2   2      137.81      149.90     19.18 o 
   7   2   2      451.31      491.09     36.43 o 
   8   2   2       32.61       91.13     63.25 o 
  -8   3   2        1.03       32.83     30.31 o 
  -7   3   2        6.38        3.25     23.25 o 
  -6   3   2      105.72      146.33     23.98 o 
  -5   3   2      318.18      290.24     32.18 o 
  -4   3   2      187.79      165.14     21.91 o 
  -3   3   2      529.39      496.81     29.72 o 
  -2   3   2      532.99      578.64     20.08 o 
  -1   3   2       45.53       54.16      9.27 o 
   0   3   2     1994.11     1963.09     28.49 o 
   1   3   2      643.24      634.44     19.88 o 
   2   3   2     7261.16     7567.44     73.95 o 
   3   3   2      186.05      190.53     14.09 o 
   4   3   2      968.96     1001.04     34.65 o 
   5   3   2       25.94       14.97     14.80 o 
   6   3   2      431.27      434.16     30.61 o 
   7   3   2        0.96       13.64     18.22 o 
  -7   4   2       12.71       13.58     18.98 o 
  -6   4   2      121.93      124.93     26.22 o 
  -5   4   2        4.48      -15.10     15.10 o 
  -4   4   2      342.24      313.33     52.48 o 
  -3   4   2      121.72      130.66     14.68 o 
  -2   4   2      591.40      621.08     24.03 o 
  -1   4   2     1811.82     1782.61     27.12 o 
   0   4   2       20.94       17.49      8.12 o 
   1   4   2      523.51      575.33     17.90 o 
   2   4   2     1447.60     1590.82     26.88 o 
   3   4   2      206.02      211.77     23.18 o 
   4   4   2       39.12       43.87     13.85 o 
   5   4   2        5.07      -12.35     12.35 o 
   6   4   2        1.20       -4.89     27.02 o 
   7   4   2       70.77      108.25     25.10 o 
  -7   5   2       13.15       -5.85     20.10 o 
  -6   5   2       25.06       27.88     23.81 o 
  -5   5   2       57.35       37.76     22.98 o 
  -4   5   2      819.21      859.15     47.40 o 
  -3   5   2      425.22      445.86     27.14 o 
  -2   5   2       31.91       33.14     11.36 o 
  -1   5   2       19.68       14.85      7.79 o 
   0   5   2       47.46       50.19      8.66 o 
   1   5   2      976.72     1055.79     23.44 o 
   2   5   2      639.99      649.55     21.75 o 
   3   5   2        4.82       12.36      7.54 o 
   4   5   2        9.55       18.28     13.66 o 
   5   5   2      147.44      165.25     28.27 o 
   6   5   2      142.30      147.09     29.54 o 
   7   5   2       35.48       22.87     48.74 o 
  -7   6   2        6.54       -4.34     22.33 o 
  -6   6   2       13.79        4.18     20.30 o 
  -5   6   2        3.57       46.99     21.29 o 
  -4   6   2        0.81        6.33     18.00 o 
  -3   6   2       22.12       18.56     12.54 o 
  -2   6   2      425.74      474.57     30.09 o 
  -1   6   2       75.00       89.78     10.87 o 
   0   6   2       18.36       29.72     10.00 o 
   1   6   2      544.15      635.33     25.92 o 
   2   6   2       29.96       20.49     13.88 o 
   3   6   2        7.92      -10.26     16.82 o 
   4   6   2       29.14       66.32     20.99 o 
   5   6   2       22.73       21.62     19.86 o 
   6   6   2        2.79       23.95     22.18 o 
   7   6   2        0.02       27.21     29.97 o 
  -7   7   2       25.37       53.18     28.04 o 
  -6   7   2       73.33       55.54     24.38 o 
  -5   7   2      431.94      367.49     38.53 o 
  -4   7   2      164.09      236.89     30.06 o 
  -3   7   2       78.77       80.77     18.39 o 
  -2   7   2        0.07      -13.37     13.37 o 
  -1   7   2       88.26      109.42     10.97 o 
   0   7   2       15.18       10.92     12.96 o 
   1   7   2      474.16      465.83     21.04 o 
   2   7   2      120.47      130.09     21.54 o 
   3   7   2      599.41      599.07     39.05 o 
   4   7   2        3.59      -15.22     15.22 o 
   5   7   2       76.68      108.81     26.27 o 
   6   7   2      131.70      101.04     30.52 o 
   7   7   2       87.16      117.57     38.99 o 
  -6   8   2        7.22       -4.57     24.48 o 
  -5   8   2        9.34       -9.27     20.54 o 
  -4   8   2      251.78      140.20     32.11 o 
  -3   8   2       74.50       72.71     36.70 o 
  -2   8   2      499.16      425.87     33.01 o 
  -1   8   2       17.00       28.76     14.76 o 
   0   8   2      151.21      163.36     18.45 o 
   1   8   2      724.30      818.53     38.27 o 
   2   8   2      358.54      402.95     33.48 o 
   3   8   2       82.73      103.47     22.10 o 
   4   8   2       23.30      -16.20     20.93 o 
   5   8   2       22.96        2.46     24.75 o 
   6   8   2        2.66       16.22     27.05 o 
  -6   9   2      196.81      238.69     44.43 o 
  -5   9   2      259.34      350.09     96.71 o 
  -4   9   2      561.58      559.86     55.53 o 
  -3   9   2       71.91       67.61     30.35 o 
  -2   9   2      681.54      619.20     59.34 o 
  -1   9   2     1336.02     1359.83     71.63 o 
   0   9   2      707.75      752.47     34.41 o 
   1   9   2     1253.72     1351.12     46.45 o 
   2   9   2       87.13       97.36     22.28 o 
   3   9   2        0.73      -14.02     14.02 o 
   4   9   2      261.22      274.23     43.82 o 
   5   9   2      497.49      410.14     43.73 o 
   6   9   2       90.63      119.54     36.87 o 
  -6  10   2      123.53       70.10    124.87 o 
  -5  10   2       74.15       91.21     47.56 o 
  -4  10   2      106.67      132.60     49.97 o 
  -3  10   2     1167.26     1118.20     75.06 o 
  -2  10   2      125.18      176.70     27.97 o 
  -1  10   2      302.63      315.37     30.18 o 
   0  10   2        8.02        8.39     21.14 o 
   1  10   2      319.41      380.40     55.29 o 
   2  10   2     1223.24     1243.69     52.08 o 
   3  10   2      525.39      559.45     39.25 o 
   4  10   2      220.53      216.59     33.13 o 
   5  10   2       85.88      116.10     30.42 o 
  -5  11   2        0.02       64.26     31.98 o 
  -4  11   2       27.81       11.63     27.61 o 
  -3  11   2       25.51        5.34     41.90 o 
  -2  11   2       32.24       46.26     35.87 o 
  -1  11   2      362.15      421.74     47.00 o 
   0  11   2       48.08       49.59     25.20 o 
   1  11   2       10.76       -7.84     19.64 o 
   2  11   2       14.76        8.71     18.17 o 
   3  11   2       28.27        8.99     20.19 o 
   4  11   2       34.26        0.47     21.67 o 
   5  11   2       24.91       20.95     25.37 o 
  -4  12   2       59.71       68.46     35.31 o 
  -3  12   2        1.79       30.88     28.75 o 
  -2  12   2      134.89      176.68     39.27 o 
  -1  12   2        4.06      -14.63     20.50 o 
   0  12   2        0.10      -18.65     19.85 o 
   1  12   2      181.73      181.58     33.10 o 
   2  12   2        0.57       27.24     22.38 o 
   3  12   2       32.97       32.88     25.83 o 
   4  12   2        1.90        2.38     22.19 o 
  -3  13   2        1.48        0.77     29.70 o 
  -2  13   2        0.02       -2.99     32.92 o 
  -1  13   2       99.67       82.68     28.89 o 
   0  13   2      149.47      150.47     34.61 o 
   1  13   2        1.66      -27.80     30.43 o 
   2  13   2      159.01      137.24     39.25 o 
   3  13   2        4.65       25.46     31.13 o 
  -2  14   2      236.26      239.64     48.91 o 
  -1  14   2      124.23      186.12     55.52 o 
   0  14   2       24.15       46.46     31.99 o 
   1  14   2       40.72       33.05     28.62 o 
   2  14   2      148.35      163.00     44.94 o 
  -8   1   3       35.27       23.83     26.13 o 
  -7   1   3       42.23       42.93     23.74 o 
  -6   1   3      136.01      124.87     21.68 o 
  -5   1   3     1337.81     1389.82     36.38 o 
  -4   1   3      290.33      288.85     24.26 o 
  -3   1   3      412.22      403.84     14.61 o 
  -2   1   3      636.14      584.59     12.73 o 
  -1   1   3    24364.91    22925.06    232.86 o 
   0   1   3      148.66      184.66     10.26 o 
   1   1   3     2170.87     2090.66     24.81 o 
   2   1   3        9.98        1.75      6.28 o 
   3   1   3        7.08       -6.00      7.40 o 
   4   1   3      273.74      278.86     16.21 o 
   5   1   3       54.48       56.93     15.65 o 
   6   1   3      919.86      908.04     41.95 o 
   7   1   3      104.60      135.00     24.11 o 
   8   1   3        0.53       43.81     45.45 o 
  -8   2   3        0.29       41.35     31.15 o 
  -7   2   3      275.04      349.89     47.40 o 
  -6   2   3       90.85       80.21     18.24 o 
  -5   2   3       93.45       78.02     16.93 o 
  -4   2   3      209.36      269.30     18.23 o 
  -3   2   3     2535.73     2325.01     43.14 o 
  -2   2   3     1438.87     1359.46     30.94 o 
  -1   2   3     1358.92     1316.85     26.28 o 
   0   2   3     5526.41     5493.73     67.11 o 
   1   2   3     1525.99     1505.94     27.01 o 
   2   2   3     1245.03     1200.16     22.68 o 
   3   2   3     2389.30     2333.90     60.82 o 
   4   2   3      103.05       97.59     12.99 o 
   5   2   3      258.56      259.39     19.12 o 
   6   2   3       19.27       16.46     13.51 o 
   7   2   3       14.36       20.03     20.60 o 
  -8   3   3       30.91       25.75     30.74 o 
  -7   3   3        8.94       -7.36     36.09 o 
  -6   3   3        9.13        7.59     16.21 o 
  -5   3   3        1.89       23.94     17.97 o 
  -4   3   3      183.56      250.34     22.08 o 
  -3   3   3      597.82      586.31     32.15 o 
  -2   3   3        4.40        1.14      5.93 o 
  -1   3   3      297.17      318.31     11.68 o 
   0   3   3      114.51      121.00     11.00 o 
   1   3   3      836.24      829.11     28.34 o 
   2   3   3     2344.26     2470.31     34.87 o 
   3   3   3      519.94      587.39     22.50 o 
   4   3   3        9.30       -1.59      9.58 o 
   5   3   3      522.41      519.73     30.58 o 
   6   3   3        8.38       14.48     12.74 o 
   7   3   3       23.18       19.41     26.67 o 
  -7   4   3       18.72       -6.35     24.14 o 
  -6   4   3        6.29       -4.98     17.49 o 
  -5   4   3      394.75      311.62     31.33 o 
  -4   4   3      653.39      712.84     41.79 o 
  -3   4   3      422.11      460.24     31.52 o 
  -2   4   3     1155.43     1228.16     23.71 o 
  -1   4   3      166.87      177.54     10.06 o 
   0   4   3      166.66      187.48     14.81 o 
   1   4   3     1215.08     1207.44     33.18 o 
   2   4   3      398.64      410.28     17.60 o 
   3   4   3      143.62      148.05     13.10 o 
   4   4   3        1.04       -1.40      9.59 o 
   5   4   3       42.34       29.08     13.42 o 
   6   4   3       57.70       59.23     20.71 o 
   7   4   3        3.26       31.38     24.59 o 
  -7   5   3        5.85       15.76     18.81 o 
  -6   5   3      189.53      231.37     32.48 o 
  -5   5   3       97.34      111.17     23.87 o 
  -4   5   3     1772.36     1901.71     59.91 o 
  -3   5   3      260.74      272.31     19.44 o 
  -2   5   3        0.97        2.48      5.52 o 
  -1   5   3       12.95        4.74      5.47 o 
   0   5   3     1089.49     1046.10     26.09 o 
   1   5   3      901.84      892.17     22.14 o 
   2   5   3     2059.79     1976.56     69.11 o 
   3   5   3      128.19      136.91     12.76 o 
   4   5   3       94.66       66.61     12.69 o 
   5   5   3      531.48      536.91     36.49 o 
   6   5   3       81.21       52.87     26.27 o 
   7   5   3      137.53      159.23     38.33 o 
  -7   6   3      330.88      325.00     62.86 o 
  -6   6   3      289.26      286.79     35.93 o 
  -5   6   3        0.44       18.13     18.17 o 
  -4   6   3        2.16        3.72     17.16 o 
  -3   6   3     1077.60      999.98     36.35 o 
  -2   6   3     6920.77     6556.79    102.20 o 
  -1   6   3     1718.54     1628.06     27.99 o 
   0   6   3      788.69      786.74     25.77 o 
   1   6   3      913.06      949.87     23.25 o 
   2   6   3     2604.50     2385.20     42.79 o 
   3   6   3     2265.85     2229.18     67.17 o 
   4   6   3      406.39      397.94     35.17 o 
   5   6   3       13.71        1.63     15.02 o 
   6   6   3       36.63       34.86     23.09 o 
   7   6   3      117.79       95.26     37.96 o 
  -7   7   3        4.32       -7.86     23.64 o 
  -6   7   3        0.73        5.97     21.17 o 
  -5   7   3      624.39      649.98     49.34 o 
  -4   7   3      115.54      126.49     46.87 o 
  -3   7   3       21.49        3.37     21.34 o 
  -2   7   3      246.99      188.03     23.39 o 
  -1   7   3       18.54       22.45      8.64 o 
   0   7   3     1719.19     1704.11     44.07 o 
   1   7   3      160.08      135.75     12.75 o 
   2   7   3      670.23      748.44     33.70 o 
   3   7   3       41.35       35.63     17.24 o 
   4   7   3        0.00       -2.16     20.33 o 
   5   7   3       27.69       41.32     19.70 o 
   6   7   3       96.47       57.72     58.77 o 
   7   7   3       49.24       56.36     33.23 o 
  -6   8   3       64.63        0.38     24.32 o 
  -5   8   3       57.21       92.78     27.01 o 
  -4   8   3       31.81       13.43     44.71 o 
  -3   8   3      159.46      137.65     31.94 o 
  -2   8   3      398.48      439.42     34.80 o 
  -1   8   3        7.77       14.69     14.54 o 
   0   8   3      261.56      299.74     25.67 o 
   1   8   3       71.41       84.62     16.88 o 
   2   8   3      249.69      209.27     23.51 o 
   3   8   3      211.08      261.44     26.21 o 
   4   8   3       12.73       16.47     24.55 o 
   5   8   3      476.20      404.42     43.05 o 
   6   8   3        1.45       19.24     28.43 o 
  -6   9   3      127.40      166.08     40.07 o 
  -5   9   3        9.38       -2.47     25.31 o 
  -4   9   3        1.18       29.27     24.44 o 
  -3   9   3        9.10       16.54     23.17 o 
  -2   9   3       45.09       26.36     14.97 o 
  -1   9   3        0.05        9.45     15.57 o 
   0   9   3      187.71      215.74     24.39 o 
   1   9   3        9.54        2.87     14.28 o 
   2   9   3      122.95       97.66     35.14 o 
   3   9   3      268.70      278.77     30.55 o 
   4   9   3        0.05       18.69     18.32 o 
   5   9   3        3.61       23.78     21.78 o 
   6   9   3        0.00       32.89     31.05 o 
  -6  10   3       83.47       73.45     51.42 o 
  -5  10   3       13.07       36.21     29.68 o 
  -4  10   3        0.05       -2.10     25.18 o 
  -3  10   3      244.52      330.28     44.58 o 
  -2  10   3       72.89       78.65     35.55 o 
  -1  10   3      353.77      331.75     41.58 o 
   0  10   3      429.29      422.10     42.59 o 
   1  10   3       48.73       70.56     18.15 o 
   2  10   3      570.36      504.10     36.46 o 
   3  10   3      204.94      202.05     26.89 o 
   4  10   3      113.96      115.56     27.92 o 
   5  10   3        1.32       -2.47     22.29 o 
  -5  11   3       18.97       41.01     32.94 o 
  -4  11   3      128.24      132.48     37.92 o 
  -3  11   3        1.38       13.54     26.62 o 
  -2  11   3        0.97       -6.92     31.12 o 
  -1  11   3      229.81      220.14     31.40 o 
   0  11   3      860.66      891.39     56.31 o 
   1  11   3        0.73        0.95     18.86 o 
   2  11   3       20.55       24.07     17.93 o 
   3  11   3        2.01       -0.03     28.24 o 
   4  11   3       60.54       48.24     25.31 o 
   5  11   3      108.53       92.99     36.77 o 
  -4  12   3       31.97       23.89     32.37 o 
  -3  12   3       40.10       38.42     41.58 o 
  -2  12   3      145.81      111.52     36.46 o 
  -1  12   3      434.16      451.03     44.00 o 
   0  12   3        9.05      -20.59     20.59 o 
   1  12   3        0.36       14.86     22.42 o 
   2  12   3      323.49      363.50     41.24 o 
   3  12   3      287.06      301.11     38.38 o 
   4  12   3       67.81       56.86     29.32 o 
  -3  13   3      120.58       56.18     51.53 o 
  -2  13   3        0.97        7.95     30.45 o 
  -1  13   3       19.74        9.86     34.72 o 
   0  13   3      419.36      439.44     45.39 o 
   1  13   3      988.23     1067.19     66.79 o 
   2  13   3       16.01        8.62     25.65 o 
   3  13   3        0.35       22.67     32.73 o 
  -2  14   3       63.06      116.83     40.10 o 
  -1  14   3       36.86       73.21     44.83 o 
   0  14   3       54.95       61.46     27.76 o 
   1  14   3        0.21       22.75     24.10 o 
   2  14   3        3.37       -3.57     38.83 o 
  -8   0   4       12.23      -13.18     49.08 o 
  -7   0   4       32.42       25.08     27.03 o 
  -6   0   4      321.46      303.98     50.84 o 
  -5   0   4       92.37       97.67     24.41 o 
  -4   0   4      437.37      442.60     26.15 o 
  -3   0   4       51.15       47.69     12.92 o 
  -2   0   4      450.82      473.68     20.15 o 
  -1   0   4      145.59      141.54     18.29 o 
   0   0   4      858.30      763.57     16.59 o 
   1   0   4    10453.23    10164.00    165.95 o 
   2   0   4     2122.14     1936.29     44.18 o 
   3   0   4        0.19        0.07      9.02 o 
   4   0   4        0.38       -2.36     11.70 o 
   5   0   4     1838.95     1896.83     57.13 o 
   6   0   4     2016.14     2237.63     68.07 o 
   7   0   4      121.41      148.30     57.16 o 
  -8   1   4       34.92       43.49     28.85 o 
  -7   1   4       45.20       18.67     24.60 o 
  -6   1   4       85.28       99.24     24.87 o 
  -5   1   4       10.18        4.27     11.05 o 
  -4   1   4      706.62      714.55     20.74 o 
  -3   1   4       18.73       -5.72      7.85 o 
  -2   1   4     2235.34     2021.71     29.20 o 
  -1   1   4        6.09       -8.15      9.27 o 
   0   1   4     3939.72     3872.02     45.82 o 
   1   1   4      160.54      141.51      7.99 o 
   2   1   4     1685.08     1507.39     25.33 o 
   3   1   4     1657.71     1661.84     40.82 o 
   4   1   4       11.14       -3.56      8.94 o 
   5   1   4        0.76        7.03     10.74 o 
   6   1   4        0.01      -11.27     11.27 o 
   7   1   4      130.89      151.02     33.37 o 
  -8   2   4       22.91       37.53     31.79 o 
  -7   2   4      191.11      309.04     53.60 o 
  -6   2   4      162.51      149.34     20.20 o 
  -5   2   4      189.79      226.20     21.28 o 
  -4   2   4        9.40       -1.66      8.02 o 
  -3   2   4     1045.63      942.57     21.19 o 
  -2   2   4     5736.29     5452.94     71.96 o 
  -1   2   4     4591.69     4560.46     45.23 o 
   0   2   4     1022.91     1005.91     24.17 o 
   1   2   4     3333.94     3338.44     40.83 o 
   2   2   4     4134.35     4198.72     48.32 o 
   3   2   4     2470.30     2493.45     39.51 o 
   4   2   4      248.07      256.49     17.36 o 
   5   2   4      196.71      238.23     18.69 o 
   6   2   4       17.69       14.28     12.84 o 
   7   2   4      166.05      141.13     71.43 o 
  -8   3   4        5.98       -4.66     30.56 o 
  -7   3   4       13.19       -4.00     24.67 o 
  -6   3   4       70.43       75.13     22.68 o 
  -5   3   4      368.28      369.56     36.05 o 
  -4   3   4      123.57      136.41     20.98 o 
  -3   3   4      833.20      810.50     35.63 o 
  -2   3   4      548.36      548.58     28.96 o 
  -1   3   4      527.63      557.56     18.21 o 
   0   3   4       30.61       33.47      8.50 o 
   1   3   4     1467.84     1473.49     24.50 o 
   2   3   4      103.02       84.05      9.01 o 
   3   3   4       74.38       83.15     10.58 o 
   4   3   4      145.75      136.69     14.08 o 
   5   3   4     1040.68     1016.08     35.70 o 
   6   3   4        0.26       -2.60     12.58 o 
   7   3   4        0.03       24.29     24.81 o 
  -7   4   4        0.51       25.98     29.05 o 
  -6   4   4        4.05        1.28     18.31 o 
  -5   4   4        0.03        0.48     14.60 o 
  -4   4   4      266.56      292.92     34.14 o 
  -3   4   4     1012.15     1004.39     17.54 o 
  -2   4   4     1057.87     1100.46     23.22 o 
  -1   4   4      535.83      547.87     16.48 o 
   0   4   4     2714.64     2664.17     42.37 o 
   1   4   4     1600.49     1569.20     36.23 o 
   2   4   4      388.46      408.22     17.82 o 
   3   4   4        0.20       -6.19      7.24 o 
   4   4   4       35.00       29.82     11.23 o 
   5   4   4      198.59      240.38     19.49 o 
   6   4   4       91.99       95.83     24.93 o 
   7   4   4       48.15       32.33     33.91 o 
  -7   5   4       11.67       28.22     22.85 o 
  -6   5   4      175.28      163.69     33.32 o 
  -5   5   4      373.79      372.82     35.32 o 
  -4   5   4      131.87      105.38     28.55 o 
  -3   5   4       25.68        8.01     16.77 o 
  -2   5   4        0.21       -6.42      6.42 o 
  -1   5   4     1227.71     1238.55     23.08 o 
   0   5   4       13.33        0.50      8.50 o 
   1   5   4      257.32      285.77     20.18 o 
   2   5   4       27.48       37.49     12.68 o 
   3   5   4      342.77      345.65     18.82 o 
   4   5   4      863.47      905.06     30.44 o 
   5   5   4       52.88       88.84     20.36 o 
   6   5   4       95.49       86.46     31.88 o 
   7   5   4       19.88       12.71     29.58 o 
  -7   6   4        0.31       26.84     25.08 o 
  -6   6   4        0.74        3.02     21.61 o 
  -5   6   4        1.14        6.33     19.19 o 
  -4   6   4      228.77      220.37     30.02 o 
  -3   6   4      720.92      805.46     31.58 o 
  -2   6   4        8.20        6.85      6.34 o 
  -1   6   4       40.59       21.75      7.43 o 
   0   6   4     1052.73     1098.20     36.09 o 
   1   6   4      152.73      163.44     14.23 o 
   2   6   4      294.02      320.66     18.17 o 
   3   6   4      268.96      294.65     20.92 o 
   4   6   4      109.94       92.36     19.68 o 
   5   6   4        5.02      -15.15     15.15 o 
   6   6   4       20.75       62.19     29.57 o 
   7   6   4        0.34       17.17     31.44 o 
  -7   7   4      225.30      192.00     36.66 o 
  -6   7   4      386.96      335.64     45.99 o 
  -5   7   4        2.96       38.93     21.78 o 
  -4   7   4      349.83      354.16     36.19 o 
  -3   7   4     1155.56     1193.67     67.14 o 
  -2   7   4     1241.68     1294.90     45.04 o 
  -1   7   4      188.70      187.40     16.53 o 
   0   7   4      803.88      784.44     28.50 o 
   1   7   4       83.06       74.77     13.04 o 
   2   7   4      337.64      360.69     24.61 o 
   3   7   4      303.97      314.18     25.58 o 
   4   7   4      505.87      602.56     54.41 o 
   5   7   4       57.68       74.20     32.89 o 
   6   7   4       23.67      -10.51     29.60 o 
  -6   8   4        6.78      -27.12     27.12 o 
  -5   8   4      178.95      173.32     33.01 o 
  -4   8   4        0.59        8.09     22.85 o 
  -3   8   4        0.04        1.07     20.39 o 
  -2   8   4      359.97      381.88     32.11 o 
  -1   8   4       35.13       35.33     15.86 o 
   0   8   4      150.30      177.85     18.06 o 
   1   8   4      460.03      517.43     23.65 o 
   2   8   4       11.07       10.39     13.00 o 
   3   8   4      188.13      132.15     23.67 o 
   4   8   4       82.43       96.19     20.54 o 
   5   8   4        0.29       -6.71     21.65 o 
   6   8   4      128.57      112.73     38.13 o 
  -6   9   4      287.48      346.83     51.29 o 
  -5   9   4      505.77      542.15     56.93 o 
  -4   9   4      623.11      659.71     59.71 o 
  -3   9   4        1.48      -20.50     20.50 o 
  -2   9   4       84.81       85.84     22.23 o 
  -1   9   4      368.78      420.84     31.67 o 
   0   9   4     2194.92     2208.59     78.08 o 
   1   9   4      169.38      165.46     21.78 o 
   2   9   4       36.82       48.71     18.10 o 
   3   9   4      201.64      185.89     24.54 o 
   4   9   4       98.64       89.85     29.08 o 
   5   9   4       52.88       18.25     24.59 o 
   6   9   4      129.08      130.33     41.24 o 
  -6  10   4       75.12       46.85     57.63 o 
  -5  10   4        3.16       26.08     33.21 o 
  -4  10   4       15.59       49.00     30.65 o 
  -3  10   4      397.15      302.51     44.13 o 
  -2  10   4      621.51      588.62     64.73 o 
  -1  10   4      353.36      353.19     31.13 o 
   0  10   4      237.82      227.98     35.78 o 
   1  10   4       44.30       54.16     17.40 o 
   2  10   4      163.46      172.23     25.43 o 
   3  10   4      439.34      471.85     37.59 o 
   4  10   4       66.63       39.62     49.64 o 
   5  10   4       94.76      155.16     41.18 o 
  -5  11   4       12.93      -16.83     27.80 o 
  -4  11   4       53.40       42.42     30.92 o 
  -3  11   4      132.60      211.13     42.92 o 
  -2  11   4      477.79      434.92     50.97 o 
  -1  11   4      498.18      545.06     66.58 o 
   0  11   4       32.50       30.93     29.42 o 
   1  11   4      326.73      354.53     37.52 o 
   2  11   4      181.68      191.77     26.91 o 
   3  11   4      423.09      488.90     39.45 o 
   4  11   4       42.92       14.24     20.46 o 
   5  11   4        1.68      -12.97     34.33 o 
  -4  12   4      189.69      175.33     44.92 o 
  -3  12   4       40.68       44.08     31.73 o 
  -2  12   4        5.40       -8.75     25.81 o 
  -1  12   4       78.98       79.90     25.34 o 
   0  12   4      384.56      386.71     41.86 o 
   1  12   4      686.85      799.59     56.97 o 
   2  12   4      160.71      202.97     34.40 o 
   3  12   4       44.84       50.39     26.63 o 
   4  12   4       79.74       46.45     39.50 o 
  -3  13   4       73.36       -9.38     37.33 o 
  -2  13   4       24.65        1.27     28.27 o 
  -1  13   4       13.18       23.77     47.32 o 
   0  13   4        2.69      -22.32     22.32 o 
   1  13   4      324.88      296.53     42.86 o 
   2  13   4        0.06      -20.85     20.85 o 
   3  13   4        9.48        1.42     30.17 o 
  -2  14   4      178.62      110.91     76.84 o 
  -1  14   4       96.45      133.18     47.44 o 
   0  14   4        2.65      -21.31     24.15 o 
   1  14   4       97.19      102.22     29.08 o 
  -8   1   5        0.44      -19.25     24.33 o 
  -7   1   5       64.90       38.98     31.31 o 
  -6   1   5      671.72      666.29     53.39 o 
  -5   1   5      519.12      546.58     29.55 o 
  -4   1   5       69.66       86.78      9.87 o 
  -3   1   5      531.62      509.60     14.81 o 
  -2   1   5     3264.56     3117.54     41.57 o 
  -1   1   5     6401.15     5938.79     76.58 o 
   0   1   5     8094.78     7841.79     73.57 o 
   1   1   5     2237.12     2156.88     55.25 o 
   2   1   5       38.55       44.97      7.92 o 
   3   1   5       25.14       15.43      8.50 o 
   4   1   5        7.43        7.12     10.23 o 
   5   1   5      439.43      489.09     26.91 o 
   6   1   5       37.48       44.23     14.32 o 
   7   1   5        5.16       32.59     23.87 o 
  -8   2   5       12.84       -1.03     31.45 o 
  -7   2   5        1.01       23.18     24.45 o 
  -6   2   5       68.67       63.95     20.08 o 
  -5   2   5       25.80       12.17     11.87 o 
  -4   2   5        0.08        4.28      7.62 o 
  -3   2   5     1645.91     1591.45     38.28 o 
  -2   2   5       27.58       10.67     10.25 o 
  -1   2   5     2494.52     2459.74     43.92 o 
   0   2   5      146.11      151.73     14.91 o 
   1   2   5     3254.55     3262.15     41.31 o 
   2   2   5       29.05       20.05      7.38 o 
   3   2   5        2.23       -7.01      7.01 o 
   4   2   5       11.90       11.81     10.12 o 
   5   2   5       30.19       15.49     11.94 o 
   6   2   5       86.31       70.44     15.72 o 
   7   2   5       11.59       17.21     59.51 o 
  -8   3   5      115.50      123.79     38.36 o 
  -7   3   5       78.50       47.31     49.86 o 
  -6   3   5      225.97      227.71     42.50 o 
  -5   3   5      187.13      186.08     32.15 o 
  -4   3   5        0.74       20.03     14.47 o 
  -3   3   5     3008.63     2964.85     71.55 o 
  -2   3   5     2008.78     1980.46     46.45 o 
  -1   3   5      745.00      713.82     18.25 o 
   0   3   5     1432.54     1489.18     29.80 o 
   1   3   5      962.18      977.40     24.04 o 
   2   3   5      303.66      284.30     18.42 o 
   3   3   5     1894.10     1698.96     31.33 o 
   4   3   5      736.10      702.74     27.49 o 
   5   3   5      217.11      225.22     18.94 o 
   6   3   5       24.55       32.40     18.94 o 
   7   3   5       26.02       90.77     36.52 o 
  -7   4   5       27.46        0.85     29.47 o 
  -6   4   5       68.01       49.68     31.65 o 
  -5   4   5     1495.79     1436.71     55.59 o 
  -4   4   5      604.50      630.92     39.48 o 
  -3   4   5     2773.75     2648.82     72.90 o 
  -2   4   5      312.50      345.75     15.14 o 
  -1   4   5     1169.87     1219.34     22.58 o 
   0   4   5     6461.83     6275.11     77.21 o 
   1   4   5     5922.80     5756.96     71.68 o 
   2   4   5      703.00      704.90     28.41 o 
   3   4   5      104.27      113.94     11.47 o 
   4   4   5      327.76      361.59     20.79 o 
   5   4   5      404.06      439.76     28.09 o 
   6   4   5      231.29      374.14     48.09 o 
   7   4   5       12.06       59.38     37.89 o 
  -7   5   5        1.67       17.92     29.01 o 
  -6   5   5       11.17        0.60     19.97 o 
  -5   5   5      139.55      155.72     28.13 o 
  -4   5   5      495.53      505.46     39.20 o 
  -3   5   5      225.19      244.72     19.86 o 
  -2   5   5      735.45      711.68     22.35 o 
  -1   5   5      941.97      996.06     22.03 o 
   0   5   5        2.40        6.01      8.47 o 
   1   5   5        9.43        9.76      9.04 o 
   2   5   5     1383.14     1350.26     54.71 o 
   3   5   5       31.32       23.79      9.76 o 
   4   5   5       16.91       -2.86      9.02 o 
   5   5   5       17.58       13.13     14.87 o 
   6   5   5       12.16      -10.07     21.42 o 
   7   5   5        3.84        3.93     28.59 o 
  -7   6   5       55.39       75.62     24.71 o 
  -6   6   5       47.09       88.55     27.31 o 
  -5   6   5      265.13      271.28     33.09 o 
  -4   6   5      658.28      642.32     75.64 o 
  -3   6   5        7.82       14.63     16.88 o 
  -2   6   5      295.82      312.62     16.45 o 
  -1   6   5      465.55      492.54     18.18 o 
   0   6   5        2.28       -5.37      8.78 o 
   1   6   5       33.83       46.12     10.81 o 
   2   6   5      129.03      110.07     14.24 o 
   3   6   5       13.44       -0.14     10.66 o 
   4   6   5       51.46       17.13     20.38 o 
   5   6   5       88.53       24.16     16.51 o 
   6   6   5        5.32      -12.44     22.57 o 
   7   6   5       51.78       63.14     43.04 o 
  -7   7   5        6.92        7.65     25.07 o 
  -6   7   5        6.51       19.35     23.34 o 
  -5   7   5        4.07       14.97     22.09 o 
  -4   7   5       20.69       18.88     19.80 o 
  -3   7   5     1052.50     1193.88     58.88 o 
  -2   7   5       34.76       58.77     13.87 o 
  -1   7   5       12.13        4.86      8.19 o 
   0   7   5       63.20       53.38     12.48 o 
   1   7   5      410.40      432.88     22.96 o 
   2   7   5        4.57        2.40      9.30 o 
   3   7   5      385.73      357.47     38.56 o 
   4   7   5      459.54      426.41     34.27 o 
   5   7   5       31.33       58.08     30.15 o 
   6   7   5        1.03       -9.95     17.88 o 
  -6   8   5       71.50       74.90     29.13 o 
  -5   8   5      132.38      127.36     29.47 o 
  -4   8   5      167.59      203.46     37.60 o 
  -3   8   5       70.88      109.74     41.44 o 
  -2   8   5      206.43      229.92     26.32 o 
  -1   8   5      399.36      431.78     29.34 o 
   0   8   5     1381.24     1379.93     35.57 o 
   1   8   5      791.39      760.17     30.40 o 
   2   8   5     1794.79     1891.34     47.64 o 
   3   8   5        4.99       17.41     16.97 o 
   4   8   5      306.15      329.76     30.88 o 
   5   8   5      394.57      410.36     50.74 o 
   6   8   5      608.60      658.68     67.79 o 
  -6   9   5        3.73        7.77     25.87 o 
  -5   9   5        0.65       14.89     25.65 o 
  -4   9   5       97.40       56.18     28.43 o 
  -3   9   5        6.87      -19.11     19.11 o 
  -2   9   5      389.85      380.61     33.79 o 
  -1   9   5       11.16       39.04     18.38 o 
   0   9   5     1063.64     1120.65     42.81 o 
   1   9   5      589.60      602.47     32.39 o 
   2   9   5       83.49       48.60     17.53 o 
   3   9   5      423.84      456.59     35.53 o 
   4   9   5      143.83      112.46     29.86 o 
   5   9   5       10.58       -1.59     25.08 o 
   6   9   5       17.95        0.56     29.34 o 
  -5  10   5        0.02       -8.16     35.61 o 
  -4  10   5       20.65       14.91     27.09 o 
  -3  10   5        2.28      -10.02     25.33 o 
  -2  10   5      155.82       75.20     25.61 o 
  -1  10   5      223.80      228.54     30.13 o 
   0  10   5      202.32      217.27     29.59 o 
   1  10   5      244.87      236.70     26.21 o 
   2  10   5      235.99      238.12     27.54 o 
   3  10   5       11.94       12.04     16.38 o 
   4  10   5       80.59       11.41     25.01 o 
   5  10   5      257.24      252.51     46.09 o 
  -5  11   5        5.30       47.09     32.85 o 
  -4  11   5        0.03       -0.75     26.90 o 
  -3  11   5       60.65       74.64     32.74 o 
  -2  11   5       56.10        1.43     20.38 o 
  -1  11   5       41.93       51.13     22.24 o 
   0  11   5      133.88      110.65     27.05 o 
   1  11   5       41.20       18.10     26.80 o 
   2  11   5      117.22      179.95     26.61 o 
   3  11   5      140.46      116.08     24.28 o 
   4  11   5      171.36      131.10     90.10 o 
   5  11   5        1.00       15.23     48.49 o 
  -4  12   5       46.17        3.81     31.32 o 
  -3  12   5      150.55      137.27     60.08 o 
  -2  12   5        0.30      -16.34     37.37 o 
  -1  12   5      123.41      145.96     36.05 o 
   0  12   5       43.52       42.08     29.32 o 
   1  12   5      219.29      208.46     33.79 o 
   2  12   5       19.29      -16.05     26.07 o 
   3  12   5        0.70       -2.88     20.99 o 
   4  12   5        3.86       10.04     38.39 o 
  -3  13   5        0.11       -6.87     28.80 o 
  -2  13   5        1.11      -30.31     80.12 o 
  -1  13   5        0.41       32.38     37.23 o 
   0  13   5       70.15       40.91     37.20 o 
   1  13   5        9.17      -20.08     20.08 o 
   2  13   5       11.10      -19.00     26.30 o 
   3  13   5        1.82       46.98     43.49 o 
  -2  14   5       35.58       45.40     44.02 o 
  -1  14   5       66.91       53.42     46.93 o 
   0  14   5      186.77      129.94     40.54 o 
   1  14   5      132.48      100.21     29.29 o 
  -8   0   6        0.03        9.65     37.99 o 
  -7   0   6       23.93      -22.97     27.64 o 
  -6   0   6       75.78      116.90     55.41 o 
  -5   0   6      292.51      243.20     28.49 o 
  -4   0   6     1718.02     1637.19     47.18 o 
  -3   0   6     1707.99     1593.09     43.79 o 
  -2   0   6      352.79      384.65     22.04 o 
  -1   0   6       25.13       14.89     14.06 o 
   0   0   6     8791.34     8383.59     96.12 o 
   1   0   6     9254.11     8899.13    268.24 o 
   2   0   6     3407.30     3431.11     88.20 o 
   3   0   6      159.69      161.75     19.73 o 
   4   0   6      297.82      277.93     29.12 o 
   5   0   6     2767.25     2743.51     81.87 o 
   6   0   6      101.38       98.08     86.45 o 
   7   0   6      330.15      334.85     56.81 o 
  -8   1   6       38.15       90.63     31.89 o 
  -7   1   6       31.67       10.37     22.27 o 
  -6   1   6      190.13      168.09     39.83 o 
  -5   1   6        3.23        3.42     12.38 o 
  -4   1   6       20.39       -3.33      6.77 o 
  -3   1   6     1533.94     1633.84     29.91 o 
  -2   1   6       31.66       19.73      8.29 o 
  -1   1   6      474.55      451.89     18.45 o 
   0   1   6     5508.73     5365.04     51.18 o 
   1   1   6      479.46      478.02     23.62 o 
   2   1   6      533.14      580.22     17.26 o 
   3   1   6      223.54      244.24     16.12 o 
   4   1   6      667.90      728.72     27.16 o 
   5   1   6     1377.30     1404.17     38.87 o 
   6   1   6      250.86      212.96     33.62 o 
   7   1   6        3.57       67.30     30.69 o 
  -8   2   6        1.97       -6.61     31.43 o 
  -7   2   6       29.68       65.25     26.75 o 
  -6   2   6       45.77       40.14     23.43 o 
  -5   2   6        4.06       -4.88     14.07 o 
  -4   2   6       42.17       37.86     12.12 o 
  -3   2   6        0.01       -2.51      9.68 o 
  -2   2   6      551.94      568.25     19.66 o 
  -1   2   6      194.55      184.12     14.42 o 
   0   2   6       74.88       98.84     12.75 o 
   1   2   6      888.63      889.44     19.55 o 
   2   2   6       99.65       97.02      9.16 o 
   3   2   6      198.38      195.96     18.48 o 
   4   2   6      527.30      535.86     26.70 o 
   5   2   6      742.36      683.35     34.91 o 
   6   2   6       26.89       34.28     15.32 o 
   7   2   6       26.21       38.56     27.68 o 
  -8   3   6        5.57       27.64     52.95 o 
  -7   3   6        0.62      -11.41     25.25 o 
  -6   3   6        0.21        5.53     14.80 o 
  -5   3   6      166.52      154.21     19.47 o 
  -4   3   6      480.15      428.89     28.89 o 
  -3   3   6       92.95      109.65     21.44 o 
  -2   3   6       25.72       31.09      5.34 o 
  -1   3   6     1877.11     1892.50     35.68 o 
   0   3   6     1362.53     1352.65     32.96 o 
   1   3   6        9.33        9.34      7.19 o 
   2   3   6       11.19       24.26      8.60 o 
   3   3   6      681.25      697.51     26.13 o 
   4   3   6       10.22        1.82      9.60 o 
   5   3   6        0.71       -4.02     11.04 o 
   6   3   6       51.55       46.46     16.10 o 
   7   3   6      153.59      202.59     48.60 o 
  -7   4   6       20.18       33.24     30.45 o 
  -6   4   6        4.01       -8.48     15.79 o 
  -5   4   6      651.72      611.18     42.12 o 
  -4   4   6      527.82      632.62     40.10 o 
  -3   4   6      851.53      843.28     40.42 o 
  -2   4   6       26.83       27.58      6.49 o 
  -1   4   6        6.31        4.15      6.93 o 
   0   4   6     2718.79     2758.97     42.79 o 
   1   4   6      137.34      169.71     15.65 o 
   2   4   6     4769.65     4723.27     61.93 o 
   3   4   6        1.48       -7.14      7.14 o 
   4   4   6      695.86      661.90     27.11 o 
   5   4   6       26.48       23.84     13.87 o 
   6   4   6      187.23      202.25     47.83 o 
   7   4   6       34.28       37.39    104.95 o 
  -7   5   6      107.07       96.47     35.59 o 
  -6   5   6      221.37      249.02     32.69 o 
  -5   5   6      135.78       95.02     23.11 o 
  -4   5   6       28.24       -7.25     19.58 o 
  -3   5   6      349.71      322.85     23.36 o 
  -2   5   6     1019.57     1022.34     23.15 o 
  -1   5   6      325.27      273.32     15.60 o 
   0   5   6      206.71      240.97     16.84 o 
   1   5   6        7.47       22.95     10.87 o 
   2   5   6      499.41      554.19     25.18 o 
   3   5   6      682.62      676.40     26.13 o 
   4   5   6       50.44       56.88     12.19 o 
   5   5   6       68.91       69.97     23.32 o 
   6   5   6        8.16       -9.21     28.64 o 
   7   5   6       40.47       95.32     45.97 o 
  -7   6   6        0.17      -12.05     25.45 o 
  -6   6   6       61.09       98.43     26.64 o 
  -5   6   6       27.44       30.26     20.72 o 
  -4   6   6     1042.15     1116.67     58.02 o 
  -3   6   6      235.83      291.68     31.44 o 
  -2   6   6       13.74       10.92      8.32 o 
  -1   6   6       63.34       74.30     10.87 o 
   0   6   6      643.90      688.28     27.83 o 
   1   6   6       78.51       79.80     13.05 o 
   2   6   6      307.33      311.72     26.04 o 
   3   6   6       16.39        0.50     15.60 o 
   4   6   6       50.01       25.38     16.28 o 
   5   6   6        0.20        4.25     16.45 o 
   6   6   6       25.53       49.02     38.36 o 
   7   6   6      172.24      201.51     53.87 o 
  -7   7   6      202.14      215.45     37.54 o 
  -6   7   6      175.27      203.28     35.18 o 
  -5   7   6      459.65      433.85     43.82 o 
  -4   7   6      154.49      175.46     28.57 o 
  -3   7   6      870.61      814.22     49.91 o 
  -2   7   6      761.15      691.23     29.40 o 
  -1   7   6     2467.44     2312.51     41.17 o 
   0   7   6      336.22      327.10     21.26 o 
   1   7   6      583.10      557.06     27.21 o 
   2   7   6     1060.31     1066.41     48.91 o 
   3   7   6        1.29       12.35     11.99 o 
   4   7   6      492.21      543.82     37.16 o 
   5   7   6       13.08        2.91     20.58 o 
   6   7   6        1.68       -6.39     13.00 o 
  -6   8   6       25.18       21.84     29.66 o 
  -5   8   6       46.52       82.24     27.88 o 
  -4   8   6      145.59       97.72     30.09 o 
  -3   8   6       12.10        2.95     21.45 o 
  -2   8   6       11.63       22.05     14.32 o 
  -1   8   6        0.81       13.87     14.95 o 
   0   8   6       37.69       43.32     12.68 o 
   1   8   6      659.42      635.42     29.48 o 
   2   8   6       81.99       94.12     17.16 o 
   3   8   6      366.49      317.25     26.46 o 
   4   8   6        6.78      -14.23     14.23 o 
   5   8   6       49.40       50.01     29.33 o 
   6   8   6      121.23      119.65     37.02 o 
  -6   9   6       16.03       -4.81     23.80 o 
  -5   9   6        3.66       29.94     27.18 o 
  -4   9   6        0.96       -7.61     26.98 o 
  -3   9   6      241.95      225.78     36.70 o 
  -2   9   6       67.79       72.88     27.58 o 
  -1   9   6        0.51        4.30     15.72 o 
   0   9   6      282.56      282.26     22.01 o 
   1   9   6      202.98      235.59     24.01 o 
   2   9   6        4.47       29.72     16.06 o 
   3   9   6       13.29       29.68     18.15 o 
   4   9   6      120.40       68.48     22.35 o 
   5   9   6      132.09      131.34     39.17 o 
  -5  10   6        2.42       33.02     31.14 o 
  -4  10   6        0.06      -19.85     26.82 o 
  -3  10   6       76.92       60.16     29.28 o 
  -2  10   6        2.24      -10.92     20.02 o 
  -1  10   6        2.69      -10.83     16.62 o 
   0  10   6       40.28       44.76     21.81 o 
   1  10   6       68.51       39.47     16.88 o 
   2  10   6      163.22      191.41     32.14 o 
   3  10   6      150.46      160.29     26.28 o 
   4  10   6       11.51       16.86     18.72 o 
   5  10   6       19.93       34.71     34.56 o 
  -5  11   6       20.30      -11.76     49.60 o 
  -4  11   6       36.18       53.82     33.94 o 
  -3  11   6      248.67      241.30     42.29 o 
  -2  11   6      774.08      663.98     76.19 o 
  -1  11   6      578.01      621.68     45.71 o 
   0  11   6      195.95      257.81     37.06 o 
   1  11   6       57.94       28.86     23.00 o 
   2  11   6       52.08       29.64     19.03 o 
   3  11   6      358.77      348.27     35.31 o 
   4  11   6       88.82       78.13     52.98 o 
  -4  12   6      333.20      315.73     53.35 o 
  -3  12   6      386.62      441.31     55.52 o 
  -2  12   6      395.00      488.35     68.50 o 
  -1  12   6      533.13      623.59     75.11 o 
   0  12   6      747.39      860.85     58.63 o 
   1  12   6      390.61      437.89     44.06 o 
   2  12   6      441.18      526.40     47.32 o 
   3  12   6        0.22        9.86     26.92 o 
   4  12   6      109.48      180.06     41.98 o 
  -3  13   6        1.95        3.79     34.42 o 
  -2  13   6       70.89      140.69     49.53 o 
  -1  13   6       77.51       94.56     58.22 o 
   0  13   6       53.75       84.30     29.08 o 
   1  13   6      110.47      119.17     27.59 o 
   2  13   6        3.81       -1.88     24.15 o 
   3  13   6       11.32      101.60     49.93 o 
  -1  14   6       64.81       46.36     42.44 o 
   0  14   6       55.86       77.20     40.22 o 
   1  14   6      233.25      250.95     37.34 o 
  -8   1   7       62.17       41.56     28.81 o 
  -7   1   7       70.19      111.09     31.29 o 
  -6   1   7      533.13      476.08     43.12 o 
  -5   1   7      149.69      151.40     17.49 o 
  -4   1   7      290.03      322.96     21.78 o 
  -3   1   7     1980.50     1965.92     36.96 o 
  -2   1   7      109.11      107.73     10.66 o 
  -1   1   7        3.07        8.51      8.43 o 
   0   1   7       17.64       10.14      5.79 o 
   1   1   7     2159.07     2121.55     45.37 o 
   2   1   7      700.17      686.92     23.07 o 
   3   1   7      815.46      816.56     26.44 o 
   4   1   7      283.74      299.12     26.59 o 
   5   1   7      419.94      479.66     33.44 o 
   6   1   7      128.30      132.10     34.49 o 
   7   1   7       13.26       -2.73     36.81 o 
  -8   2   7       12.18       37.09     33.02 o 
  -7   2   7        0.18       17.80     24.54 o 
  -6   2   7       19.34      -17.74     17.74 o 
  -5   2   7      159.40      173.01     31.17 o 
  -4   2   7        1.00        1.07      9.66 o 
  -3   2   7      192.16      206.95     20.75 o 
  -2   2   7      117.79      109.55     15.77 o 
  -1   2   7     2726.09     2640.75     62.62 o 
   0   2   7      938.60      953.44     28.20 o 
   1   2   7      947.06      900.81     22.60 o 
   2   2   7     1423.52     1361.35     31.41 o 
   3   2   7        0.63       -8.47      8.47 o 
   4   2   7      706.89      788.92     37.96 o 
   5   2   7        1.45        6.73     13.05 o 
   6   2   7      117.87      111.58     23.58 o 
   7   2   7        0.73       24.27     34.72 o 
  -8   3   7       74.21      166.10     69.81 o 
  -7   3   7      225.53      257.19     44.96 o 
  -6   3   7      201.95      157.91     29.80 o 
  -5   3   7       29.74       27.72     14.80 o 
  -4   3   7       29.16       50.08     20.42 o 
  -3   3   7     1093.82     1086.55     36.44 o 
  -2   3   7     1231.90     1223.01     29.11 o 
  -1   3   7       12.42       23.44     11.62 o 
   0   3   7      661.82      658.82     23.26 o 
   1   3   7       52.86       48.82      8.99 o 
   2   3   7      323.47      349.07     21.86 o 
   3   3   7      313.71      291.16     17.09 o 
   4   3   7       48.91       80.93     12.76 o 
   5   3   7      241.16      262.42     27.60 o 
   6   3   7       46.94       43.74     18.38 o 
   7   3   7        4.67        1.54     33.14 o 
  -7   4   7        4.32      -18.85     26.09 o 
  -6   4   7        1.36      -14.89     14.89 o 
  -5   4   7       63.97       53.42     20.49 o 
  -4   4   7     2699.18     2633.36     68.17 o 
  -3   4   7     1161.89     1165.02     45.96 o 
  -2   4   7       14.77       26.90      7.91 o 
  -1   4   7      477.75      572.69     19.49 o 
   0   4   7     1823.66     1872.19     42.45 o 
   1   4   7     3855.73     4048.73     68.64 o 
   2   4   7       50.72       71.83     10.63 o 
   3   4   7       13.76        1.46      9.20 o 
   4   4   7       25.23       37.33     11.30 o 
   5   4   7      144.74      123.82     19.78 o 
   6   4   7        0.40       -4.07     20.81 o 
   7   4   7        0.01        8.56     34.90 o 
  -7   5   7       42.94       24.05     31.34 o 
  -6   5   7       87.00       79.37     24.03 o 
  -5   5   7       68.22       77.23     22.18 o 
  -4   5   7     1978.17     2039.57     63.41 o 
  -3   5   7      129.84      154.57     18.63 o 
  -2   5   7      304.03      358.22     31.44 o 
  -1   5   7     1441.29     1394.97     29.70 o 
   0   5   7      822.47      828.27     29.13 o 
   1   5   7     2073.86     1996.99     43.56 o 
   2   5   7        9.89        2.73      9.69 o 
   3   5   7      300.45      302.25     19.60 o 
   4   5   7       50.62       37.44     13.04 o 
   5   5   7       63.04       37.83     25.43 o 
   6   5   7      138.17      150.04     31.52 o 
   7   5   7       37.75       55.08     41.07 o 
  -7   6   7       31.14      -22.40     22.40 o 
  -6   6   7      271.16      211.42     36.15 o 
  -5   6   7       78.96       89.60     24.15 o 
  -4   6   7      242.82      290.97     53.93 o 
  -3   6   7       75.07       84.40     22.68 o 
  -2   6   7      653.28      649.32     34.61 o 
  -1   6   7     2096.81     1952.38     43.98 o 
   0   6   7     1126.91     1101.50     30.46 o 
   1   6   7        9.33       -0.71     10.14 o 
   2   6   7      125.96      133.36     15.99 o 
   3   6   7     1484.66     1432.30     79.33 o 
   4   6   7     1520.54     1601.11     68.52 o 
   5   6   7      281.54      326.25     45.20 o 
   6   6   7        6.49       -3.38     30.24 o 
  -7   7   7       20.89       53.76     34.52 o 
  -6   7   7       80.78       68.84     27.10 o 
  -5   7   7       23.78        4.45     17.89 o 
  -4   7   7       12.29       22.75     19.57 o 
  -3   7   7       23.13      -14.18     17.04 o 
  -2   7   7        0.32      -10.64     11.70 o 
  -1   7   7      360.20      415.95     21.78 o 
   0   7   7      136.05      167.83     17.34 o 
   1   7   7     1346.29     1375.93     36.53 o 
   2   7   7       68.74       98.93     14.58 o 
   3   7   7      363.49      251.40     25.71 o 
   4   7   7       83.77       77.15     23.63 o 
   5   7   7       92.35      140.36     30.21 o 
   6   7   7       36.74       50.30     23.07 o 
  -6   8   7       75.58      112.54     32.02 o 
  -5   8   7      246.65      224.37     35.71 o 
  -4   8   7      119.06      196.74     41.63 o 
  -3   8   7       16.07       15.61     34.31 o 
  -2   8   7       86.86       81.61     20.57 o 
  -1   8   7      351.90      333.98     37.89 o 
   0   8   7     1174.17     1190.62     36.86 o 
   1   8   7      283.17      275.01     21.49 o 
   2   8   7      723.39      670.58     34.67 o 
   3   8   7       45.33       59.03     17.49 o 
   4   8   7      148.07      121.74     27.53 o 
   5   8   7      253.28      241.32     43.51 o 
   6   8   7       74.54       74.64     70.54 o 
  -6   9   7       11.60       -2.71     25.75 o 
  -5   9   7       16.59       -2.34     25.05 o 
  -4   9   7       77.79       40.63     57.02 o 
  -3   9   7        4.27       22.01     25.53 o 
  -2   9   7      664.59      544.86    103.20 o 
  -1   9   7      311.50      365.68     33.30 o 
   0   9   7      342.95      344.78     24.64 o 
   1   9   7       36.23       34.22     14.03 o 
   2   9   7       28.69       33.66     16.30 o 
   3   9   7        4.90      -11.65     13.68 o 
   4   9   7       52.15       26.52     19.50 o 
   5   9   7        8.62        1.79     42.44 o 
  -5  10   7       61.20       19.51     30.19 o 
  -4  10   7        8.63      -15.62     21.49 o 
  -3  10   7       13.16        8.92     29.32 o 
  -2  10   7      220.19      196.67     46.87 o 
  -1  10   7      314.89      351.53     33.52 o 
   0  10   7       57.22       48.49     20.23 o 
   1  10   7      208.57      155.01     34.24 o 
   2  10   7        1.01       24.91     16.15 o 
   3  10   7      251.32      258.26     34.73 o 
   4  10   7       48.60       30.31     23.41 o 
   5  10   7       94.37       99.09     36.85 o 
  -5  11   7        2.66        7.90     28.94 o 
  -4  11   7      136.83      108.45     35.59 o 
  -3  11   7       39.94       50.80     30.66 o 
  -2  11   7       68.06       30.81     32.67 o 
  -1  11   7        2.26        5.76     19.60 o 
   0  11   7        6.83        8.53     21.95 o 
   1  11   7      162.95      151.18     28.74 o 
   2  11   7      139.48      143.98     29.69 o 
   3  11   7       60.75       25.03     26.07 o 
   4  11   7      133.02       87.40     32.91 o 
  -4  12   7       13.27       50.20     34.09 o 
  -3  12   7        2.07      -31.02     31.02 o 
  -2  12   7        4.39       -4.07     33.96 o 
  -1  12   7      115.45      105.49     52.01 o 
   0  12   7      129.84      163.66     31.92 o 
   1  12   7        8.05        9.27     21.09 o 
   2  12   7       84.16       80.76     28.62 o 
   3  12   7        2.41        3.87     28.48 o 
  -3  13   7      241.43      205.19     57.81 o 
  -2  13   7       10.07       35.61     39.47 o 
  -1  13   7        0.90       11.73     35.91 o 
   0  13   7      249.59      272.21     38.67 o 
   1  13   7      138.02      167.67     31.76 o 
   2  13   7      367.54      479.20     57.18 o 
  -1  14   7       84.94       73.65     44.44 o 
   0  14   7       25.91      -21.98     29.73 o 
  -8   0   8       18.76       84.48     42.31 o 
  -7   0   8       18.08        1.35     30.73 o 
  -6   0   8      368.09      379.40     57.74 o 
  -5   0   8        1.36      -12.14     25.71 o 
  -4   0   8      215.67      209.31     26.17 o 
  -3   0   8      593.16      628.32     31.69 o 
  -2   0   8       14.05        4.12     10.80 o 
  -1   0   8      726.47      754.79     29.76 o 
   0   0   8     1004.97     1068.76     26.00 o 
   1   0   8      466.11      514.64     13.76 o 
   2   0   8       32.76       37.04     28.23 o 
   3   0   8       51.65       47.11     16.12 o 
   4   0   8       89.07      115.20     28.51 o 
   5   0   8      170.92      195.18     37.06 o 
   6   0   8        2.38      -11.48     34.32 o 
   7   0   8       46.62       59.24     30.10 o 
  -8   1   8        5.86        5.56     28.33 o 
  -7   1   8        0.09       26.99     24.44 o 
  -6   1   8        4.43       26.34     21.86 o 
  -5   1   8      134.67      129.08     19.99 o 
  -4   1   8       32.81       23.02      9.17 o 
  -3   1   8      539.20      598.66     21.54 o 
  -2   1   8      185.74      222.24     24.24 o 
  -1   1   8      152.38      151.40     13.18 o 
   0   1   8     1126.04     1094.43     20.04 o 
   1   1   8      917.55      898.85     29.18 o 
   2   1   8      337.31      342.36     21.60 o 
   3   1   8       12.65       31.45     11.11 o 
   4   1   8        0.00      -11.00     11.00 o 
   5   1   8        1.76      -15.19     15.19 o 
   6   1   8      415.52      479.51     42.40 o 
   7   1   8       24.22        5.89     18.84 o 
  -8   2   8       58.57      102.15     57.63 o 
  -7   2   8      295.17      213.37     35.05 o 
  -6   2   8      275.87      206.40     38.01 o 
  -5   2   8      307.39      346.44     28.00 o 
  -4   2   8       12.69        2.38     12.22 o 
  -3   2   8      934.83      879.04     36.94 o 
  -2   2   8     3548.97     3299.53     62.59 o 
  -1   2   8      915.77      843.54     28.36 o 
   0   2   8     5735.35     5655.12    100.90 o 
   1   2   8       10.71        7.78     11.11 o 
   2   2   8        9.25       -4.07      6.75 o 
   3   2   8     2586.53     2535.52     42.15 o 
   4   2   8     2366.78     2279.73     61.12 o 
   5   2   8      120.32      110.49     19.61 o 
   6   2   8       10.02       -1.01     17.29 o 
   7   2   8       11.63       19.85     23.50 o 
  -7   3   8        0.27        6.67     28.23 o 
  -6   3   8      116.29      163.25     38.92 o 
  -5   3   8     1051.33     1141.19     44.37 o 
  -4   3   8      805.22      865.59     40.61 o 
  -3   3   8      527.63      564.55     36.87 o 
  -2   3   8       43.70       42.68     11.94 o 
  -1   3   8     1005.37     1069.97     33.37 o 
   0   3   8      298.00      276.05     20.63 o 
   1   3   8     4665.68     4555.65     63.18 o 
   2   3   8      350.84      337.59     17.54 o 
   3   3   8      279.59      259.72     20.87 o 
   4   3   8       20.73       32.33     17.04 o 
   5   3   8        4.87      -13.90     13.90 o 
   6   3   8      174.77      152.02     26.52 o 
   7   3   8      117.14      175.76     53.18 o 
  -7   4   8        0.26       21.78     26.50 o 
  -6   4   8        0.04       -5.01     15.90 o 
  -5   4   8      285.68      283.53     30.98 o 
  -4   4   8       37.04       59.67     19.35 o 
  -3   4   8      748.84      691.93     34.52 o 
  -2   4   8        9.69       10.56      8.63 o 
  -1   4   8      268.91      321.90     16.72 o 
   0   4   8        7.13        0.82      9.26 o 
   1   4   8     1562.13     1672.65     48.52 o 
   2   4   8     1215.80     1171.96     29.16 o 
   3   4   8      325.91      322.93     20.09 o 
   4   4   8      163.90      110.21     18.02 o 
   5   4   8      114.38      138.10     21.01 o 
   6   4   8       13.99       -0.14     23.26 o 
   7   4   8      121.73      144.96     50.70 o 
  -7   5   8       46.75       15.58     38.68 o 
  -6   5   8        4.64        7.03     18.33 o 
  -5   5   8      158.80      168.96     27.79 o 
  -4   5   8      911.73     1016.03     54.48 o 
  -3   5   8      175.13      148.61     23.58 o 
  -2   5   8       13.60        9.89     16.04 o 
  -1   5   8       80.58       89.62     11.75 o 
   0   5   8      924.44      983.63     26.98 o 
   1   5   8      162.62      124.43     16.15 o 
   2   5   8       45.30       23.36     11.36 o 
   3   5   8       93.48       65.60     12.89 o 
   4   5   8       24.25        7.80     11.72 o 
   5   5   8       87.22       60.62     24.41 o 
   6   5   8       48.05       49.83     28.34 o 
  -7   6   8       48.31       36.77     31.72 o 
  -6   6   8       41.66       25.78     21.13 o 
  -5   6   8      308.36      333.69     37.81 o 
  -4   6   8      130.58      121.80     26.48 o 
  -3   6   8      553.26      620.75     55.91 o 
  -2   6   8       31.18       42.50     11.50 o 
  -1   6   8        3.88       17.19      9.90 o 
   0   6   8       39.77       38.60     12.11 o 
   1   6   8       37.93       46.78     13.86 o 
   2   6   8      135.82      129.02     16.33 o 
   3   6   8      274.52      276.47     36.78 o 
   4   6   8        3.94       14.70     16.72 o 
   5   6   8       90.78       55.22     40.56 o 
   6   6   8        7.82      -20.31     20.31 o 
  -7   7   8       54.23       99.33     65.36 o 
  -6   7   8       18.65       12.58     23.56 o 
  -5   7   8       11.54      -18.54     18.54 o 
  -4   7   8       15.12       14.61     18.94 o 
  -3   7   8      600.89      556.82     43.20 o 
  -2   7   8        7.96       -4.91     11.82 o 
  -1   7   8       28.72       21.07     11.75 o 
   0   7   8      294.71      317.39     22.45 o 
   1   7   8       26.03       39.80     12.75 o 
   2   7   8       32.67       22.47     13.50 o 
   3   7   8        0.62      -14.03     14.03 o 
   4   7   8       58.97       31.05     20.96 o 
   5   7   8        0.88      -15.65     21.40 o 
   6   7   8      171.33       86.77     44.21 o 
  -6   8   8        0.25       20.03     28.00 o 
  -5   8   8       19.55        6.84     21.32 o 
  -4   8   8       15.44       -6.93     20.99 o 
  -3   8   8       44.65       49.46     26.38 o 
  -2   8   8      167.68      142.98     36.24 o 
  -1   8   8       67.69       87.03     20.00 o 
   0   8   8       18.17        5.72     18.79 o 
   1   8   8       33.80       27.09     13.31 o 
   2   8   8        9.29       -6.34     12.88 o 
   3   8   8      274.46      271.06     29.17 o 
   4   8   8       60.65       65.75     24.79 o 
   5   8   8        0.20       -1.23     20.77 o 
   6   8   8        3.47       64.10     34.74 o 
  -6   9   8        0.01      -19.18     24.82 o 
  -5   9   8       67.40       81.69     30.66 o 
  -4   9   8      587.18      566.74     70.85 o 
  -3   9   8      595.21      523.56     63.33 o 
  -2   9   8      198.25      152.61     56.81 o 
  -1   9   8       36.86       31.13     17.70 o 
   0   9   8     1009.94     1014.10     37.21 o 
   1   9   8     1793.46     1844.38     48.08 o 
   2   9   8      453.75      493.04     34.03 o 
   3   9   8        9.83      -14.76     14.76 o 
   4   9   8       40.88       19.48     17.86 o 
   5   9   8      207.31      282.70     51.43 o 
  -5  10   8       88.52      121.47     38.32 o 
  -4  10   8        2.03        0.30     27.74 o 
  -3  10   8       38.53       30.38     33.99 o 
  -2  10   8      539.41      522.58     66.90 o 
  -1  10   8     1187.38     1227.09     58.97 o 
   0  10   8        6.76       -5.89     18.87 o 
   1  10   8       76.72       57.42     17.31 o 
   2  10   8      412.47      430.03     32.11 o 
   3  10   8      389.87      393.06     36.15 o 
   4  10   8      258.38      255.23     36.96 o 
   5  10   8       68.01       79.45     34.48 o 
  -5  11   8       28.97       73.43     37.15 o 
  -4  11   8        7.20       10.19     28.78 o 
  -3  11   8        1.03       47.83     37.46 o 
  -2  11   8      139.10       88.94     38.15 o 
  -1  11   8        1.23       30.67     34.69 o 
   0  11   8       11.81       -1.47     18.71 o 
   1  11   8        0.01       -6.84     17.44 o 
   2  11   8      115.19      127.34     28.42 o 
   3  11   8        0.13       18.93     21.87 o 
   4  11   8       57.58       33.95     29.88 o 
  -4  12   8       39.84       12.19     36.69 o 
  -3  12   8       91.41       54.92     38.84 o 
  -2  12   8       38.09       43.91     39.09 o 
  -1  12   8       75.16      126.13     44.92 o 
   0  12   8       36.15        7.87     20.40 o 
   1  12   8        0.41      -20.23     21.22 o 
   2  12   8        3.87       -4.81     25.84 o 
   3  12   8       30.03       43.81     32.05 o 
  -3  13   8       71.40       82.95     43.10 o 
  -2  13   8       29.55        9.19     50.25 o 
  -1  13   8      169.94      174.91     50.00 o 
   0  13   8       52.26       55.59     31.90 o 
   1  13   8      237.66      234.64     36.08 o 
   2  13   8       48.30       85.63     34.64 o 
  -8   1   9       92.13      108.57     49.28 o 
  -7   1   9       23.15       20.28     22.41 o 
  -6   1   9        0.16       -3.93     24.18 o 
  -5   1   9      386.23      347.59     35.89 o 
  -4   1   9      402.14      426.28     28.50 o 
  -3   1   9      158.31      135.42     13.80 o 
  -2   1   9      561.61      569.45     26.62 o 
  -1   1   9      904.36      894.86     23.45 o 
   0   1   9     3105.47     3109.10     38.21 o 
   1   1   9     1371.32     1440.43     32.76 o 
   2   1   9      540.80      558.40     34.96 o 
   3   1   9      220.36      221.47     17.71 o 
   4   1   9      765.01      821.09     39.28 o 
   5   1   9      113.17      119.61     25.47 o 
   6   1   9       61.22       55.43     34.80 o 
   7   1   9       71.17       39.83     22.96 o 
  -7   2   9       31.15       18.14     22.34 o 
  -6   2   9       43.35       42.96     22.53 o 
  -5   2   9       31.41       30.96     14.77 o 
  -4   2   9      205.87      219.56     28.03 o 
  -3   2   9      155.10      155.14     11.09 o 
  -2   2   9       69.55       57.03     11.79 o 
  -1   2   9      411.95      419.30     24.46 o 
   0   2   9     1313.94     1339.27     30.45 o 
   1   2   9        0.08       -0.67     10.56 o 
   2   2   9       46.03       35.78     13.92 o 
   3   2   9     1020.02      984.58     32.18 o 
   4   2   9      920.89      978.84     58.70 o 
   5   2   9       78.35       73.42     21.05 o 
   6   2   9        4.08      -15.99     15.99 o 
   7   2   9      113.46      101.12     39.24 o 
  -7   3   9       21.77        7.88     28.45 o 
  -6   3   9       36.47       16.16     23.28 o 
  -5   3   9       27.52       23.42     13.23 o 
  -4   3   9      476.42      446.55     29.71 o 
  -3   3   9      274.11      210.26     23.36 o 
  -2   3   9     1293.88     1330.52     51.12 o 
  -1   3   9      171.39      156.23     18.78 o 
   0   3   9      116.32      136.64     17.05 o 
   1   3   9     2186.64     2176.58     43.82 o 
   2   3   9      702.72      711.49     26.26 o 
   3   3   9      570.99      623.10     37.40 o 
   4   3   9      188.75      188.82     25.26 o 
   5   3   9       85.76       96.52     20.74 o 
   6   3   9       23.99        2.99     18.82 o 
   7   3   9        3.22      -13.49     24.45 o 
  -7   4   9        5.23        3.66     29.71 o 
  -6   4   9       84.38      137.27     36.58 o 
  -5   4   9       51.83       64.83     17.93 o 
  -4   4   9        2.29      -20.80     20.80 o 
  -3   4   9       25.53       19.00     15.69 o 
  -2   4   9        6.92       13.75      9.60 o 
  -1   4   9       48.31       19.16     12.14 o 
   0   4   9       16.17       -3.06      9.37 o 
   1   4   9     1984.28     2055.32     51.07 o 
   2   4   9      501.43      484.28     22.91 o 
   3   4   9      139.29      129.50     18.19 o 
   4   4   9      181.31      223.50     22.56 o 
   5   4   9      402.35      431.01     34.52 o 
   6   4   9      236.20      255.18     44.45 o 
   7   4   9      224.95      289.06     85.98 o 
  -7   5   9      140.79       76.67     44.38 o 
  -6   5   9      182.52      200.90     28.66 o 
  -5   5   9     1240.71     1107.16     70.76 o 
  -4   5   9      419.67      444.36     31.53 o 
  -3   5   9      603.89      594.20     38.48 o 
  -2   5   9      567.90      572.57     25.93 o 
  -1   5   9      211.86      261.52     17.37 o 
   0   5   9       32.09       10.97      9.59 o 
   1   5   9      635.04      666.01     32.48 o 
   2   5   9      893.69      859.62     39.17 o 
   3   5   9     1013.30     1047.58     41.71 o 
   4   5   9        3.29       -3.80     11.64 o 
   5   5   9        3.81       -9.75     19.75 o 
   6   5   9        0.90      -20.52     20.52 o 
  -7   6   9      111.98      149.76     49.90 o 
  -6   6   9      179.66      230.71     34.01 o 
  -5   6   9      236.72      275.95     35.66 o 
  -4   6   9      124.48       88.03     23.37 o 
  -3   6   9      426.95      421.44     53.11 o 
  -2   6   9     1754.23     1691.13     38.24 o 
  -1   6   9     2078.28     2097.49     44.27 o 
   0   6   9     1772.27     1784.78     40.85 o 
   1   6   9      117.95      133.34     18.53 o 
   2   6   9      678.40      750.80     33.01 o 
   3   6   9      898.95      911.37     41.26 o 
   4   6   9      246.75      259.60     32.42 o 
   5   6   9      426.96      435.98     51.60 o 
   6   6   9       21.54       35.07     25.23 o 
  -6   7   9        3.98      -20.44     20.44 o 
  -5   7   9        2.46       -8.35     19.17 o 
  -4   7   9       13.65       27.64     19.16 o 
  -3   7   9      297.35      263.02     50.54 o 
  -2   7   9      291.75      290.62     46.88 o 
  -1   7   9       44.75       56.77     13.25 o 
   0   7   9      469.51      451.99     24.20 o 
   1   7   9        1.30       -6.54     11.63 o 
   2   7   9      848.91      907.94     37.47 o 
   3   7   9      109.92       55.43     23.94 o 
   4   7   9        1.20      -10.35     19.69 o 
   5   7   9       29.72       39.26     25.16 o 
   6   7   9       65.66       23.27     18.70 o 
  -6   8   9       51.42        4.63     28.13 o 
  -5   8   9        2.05      -20.48     20.48 o 
  -4   8   9      477.98      454.01     44.13 o 
  -3   8   9       56.46       20.97     29.25 o 
  -2   8   9      447.78      590.09     64.96 o 
  -1   8   9      344.40      375.62     28.36 o 
   0   8   9      727.44      809.12     32.89 o 
   1   8   9        0.09        1.11     11.72 o 
   2   8   9       99.28      114.76     19.04 o 
   3   8   9      294.26      304.81     42.40 o 
   4   8   9        4.77      -13.23     22.62 o 
   5   8   9        0.43      -19.79     19.79 o 
  -6   9   9       26.40       -4.37     25.92 o 
  -5   9   9        0.05        6.34     37.99 o 
  -4   9   9        0.06       42.98     27.49 o 
  -3   9   9        0.03       49.85     34.00 o 
  -2   9   9       15.36        9.28     29.12 o 
  -1   9   9      139.11      118.98     21.84 o 
   0   9   9        2.65       -1.64     10.56 o 
   1   9   9        6.24       -1.95     12.08 o 
   2   9   9       35.79        8.97     16.16 o 
   3   9   9       16.87       19.09     18.26 o 
   4   9   9       53.45       43.14     24.41 o 
   5   9   9       92.92       82.12     31.13 o 
  -5  10   9       13.09        7.20     28.31 o 
  -4  10   9        8.56       -9.66     30.81 o 
  -3  10   9      326.98      306.35     56.17 o 
  -2  10   9      198.45      182.00     46.54 o 
  -1  10   9      111.16       82.10     28.47 o 
   0  10   9      111.92       85.67     24.61 o 
   1  10   9       14.93      -10.02     15.77 o 
   2  10   9      105.97       87.37     21.75 o 
   3  10   9       30.16        9.87     18.19 o 
   4  10   9      153.78      158.53     28.73 o 
  -4  11   9      126.11      157.11     50.67 o 
  -3  11   9      159.25      224.66     54.16 o 
  -2  11   9      149.86      233.20     52.76 o 
  -1  11   9       39.20       46.55     40.41 o 
   0  11   9      214.93      273.00     34.59 o 
   1  11   9       29.01       25.52     21.96 o 
   2  11   9       21.50        9.65     19.91 o 
   3  11   9       11.18       -0.54     19.00 o 
   4  11   9       22.60      -11.34     34.81 o 
  -4  12   9       11.97      -32.66     32.66 o 
  -3  12   9        2.99       -8.47     35.54 o 
  -2  12   9       90.12       94.94     43.47 o 
  -1  12   9       51.24       21.18     41.82 o 
   0  12   9       62.71       75.74     26.33 o 
   1  12   9        7.05      -17.96     22.94 o 
   2  12   9       24.66       -1.14     25.07 o 
   3  12   9       84.53       39.94     32.05 o 
  -2  13   9       10.03      -31.62     31.62 o 
  -1  13   9      100.14       45.68     42.54 o 
   0  13   9      204.95      189.46     53.64 o 
   1  13   9      176.11      138.12     36.45 o 
   2  13   9       47.92       45.16     28.97 o 
  -7   0  10      368.08      352.02     61.50 o 
  -6   0  10      134.62       58.07     33.71 o 
  -5   0  10      182.01      177.35     57.40 o 
  -4   0  10      911.26      923.22     42.38 o 
  -3   0  10     1686.06     1520.43     48.47 o 
  -2   0  10      654.71      758.04     50.58 o 
  -1   0  10      881.48      859.14     35.07 o 
   0   0  10      252.01      279.12     17.52 o 
   1   0  10     3569.79     3409.81     59.96 o 
   2   0  10     1907.18     1615.91     22.40 o 
   3   0  10      942.65      960.35    138.57 o 
   4   0  10       68.20       93.65     37.60 o 
   5   0  10      509.76      541.97     62.97 o 
   6   0  10       70.60       88.05     36.08 o 
   7   0  10      260.37      383.05     64.65 o 
  -7   1  10       28.81       68.27     27.93 o 
  -6   1  10      210.53      212.72     34.07 o 
  -5   1  10       46.89       44.24     18.71 o 
  -4   1  10        1.34      -11.84     11.84 o 
  -3   1  10      201.98      215.04     19.62 o 
  -2   1  10     1489.24     1493.43     33.93 o 
  -1   1  10     1791.19     1766.44     33.64 o 
   0   1  10       11.04        7.12      6.58 o 
   1   1  10       21.10       28.91     10.17 o 
   2   1  10      237.26      216.00     23.49 o 
   3   1  10     1092.90     1165.60     47.54 o 
   4   1  10        0.66       -1.39     16.35 o 
   5   1  10        0.49      -14.91     16.52 o 
   6   1  10      330.48      332.33     56.47 o 
   7   1  10       99.46      126.74     27.61 o 
  -7   2  10      219.77      254.46     39.14 o 
  -6   2  10      292.17      318.40     38.98 o 
  -5   2  10       63.43       59.70     18.27 o 
  -4   2  10       87.74       85.76     17.88 o 
  -3   2  10       29.18       31.34      8.93 o 
  -2   2  10      200.68      185.56     16.30 o 
  -1   2  10     2854.74     2898.44     49.82 o 
   0   2  10      482.88      469.58     20.96 o 
   1   2  10       22.29       29.12     11.45 o 
   2   2  10      457.68      445.57     31.24 o 
   3   2  10        0.04        2.32     14.63 o 
   4   2  10      221.30      278.96     30.31 o 
   5   2  10        0.74       -2.03     17.14 o 
   6   2  10        0.75       16.28     18.64 o 
   7   2  10       43.49       56.44     35.78 o 
  -7   3  10        0.23       18.97     29.81 o 
  -6   3  10      120.27      128.96     30.01 o 
  -5   3  10      115.29      141.32     23.15 o 
  -4   3  10     1925.47     1906.58     53.96 o 
  -3   3  10       31.76       41.00     13.57 o 
  -2   3  10      375.52      429.08     29.85 o 
  -1   3  10      469.19      451.21     32.88 o 
   0   3  10      100.44      124.43     16.89 o 
   1   3  10      632.10      662.17     30.35 o 
   2   3  10      662.86      762.85     40.35 o 
   3   3  10       81.95       88.21     19.78 o 
   4   3  10      150.99      138.54     33.07 o 
   5   3  10       16.79        6.91     16.24 o 
   6   3  10        2.11       10.64     18.16 o 
   7   3  10       45.60      103.33     45.85 o 
  -7   4  10        3.92      -25.78     25.78 o 
  -6   4  10       13.53       -2.11     20.72 o 
  -5   4  10        2.75        3.21     14.85 o 
  -4   4  10      318.53      317.10     44.53 o 
  -3   4  10       21.26       -2.60     15.00 o 
  -2   4  10      152.47      120.34     15.39 o 
  -1   4  10      269.72      277.88     25.20 o 
   0   4  10      538.12      484.23     30.11 o 
   1   4  10      882.35      907.41     35.47 o 
   2   4  10      988.05      953.23     36.39 o 
   3   4  10      231.80      188.51     21.66 o 
   4   4  10       49.13       50.00     17.60 o 
   5   4  10      147.01      129.73     23.77 o 
   6   4  10       62.22       27.27     49.17 o 
  -7   5  10       10.83       18.79     35.38 o 
  -6   5  10       82.66       49.82     24.79 o 
  -5   5  10      672.55      603.82     50.79 o 
  -4   5  10       30.72       37.53     16.20 o 
  -3   5  10        0.13      -10.52     14.62 o 
  -2   5  10      189.06      196.21     19.08 o 
  -1   5  10     1090.00     1084.11     35.60 o 
   0   5  10      501.54      521.14     31.78 o 
   1   5  10        4.26        4.65     11.68 o 
   2   5  10        0.02       -5.47     13.27 o 
   3   5  10       23.21        7.14     13.66 o 
   4   5  10      358.40      390.88     35.25 o 
   5   5  10       34.05       26.05     49.85 o 
   6   5  10       23.39        4.67     34.18 o 
  -7   6  10       11.95       24.06     30.32 o 
  -6   6  10       91.93      113.15     24.71 o 
  -5   6  10       33.26      -14.35     17.51 o 
  -4   6  10       56.08       -2.53     31.91 o 
  -3   6  10       10.84       22.14     23.05 o 
  -2   6  10       56.77       43.78     14.52 o 
  -1   6  10        2.13        3.85     10.68 o 
   0   6  10       96.81       86.81     13.97 o 
   1   6  10       65.09       47.32     14.65 o 
   2   6  10     2596.95     2628.38     60.90 o 
   3   6  10        3.92       -4.35     13.75 o 
   4   6  10       28.40      -12.60     19.82 o 
   5   6  10        0.03        9.56     18.53 o 
   6   6  10       81.30       67.48     35.64 o 
  -6   7  10      172.58      162.65     39.70 o 
  -5   7  10      168.17      143.13     29.55 o 
  -4   7  10       17.62       10.38     24.85 o 
  -3   7  10        2.07       61.81     25.43 o 
  -2   7  10     1321.44     1307.93    135.06 o 
  -1   7  10      780.62      847.54     37.98 o 
   0   7  10      423.26      392.60     23.90 o 
   1   7  10      837.71      861.53     34.84 o 
   2   7  10      359.39      407.87     30.93 o 
   3   7  10      581.92      583.53     44.77 o 
   4   7  10      349.94      354.92     39.76 o 
   5   7  10      384.83      349.84     42.22 o 
   6   7  10       16.24       14.00     22.30 o 
  -6   8  10       41.79      -10.18     49.64 o 
  -5   8  10       49.97       19.55     24.11 o 
  -4   8  10       17.35       -3.48     33.67 o 
  -3   8  10      802.66      699.26     74.03 o 
  -2   8  10       21.60       -1.16     27.04 o 
  -1   8  10      337.93      334.30     22.89 o 
   0   8  10      695.89      641.32     29.80 o 
   1   8  10       30.46       17.85     12.73 o 
   2   8  10       56.00       49.08     18.42 o 
   3   8  10        1.33       36.86     21.41 o 
   4   8  10       16.78        1.63     17.55 o 
   5   8  10        0.09       -7.43     22.13 o 
  -6   9  10        0.07      -41.70     41.70 o 
  -5   9  10       29.02       11.23     30.39 o 
  -4   9  10      119.97       57.10     95.82 o 
  -3   9  10      411.64      404.75     59.24 o 
  -2   9  10        9.89        8.96     30.71 o 
  -1   9  10       56.79       25.67     29.32 o 
   0   9  10       54.96       37.17     13.02 o 
   1   9  10      356.88      314.40     24.82 o 
   2   9  10        0.31       -0.64     16.69 o 
   3   9  10       61.08        7.31     18.95 o 
   4   9  10      101.38       65.06     23.54 o 
   5   9  10       90.55       82.98     30.71 o 
  -5  10  10       12.52       19.96     35.23 o 
  -4  10  10       45.20       41.47     35.76 o 
  -3  10  10       14.02        1.88     46.74 o 
  -2  10  10       62.95       36.95     35.35 o 
  -1  10  10      117.92      116.44     41.25 o 
   0  10  10       53.01       16.03     22.35 o 
   1  10  10       74.92       75.03     17.48 o 
   2  10  10       10.73       13.82     18.04 o 
   3  10  10       25.68       -7.91     21.22 o 
   4  10  10       31.14       24.77     23.74 o 
  -4  11  10       36.00       13.52     37.15 o 
  -3  11  10      202.34       74.54     48.38 o 
  -2  11  10      117.37       74.48     41.18 o 
  -1  11  10      852.74      958.20     90.75 o 
   0  11  10      289.57      321.44     46.02 o 
   1  11  10       15.92       55.89     24.13 o 
   2  11  10      114.62      124.58     32.66 o 
   3  11  10      199.42      155.76     28.82 o 
   4  11  10      155.78      230.42     44.15 o 
  -3  12  10       52.78       99.60     44.52 o 
  -2  12  10       44.99       20.21     38.11 o 
  -1  12  10        0.08      -13.63     33.42 o 
   0  12  10      257.25      270.10     43.27 o 
   1  12  10      491.71      475.76     46.46 o 
   2  12  10      317.03      356.41     45.13 o 
   3  12  10      428.60      385.51     54.02 o 
  -2  13  10       48.41       28.70     42.99 o 
  -1  13  10        8.26       10.37     37.78 o 
   0  13  10        1.54      -51.03     71.34 o 
   1  13  10        5.06        3.80     27.04 o 
  -7   1  11       56.52       34.74     24.52 o 
  -6   1  11       51.90       58.84     22.40 o 
  -5   1  11      119.79      163.42     26.67 o 
  -4   1  11        0.98       22.79     14.49 o 
  -3   1  11      285.59      321.28     20.27 o 
  -2   1  11      151.89      153.95     15.43 o 
  -1   1  11     1213.12     1165.37     43.04 o 
   0   1  11      712.17      742.71     19.00 o 
   1   1  11        1.61       -7.62     10.23 o 
   2   1  11       69.58       77.64     16.46 o 
   3   1  11      706.61      685.09     42.02 o 
   4   1  11      133.32      132.82     24.30 o 
   5   1  11       59.48       57.91     22.71 o 
   6   1  11       93.75      108.54     38.68 o 
   7   1  11       78.73       87.09     29.60 o 
  -7   2  11       21.27       -9.22     24.60 o 
  -6   2  11       80.53       55.28     21.57 o 
  -5   2  11       30.29       30.10     25.23 o 
  -4   2  11        0.93      -11.63     11.63 o 
  -3   2  11      307.08      339.08     19.87 o 
  -2   2  11        0.47        0.35      9.66 o 
  -1   2  11      580.95      689.60     25.04 o 
   0   2  11      246.10      275.81     18.41 o 
   1   2  11        0.33        3.02     10.05 o 
   2   2  11      267.03      275.40     36.15 o 
   3   2  11        5.06       23.28     17.19 o 
   4   2  11       15.17       -4.67     15.52 o 
   5   2  11      241.60      235.64     31.63 o 
   6   2  11        2.07       32.24     21.65 o 
  -7   3  11       94.93       57.51     35.06 o 
  -6   3  11      689.48      714.07     77.67 o 
  -5   3  11      183.28      197.76     30.09 o 
  -4   3  11       10.44       18.73     15.60 o 
  -3   3  11       93.60       86.81     15.57 o 
  -2   3  11      367.71      361.71     25.58 o 
  -1   3  11     5098.68     5210.82     88.12 o 
   0   3  11     1046.78      992.59     40.79 o 
   1   3  11        1.80       -2.13     10.32 o 
   2   3  11      150.76      151.73     38.09 o 
   3   3  11      957.79      986.04     51.63 o 
   4   3  11      307.29      341.59     33.63 o 
   5   3  11      127.56      180.85     37.19 o 
   6   3  11        0.43        0.21     16.56 o 
  -7   4  11        0.12       -8.78     24.41 o 
  -6   4  11       91.95      120.04     32.99 o 
  -5   4  11      151.24      144.42     25.89 o 
  -4   4  11      521.37      626.04     41.39 o 
  -3   4  11     1279.73     1258.19     55.15 o 
  -2   4  11      342.68      339.31     30.76 o 
  -1   4  11       11.30        9.30     12.60 o 
   0   4  11      268.19      287.69     27.49 o 
   1   4  11     1744.99     1684.39     55.54 o 
   2   4  11     4083.57     3857.61     80.00 o 
   3   4  11      606.11      584.40     52.85 o 
   4   4  11        3.58       -2.62     16.18 o 
   5   4  11      132.00       98.84     25.25 o 
   6   4  11      371.02      347.43     54.06 o 
  -7   5  11        0.99       61.26     40.50 o 
  -6   5  11       21.11       33.69     31.48 o 
  -5   5  11       48.65       60.33     21.22 o 
  -4   5  11      391.68      389.42     34.01 o 
  -3   5  11       13.55       -1.80     20.53 o 
  -2   5  11      167.87      174.61     22.71 o 
  -1   5  11      416.92      475.82     30.15 o 
   0   5  11      372.28      387.71     26.50 o 
   1   5  11       51.28       40.66     13.74 o 
   2   5  11     1540.19     1470.23     46.27 o 
   3   5  11      119.36      103.97     16.96 o 
   4   5  11      758.91      728.76     46.81 o 
   5   5  11       18.02       37.88     26.42 o 
   6   5  11      229.93      169.84     41.03 o 
  -7   6  11       21.44       99.80     65.83 o 
  -6   6  11        9.60      -17.43     20.32 o 
  -5   6  11        0.69        9.53     23.96 o 
  -4   6  11        0.81      -17.04     17.04 o 
  -3   6  11        6.07       22.96     22.29 o 
  -2   6  11        7.97      -12.02     17.24 o 
  -1   6  11        6.43       10.02     12.51 o 
   0   6  11        0.00       -1.09     10.53 o 
   1   6  11        8.07       -7.98     11.76 o 
   2   6  11      111.46      118.62     20.66 o 
   3   6  11      107.36       92.80     19.73 o 
   4   6  11       16.73       41.06     21.59 o 
   5   6  11      156.03      161.61     48.99 o 
   6   6  11       51.23       75.07     42.66 o 
  -6   7  11      236.41      227.73     78.35 o 
  -5   7  11      106.94       36.09     25.25 o 
  -4   7  11        0.62        4.36     23.49 o 
  -3   7  11       18.33      -20.64     20.64 o 
  -2   7  11      185.05      227.90     43.94 o 
  -1   7  11      435.27      455.99     26.64 o 
   0   7  11      288.16      311.48     22.15 o 
   1   7  11      103.67       68.78     15.44 o 
   2   7  11       14.81      -11.52     11.52 o 
   3   7  11        0.31      -13.43     15.90 o 
   4   7  11       20.64       19.54     32.53 o 
   5   7  11       22.01       22.20     21.90 o 
  -6   8  11       25.87        5.96     28.11 o 
  -5   8  11      176.43      216.80     41.60 o 
  -4   8  11      254.10      281.76     55.35 o 
  -3   8  11     1132.27     1177.33     91.43 o 
  -2   8  11      107.63      132.11     39.12 o 
  -1   8  11       12.07       19.27     11.96 o 
   0   8  11       60.85       67.71     14.58 o 
   1   8  11     1056.68     1140.22     42.12 o 
   2   8  11      289.33      280.08     29.19 o 
   3   8  11      265.60      311.46     50.31 o 
   4   8  11        1.36       -3.15     20.43 o 
   5   8  11       64.80       64.36     30.04 o 
  -5   9  11       56.77       46.18     36.42 o 
  -4   9  11        0.76       25.99     32.58 o 
  -3   9  11       18.25       -6.37     29.20 o 
  -2   9  11      107.13      177.17     42.12 o 
  -1   9  11      170.52      124.41     64.49 o 
   0   9  11      243.15      249.88     30.99 o 
   1   9  11        0.63      -13.10     13.10 o 
   2   9  11        0.62      -11.95     15.76 o 
   3   9  11       79.19       22.43     30.92 o 
   4   9  11      131.95      127.69     27.62 o 
   5   9  11       43.71       -3.56     26.00 o 
  -5  10  11        0.00       37.73     38.44 o 
  -4  10  11       65.92       76.35     38.92 o 
  -3  10  11       42.58       68.32     39.18 o 
  -2  10  11      179.19      173.39     47.63 o 
  -1  10  11        0.38       -6.02     31.88 o 
   0  10  11       98.17      142.62     40.26 o 
   1  10  11        0.04      -14.00     14.00 o 
   2  10  11      193.55      207.69     28.51 o 
   3  10  11        0.72       12.12     20.29 o 
   4  10  11       26.54      -15.41     20.61 o 
  -4  11  11       70.50       60.88     51.42 o 
  -3  11  11        0.09       20.75     35.26 o 
  -2  11  11      251.80      206.04     57.16 o 
  -1  11  11       86.64       73.01     85.86 o 
   0  11  11        0.03       -4.54     19.92 o 
   1  11  11       18.27       11.81     22.70 o 
   2  11  11      120.62      153.90     28.52 o 
   3  11  11        3.38      -19.02     19.02 o 
  -3  12  11       11.98       11.29     39.28 o 
  -2  12  11        2.02       19.25     37.70 o 
  -1  12  11        2.16       12.13     35.14 o 
   0  12  11       15.00       13.22     38.54 o 
   1  12  11        0.05        4.42     25.13 o 
   2  12  11       46.66       32.80     27.50 o 
  -1  13  11       46.59       37.11     44.58 o 
   0  13  11        0.70       -6.69     35.69 o 
   1  13  11       46.92       35.12     27.73 o 
  -7   0  12      154.56      116.20     40.19 o 
  -6   0  12        0.47        4.67     21.14 o 
  -5   0  12       90.79       81.80     34.67 o 
  -4   0  12      854.16      921.82     80.24 o 
  -3   0  12     1119.46     1186.58     46.35 o 
  -2   0  12     1241.26     1153.15     55.57 o 
  -1   0  12      178.04      163.21     20.73 o 
   0   0  12     2416.95     2488.38     48.99 o 
   1   0  12      754.55      754.44     33.78 o 
   2   0  12      751.97      774.59     68.64 o 
   3   0  12      259.94      270.71     43.22 o 
   4   0  12      106.12      104.63     33.65 o 
   5   0  12        0.35       15.68     26.22 o 
   6   0  12      529.19      729.31     79.91 o 
  -7   1  12       33.42       36.99     26.70 o 
  -6   1  12      100.28       46.05     18.50 o 
  -5   1  12      183.19      177.79     46.83 o 
  -4   1  12      480.15      511.22     32.93 o 
  -3   1  12      105.34      116.99     14.92 o 
  -2   1  12      196.40      189.07     19.44 o 
  -1   1  12      263.69      231.42     16.73 o 
   0   1  12      474.95      490.19     18.50 o 
   1   1  12      454.90      436.56     22.83 o 
   2   1  12       55.49       25.30     16.58 o 
   3   1  12       62.99       30.99     18.28 o 
   4   1  12       40.05       11.43     24.11 o 
   5   1  12      141.12      126.15     27.26 o 
   6   1  12        2.30      -19.86     19.86 o 
  -7   2  12        4.45      -20.24     20.24 o 
  -6   2  12      123.92      124.55     28.43 o 
  -5   2  12        7.99       12.43     20.46 o 
  -4   2  12       13.08       33.84     15.48 o 
  -3   2  12       24.09       48.27     15.59 o 
  -2   2  12      121.16      121.06     15.69 o 
  -1   2  12      669.10      650.87     26.82 o 
   0   2  12      897.95      820.39     28.24 o 
   1   2  12      166.87      196.41     19.04 o 
   2   2  12      177.00      195.50     20.28 o 
   3   2  12      276.59      278.22     30.10 o 
   4   2  12      468.14      433.26     37.93 o 
   5   2  12      337.23      396.93     39.92 o 
   6   2  12       53.07       57.12     23.12 o 
  -7   3  12        6.87      -21.74     21.74 o 
  -6   3  12       88.73       81.32     25.97 o 
  -5   3  12       84.46       61.38     20.35 o 
  -4   3  12      465.20      464.35     34.15 o 
  -3   3  12       24.73       15.93     12.89 o 
  -2   3  12      319.09      308.56     22.43 o 
  -1   3  12        0.10        0.25     11.60 o 
   0   3  12     1468.91     1542.80     37.82 o 
   1   3  12      384.54      418.91     30.10 o 
   2   3  12      477.97      516.54     30.41 o 
   3   3  12      297.29      285.95     30.43 o 
   4   3  12       85.78       58.61     20.98 o 
   5   3  12       78.72       71.28     23.26 o 
   6   3  12       22.55       48.41     22.21 o 
  -7   4  12        4.21       22.02     24.36 o 
  -6   4  12       39.76       34.21     26.22 o 
  -5   4  12      384.00      410.99     56.96 o 
  -4   4  12        1.69       -9.11     13.66 o 
  -3   4  12      353.85      369.86     32.77 o 
  -2   4  12       69.44       72.39     21.61 o 
  -1   4  12      245.57      259.45     25.67 o 
   0   4  12      773.21      797.66     41.13 o 
   1   4  12      157.37      155.38     21.42 o 
   2   4  12     1154.56     1173.61     49.00 o 
   3   4  12       90.94       78.59     38.72 o 
   4   4  12        6.30       19.50     32.18 o 
   5   4  12      143.13       63.50     20.68 o 
   6   4  12       74.54       90.42     35.07 o 
  -7   5  12       30.07       32.46     33.72 o 
  -6   5  12      204.55      211.58     41.08 o 
  -5   5  12      177.56       98.50     49.44 o 
  -4   5  12        8.88       28.38     18.32 o 
  -3   5  12      415.92      442.86     43.72 o 
  -2   5  12      463.66      483.72     35.69 o 
  -1   5  12      985.07     1039.85     37.60 o 
   0   5  12        4.11       28.14     16.13 o 
   1   5  12      465.09      470.52     35.03 o 
   2   5  12       92.31       95.93     25.05 o 
   3   5  12      298.53      292.29     27.22 o 
   4   5  12       13.97       22.23     21.27 o 
   5   5  12        0.45       18.39     27.93 o 
   6   5  12       17.45       60.82     31.59 o 
  -6   6  12       18.74       30.01     28.68 o 
  -5   6  12        2.55      -21.56     21.57 o 
  -4   6  12        0.12      -10.34     22.03 o 
  -3   6  12       72.33       64.76     20.93 o 
  -2   6  12       25.04       50.67     22.60 o 
  -1   6  12      217.21      223.32     21.73 o 
   0   6  12        4.63       14.45     14.00 o 
   1   6  12      638.88      661.58     33.82 o 
   2   6  12      109.12       78.18     19.31 o 
   3   6  12       81.77       85.62     23.06 o 
   4   6  12       47.18        3.54     18.88 o 
   5   6  12       25.84       29.61     23.16 o 
   6   6  12       54.77       13.22     37.08 o 
  -6   7  12       38.52      118.75     34.28 o 
  -5   7  12      119.13      121.11     34.30 o 
  -4   7  12      105.21       44.28     27.43 o 
  -3   7  12      320.88      277.87     41.03 o 
  -2   7  12     1176.91     1125.71     63.53 o 
  -1   7  12      428.00      417.03     32.28 o 
   0   7  12      527.68      500.80     27.61 o 
   1   7  12        1.77       -9.14     14.03 o 
   2   7  12      273.72      291.10     28.12 o 
   3   7  12      165.81      193.32     48.76 o 
   4   7  12      225.06      150.95     48.20 o 
   5   7  12       21.39       -1.04     25.64 o 
  -6   8  12       38.88       21.58     31.80 o 
  -5   8  12       45.51      142.13     54.21 o 
  -4   8  12      202.80      179.60     52.04 o 
  -3   8  12       74.89       48.24     34.41 o 
  -2   8  12       18.88       38.50     28.89 o 
  -1   8  12       31.50       31.91     16.15 o 
   0   8  12       52.12       50.34     14.71 o 
   1   8  12      212.31      218.98     21.21 o 
   2   8  12       24.83       26.30     18.62 o 
   3   8  12      120.59      144.71     32.33 o 
   4   8  12       34.26       24.29     27.71 o 
   5   8  12       13.22       66.67     28.21 o 
  -5   9  12       83.68       76.61     64.31 o 
  -4   9  12       62.45       44.51     62.43 o 
  -3   9  12      501.60      438.76     69.70 o 
  -2   9  12      122.76      137.61     55.41 o 
  -1   9  12        1.35        3.88     31.21 o 
   0   9  12        0.81      -11.97     11.97 o 
   1   9  12      279.99      247.39     26.19 o 
   2   9  12      331.91      322.62     30.84 o 
   3   9  12      129.63      111.66     34.85 o 
   4   9  12       67.08       74.31     29.04 o 
  -5  10  12       38.06       -2.59     34.68 o 
  -4  10  12        1.00       14.45     30.42 o 
  -3  10  12        0.93       54.82     39.32 o 
  -2  10  12      352.06      342.68     59.19 o 
  -1  10  12      307.50      293.44     54.88 o 
   0  10  12        7.20       12.76     20.69 o 
   1  10  12       23.40       32.95     22.68 o 
   2  10  12        0.16      -16.58     16.58 o 
   3  10  12        8.55       27.20     29.24 o 
   4  10  12      160.60       88.94     26.55 o 
  -4  11  12       24.75       -4.60     36.33 o 
  -3  11  12       28.97       88.72     41.92 o 
  -2  11  12      193.19      323.57     60.76 o 
  -1  11  12      202.45      201.82     51.44 o 
   0  11  12      281.81      294.77     43.91 o 
   1  11  12       99.96      157.15     32.19 o 
   2  11  12       13.08       31.03     21.80 o 
   3  11  12       77.71       60.89     25.53 o 
  -3  12  12      106.81      135.79     51.10 o 
  -2  12  12      231.38      294.04     59.54 o 
  -1  12  12        0.10       11.74     38.30 o 
   0  12  12       60.19       37.18     54.23 o 
   1  12  12      338.79      310.74     42.34 o 
   2  12  12      265.13      282.18     41.32 o 
  -7   1  13       67.62       10.81     19.19 o 
  -6   1  13       41.19       36.69     22.69 o 
  -5   1  13        5.63      -15.54     18.09 o 
  -4   1  13      987.21     1061.14     44.26 o 
  -3   1  13      154.12      196.54     18.31 o 
  -2   1  13      959.94      951.06     34.54 o 
  -1   1  13     1074.99     1159.39     30.46 o 
   0   1  13      260.17      281.17     16.34 o 
   1   1  13      476.56      412.15     23.90 o 
   2   1  13      598.97      625.41     40.32 o 
   3   1  13      288.08      287.48     30.26 o 
   4   1  13       92.01       83.44     23.22 o 
   5   1  13        0.77      -22.58     22.58 o 
   6   1  13      160.19      128.20     30.74 o 
  -7   2  13       59.52       14.62     24.56 o 
  -6   2  13       49.92       51.87     24.86 o 
  -5   2  13      298.18      336.24     46.73 o 
  -4   2  13       28.12       32.42     16.18 o 
  -3   2  13        1.79       10.02     14.58 o 
  -2   2  13      611.10      667.21     30.38 o 
  -1   2  13        1.61       12.85     10.46 o 
   0   2  13      804.63      804.02     28.81 o 
   1   2  13      109.40       86.60     16.10 o 
   2   2  13        9.37        6.75     15.04 o 
   3   2  13        0.15       -2.28     17.04 o 
   4   2  13       29.38       71.32     22.03 o 
   5   2  13      221.41      236.41     39.76 o 
   6   2  13       83.01      127.46     29.26 o 
  -7   3  13       69.36      103.72     33.98 o 
  -6   3  13       92.49       50.42     27.68 o 
  -5   3  13        0.96      -11.67     20.47 o 
  -4   3  13      476.17      471.16     30.88 o 
  -3   3  13      401.48      409.48     29.56 o 
  -2   3  13      468.71      505.10     30.72 o 
  -1   3  13        0.13      -11.24     11.24 o 
   0   3  13       52.86       40.28     12.58 o 
   1   3  13       13.09       21.63     16.31 o 
   2   3  13       66.11       68.87     16.70 o 
   3   3  13        2.18      -11.60     14.80 o 
   4   3  13      171.12      101.13     24.79 o 
   5   3  13      221.02      215.03     32.93 o 
   6   3  13        0.72       -2.17     24.62 o 
  -7   4  13        0.64      -22.63     28.51 o 
  -6   4  13      115.87       63.62     47.95 o 
  -5   4  13       23.15       24.67     17.40 o 
  -4   4  13        0.05       -2.54     14.17 o 
  -3   4  13      548.57      606.89     36.50 o 
  -2   4  13      190.54      244.21     27.14 o 
  -1   4  13      107.29      144.31     27.18 o 
   0   4  13       32.34       19.61     16.89 o 
   1   4  13       89.67      127.99     23.28 o 
   2   4  13      688.10      764.78     39.01 o 
   3   4  13      127.42      135.06     23.41 o 
   4   4  13        6.61      -16.63     16.63 o 
   5   4  13       30.78        8.24     18.88 o 
   6   4  13       24.80        6.29     29.75 o 
  -7   5  13        0.43        7.03     52.71 o 
  -6   5  13       49.69       56.80     32.09 o 
  -5   5  13      133.17      193.50     31.42 o 
  -4   5  13       85.45      136.24     27.16 o 
  -3   5  13     1050.93     1196.49     54.54 o 
  -2   5  13      155.60      177.52     25.43 o 
  -1   5  13       19.75        4.32     13.83 o 
   0   5  13      676.14      707.75     41.63 o 
   1   5  13     5694.08     5485.47    102.07 o 
   2   5  13       16.42       20.19     18.43 o 
   3   5  13      212.37      232.23     28.88 o 
   4   5  13        6.26        5.15     14.22 o 
   5   5  13       73.06      116.44     35.16 o 
   6   5  13      114.27      143.51     44.31 o 
  -6   6  13      123.45      163.78     73.05 o 
  -5   6  13      234.45      321.68     38.37 o 
  -4   6  13       52.90       44.35     24.99 o 
  -3   6  13      116.42      104.11     23.49 o 
  -2   6  13      619.87      569.98     46.05 o 
  -1   6  13     1027.56     1056.18     39.51 o 
   0   6  13      473.53      463.19     29.19 o 
   1   6  13     1229.40     1188.72     50.27 o 
   2   6  13        0.10       -0.58     17.67 o 
   3   6  13      572.69      665.64     47.77 o 
   4   6  13      841.79      882.68    107.88 o 
   5   6  13      365.31      380.31     66.99 o 
  -6   7  13       39.29       36.53     33.34 o 
  -5   7  13       56.35       28.97     46.96 o 
  -4   7  13      484.52      485.27     52.89 o 
  -3   7  13        0.36       55.04     26.70 o 
  -2   7  13       20.88       16.36     31.32 o 
  -1   7  13        3.22       -5.74     13.46 o 
   0   7  13      116.10      105.03     18.98 o 
   1   7  13        1.30       -0.71     13.80 o 
   2   7  13       68.80       81.41     17.95 o 
   3   7  13      213.34      180.15     38.01 o 
   4   7  13       33.92       75.30     29.45 o 
   5   7  13        5.60      -24.47     26.48 o 
  -5   8  13       59.88       39.44     31.23 o 
  -4   8  13      267.76      319.79     46.64 o 
  -3   8  13       59.19       44.11     34.38 o 
  -2   8  13      261.68      136.97     41.29 o 
  -1   8  13       21.75       15.32     14.66 o 
   0   8  13      346.78      314.82     23.98 o 
   1   8  13        1.25       -3.57     13.04 o 
   2   8  13        3.83      -13.40     16.11 o 
   3   8  13        8.70      -31.31     31.31 o 
   4   8  13      191.14      169.82     33.95 o 
   5   8  13      114.94       61.24     42.07 o 
  -5   9  13        4.36       58.90     52.71 o 
  -4   9  13        3.97       -6.20     30.39 o 
  -3   9  13       97.21       90.36     41.22 o 
  -2   9  13       40.97      -15.44     30.13 o 
  -1   9  13       45.69       72.44     28.75 o 
   0   9  13       13.26       -0.04     14.47 o 
   1   9  13        1.91      -14.11     14.11 o 
   2   9  13        4.56       18.51     18.25 o 
   3   9  13        0.26      -18.47     24.86 o 
   4   9  13       36.32       36.72     28.25 o 
  -4  10  13        4.57      -16.02     26.57 o 
  -3  10  13      101.48      136.40     48.29 o 
  -2  10  13      276.06      218.71     51.76 o 
  -1  10  13      195.43      161.34     36.32 o 
   0  10  13       72.13       52.68     24.92 o 
   1  10  13       47.93      -14.95     22.98 o 
   2  10  13        9.40      -18.88     18.88 o 
   3  10  13      167.51      167.66     30.61 o 
  -4  11  13        0.01      -15.70     53.41 o 
  -3  11  13      128.34       96.91     45.63 o 
  -2  11  13       30.30       30.50     46.50 o 
  -1  11  13       57.45       -1.90     33.80 o 
   0  11  13       17.50        4.44     35.06 o 
   1  11  13      237.01      143.51     31.79 o 
   2  11  13       50.57       74.84     30.47 o 
   3  11  13      118.30      145.07     28.08 o 
  -2  12  13       55.21       78.08     45.28 o 
  -1  12  13        8.52      -27.46     27.46 o 
   0  12  13      167.47       94.84     45.37 o 
   1  12  13       21.24       24.55     26.58 o 
  -7   0  14        0.01       -2.46     56.34 o 
  -6   0  14        5.89       12.35     38.19 o 
  -5   0  14       66.41       48.47     32.14 o 
  -4   0  14       26.21        9.23     23.44 o 
  -3   0  14       66.81       61.18     20.19 o 
  -2   0  14      638.71      694.36     44.99 o 
  -1   0  14      301.44      300.74     33.92 o 
   0   0  14      631.50      682.61     35.05 o 
   1   0  14        5.51       -8.17     21.84 o 
   2   0  14      838.49      732.03    109.99 o 
   3   0  14        4.46       40.24     27.32 o 
   4   0  14      487.59      546.46     77.43 o 
   5   0  14       50.01       74.60     38.56 o 
   6   0  14       37.32       29.22     35.63 o 
  -7   1  14       12.17       31.34     20.75 o 
  -6   1  14       29.53       10.31     23.98 o 
  -5   1  14        0.32       -6.19     30.77 o 
  -4   1  14        7.21       -1.59     15.48 o 
  -3   1  14      784.33      825.17     30.64 o 
  -2   1  14        0.74      -12.00     12.00 o 
  -1   1  14       83.81       87.94     13.52 o 
   0   1  14      381.87      424.43     21.13 o 
   1   1  14       66.81       76.38     19.61 o 
   2   1  14       31.79       24.80     22.95 o 
   3   1  14      225.55      226.85     29.30 o 
   4   1  14      402.40      415.29     39.17 o 
   5   1  14        1.38        8.86     18.53 o 
   6   1  14       10.40      -17.54     20.40 o 
  -7   2  14       34.40        5.59     24.70 o 
  -6   2  14      142.85      136.57     30.05 o 
  -5   2  14      471.17      445.59     42.87 o 
  -4   2  14       24.21       24.22     16.10 o 
  -3   2  14       21.62       33.18     14.14 o 
  -2   2  14     1152.36     1241.03     35.78 o 
  -1   2  14     1219.72     1175.15     32.91 o 
   0   2  14     2481.48     2430.72     48.47 o 
   1   2  14      162.61      126.07     22.67 o 
   2   2  14       36.17       39.58     35.13 o 
   3   2  14      307.61      330.91     33.77 o 
   4   2  14      436.37      521.58     42.78 o 
   5   2  14      536.07      491.69     45.50 o 
   6   2  14      118.07      128.73     31.97 o 
  -7   3  14        0.85       22.45     32.97 o 
  -6   3  14       10.12       -2.58     23.01 o 
  -5   3  14       60.42       78.52     35.10 o 
  -4   3  14      167.25      163.89     21.73 o 
  -3   3  14     1104.61     1075.47     47.30 o 
  -2   3  14      460.17      565.88     33.57 o 
  -1   3  14        0.38        1.45     12.21 o 
   0   3  14      558.64      612.61     48.87 o 
   1   3  14     1352.96     1340.03     49.48 o 
   2   3  14     1265.09     1168.25     56.50 o 
   3   3  14      113.26       95.17     23.16 o 
   4   3  14      107.94       77.25     22.94 o 
   5   3  14        1.21       -9.94     20.45 o 
   6   3  14      174.81      131.18     34.22 o 
  -7   4  14      107.23       73.33     67.00 o 
  -6   4  14        2.67       12.03     30.12 o 
  -5   4  14        1.73       63.20     25.55 o 
  -4   4  14       33.01       15.34     17.83 o 
  -3   4  14        3.12       -8.08     14.32 o 
  -2   4  14       16.12       33.47     17.06 o 
  -1   4  14        0.59      -14.40     14.40 o 
   0   4  14      172.93      180.26     24.56 o 
   1   4  14       44.58       52.46     19.47 o 
   2   4  14        1.88       -0.54     16.04 o 
   3   4  14        4.15        0.48     12.51 o 
   4   4  14       30.72       18.65     18.89 o 
   5   4  14        7.59       -8.84     20.05 o 
   6   4  14        2.18      -10.40     33.20 o 
  -6   5  14       16.10       28.71     23.81 o 
  -5   5  14        0.81      -13.93     19.07 o 
  -4   5  14      466.70      473.69     36.83 o 
  -3   5  14      194.45      215.53     40.37 o 
  -2   5  14      213.02      229.93     36.82 o 
  -1   5  14       29.65       31.83     24.08 o 
   0   5  14      303.48      348.12     31.95 o 
   1   5  14      476.59      476.32     37.05 o 
   2   5  14      338.96      416.06     54.88 o 
   3   5  14        0.39       -5.92     14.99 o 
   4   5  14       10.54        7.35     13.53 o 
   5   5  14      106.58       60.98     33.48 o 
  -6   6  14        4.87       -3.16     26.56 o 
  -5   6  14        0.00        9.81     19.66 o 
  -4   6  14       16.10       16.27     24.05 o 
  -3   6  14       59.06       80.04     24.85 o 
  -2   6  14       20.08       29.41     22.34 o 
  -1   6  14        0.61       -1.44     14.19 o 
   0   6  14        1.50      -12.19     12.19 o 
   1   6  14      295.87      305.60     28.91 o 
   2   6  14      737.47      753.61     43.10 o 
   3   6  14       13.77       11.25     19.83 o 
   4   6  14        2.37        1.95     21.20 o 
   5   6  14       40.48        7.47     38.37 o 
  -6   7  14       22.59      -23.65     28.71 o 
  -5   7  14       56.59       90.01     34.19 o 
  -4   7  14      134.89      147.68     36.79 o 
  -3   7  14      151.01      111.13     48.73 o 
  -2   7  14        3.05      -13.77     28.45 o 
  -1   7  14       27.76       23.26     13.79 o 
   0   7  14       49.16       54.05     16.80 o 
   1   7  14      144.60      147.29     23.21 o 
   2   7  14        0.03        5.30     16.61 o 
   3   7  14        5.47       -1.09     18.99 o 
   4   7  14       10.30      -10.84     25.03 o 
   5   7  14       93.86       52.89     33.10 o 
  -5   8  14       44.63       62.71     39.50 o 
  -4   8  14       28.30       83.45     52.13 o 
  -3   8  14        0.16        0.88     62.79 o 
  -2   8  14        0.74       18.51     31.02 o 
  -1   8  14        7.83       23.04     16.39 o 
   0   8  14       66.28       57.71     19.80 o 
   1   8  14      134.15      128.14     19.39 o 
   2   8  14        0.02      -16.95     17.76 o 
   3   8  14      178.01      131.71     30.65 o 
   4   8  14        8.81       15.74     27.45 o 
  -5   9  14       17.07       35.75     40.06 o 
  -4   9  14      269.46      239.14    103.08 o 
  -3   9  14      831.98      882.52     87.12 o 
  -2   9  14      367.03      358.03     68.88 o 
  -1   9  14       11.07       27.30     25.39 o 
   0   9  14        0.37       -0.29     14.48 o 
   1   9  14      440.14      469.33     38.80 o 
   2   9  14      398.01      434.47     35.36 o 
   3   9  14      196.59      222.66     32.21 o 
   4   9  14       12.63        7.60     28.91 o 
  -4  10  14       65.77       30.13     60.68 o 
  -3  10  14       72.10       54.90     41.46 o 
  -2  10  14        2.04       10.10     43.69 o 
  -1  10  14      345.68      366.86     46.32 o 
   0  10  14      502.47      490.43     53.64 o 
   1  10  14      124.01      169.35     28.19 o 
   2  10  14       69.50       87.49     23.35 o 
   3  10  14      167.92      139.84     27.23 o 
  -3  11  14       10.79       16.36     41.46 o 
  -2  11  14       67.68       13.42     54.12 o 
  -1  11  14        0.78       49.52     53.88 o 
   0  11  14       12.61        2.27     35.69 o 
   1  11  14       22.43       10.57     24.43 o 
   2  11  14       26.06      -10.80     24.11 o 
  -2  12  14       18.80      -31.40     36.19 o 
  -1  12  14       41.68        4.36     48.03 o 
   0  12  14       11.94       35.95     41.52 o 
   1  12  14        3.94      -29.80     29.80 o 
  -7   1  15       47.96      105.05     31.32 o 
  -6   1  15        2.25      -22.23     22.23 o 
  -5   1  15      103.92      120.66     33.48 o 
  -4   1  15      307.64      302.06     33.42 o 
  -3   1  15      649.18      683.38     35.57 o 
  -2   1  15      128.82       93.71     16.35 o 
  -1   1  15      134.61      134.17     16.74 o 
   0   1  15      305.77      285.96     25.54 o 
   1   1  15      105.94       77.86     20.53 o 
   2   1  15       10.73       37.44     23.06 o 
   3   1  15        9.30       -2.63     17.72 o 
   4   1  15        7.41      -12.77     16.97 o 
   5   1  15       27.05       26.92     23.28 o 
   6   1  15       62.15       67.53     28.68 o 
  -7   2  15       47.85       68.64     31.34 o 
  -6   2  15      137.75       94.13     30.41 o 
  -5   2  15       91.76       74.82     26.33 o 
  -4   2  15       15.44       16.69     14.65 o 
  -3   2  15      130.20      141.16     22.07 o 
  -2   2  15        9.77      -12.49     12.49 o 
  -1   2  15       35.29       31.02     12.60 o 
   0   2  15      166.71      195.90     26.04 o 
   1   2  15      320.20      359.38     39.85 o 
   2   2  15       29.50       39.94     19.22 o 
   3   2  15       97.33       81.13     21.79 o 
   4   2  15      271.89      292.00     35.69 o 
   5   2  15       71.78       39.92     23.83 o 
   6   2  15       56.86       54.90     28.65 o 
  -7   3  15        9.55       29.69     40.83 o 
  -6   3  15       44.91       92.42     29.12 o 
  -5   3  15      114.59      113.45     25.12 o 
  -4   3  15      194.26      212.56     35.43 o 
  -3   3  15        6.61       17.77     14.50 o 
  -2   3  15       30.46       27.38     16.78 o 
  -1   3  15     1311.14     1289.55     44.22 o 
   0   3  15      692.97      713.63     41.83 o 
   1   3  15      434.76      483.03     45.44 o 
   2   3  15      115.57      141.72     24.46 o 
   3   3  15        7.06        3.74     17.29 o 
   4   3  15      214.09      275.66     34.32 o 
   5   3  15      310.23      381.39     41.44 o 
  -6   4  15        4.69       46.85     30.29 o 
  -5   4  15       21.32       22.98     26.39 o 
  -4   4  15      196.05      260.34     28.61 o 
  -3   4  15      225.05      240.81     26.71 o 
  -2   4  15      446.59      480.56     33.00 o 
  -1   4  15      423.59      450.13     33.91 o 
   0   4  15      177.40      134.84     26.88 o 
   1   4  15        0.85      -21.71     21.71 o 
   2   4  15     1060.88     1147.41     67.98 o 
   3   4  15      104.17      100.38     24.79 o 
   4   4  15       18.77       23.96     19.76 o 
   5   4  15        0.52      -14.45     17.84 o 
  -6   5  15       58.78      126.52     40.29 o 
  -5   5  15        2.18       35.76     26.71 o 
  -4   5  15      261.99      234.47     28.85 o 
  -3   5  15      613.38      558.04     47.39 o 
  -2   5  15      550.43      602.86     42.58 o 
  -1   5  15       13.63        5.33     23.57 o 
   0   5  15        3.48       -7.76     13.46 o 
   1   5  15      307.99      356.59     34.03 o 
   2   5  15      504.34      550.95     48.28 o 
   3   5  15      141.18      122.86     30.07 o 
   4   5  15        6.65        8.38     11.77 o 
   5   5  15        2.86        8.87     25.14 o 
  -6   6  15      233.34      227.33     78.56 o 
  -5   6  15       72.78       65.42     35.12 o 
  -4   6  15      109.33      107.76     28.92 o 
  -3   6  15       52.50       26.05     24.18 o 
  -2   6  15       33.61       23.14     23.92 o 
  -1   6  15     1026.35     1044.68     47.06 o 
   0   6  15      588.18      620.56     38.06 o 
   1   6  15       33.99       50.84     18.48 o 
   2   6  15       40.16       83.27     22.99 o 
   3   6  15       79.45       65.13     23.68 o 
   4   6  15      199.57      138.42     34.73 o 
   5   6  15       78.51       13.43     36.87 o 
  -5   7  15       16.10       36.24     25.80 o 
  -4   7  15       17.12        7.61     25.38 o 
  -3   7  15       74.68       63.79     34.19 o 
  -2   7  15       27.94       -8.05     25.97 o 
  -1   7  15      378.10      433.65     39.73 o 
   0   7  15      336.34      322.29     27.48 o 
   1   7  15      143.29      176.86     25.77 o 
   2   7  15      455.95      487.15     42.46 o 
   3   7  15        5.84       30.68     26.03 o 
   4   7  15       67.69       24.39     36.27 o 
  -5   8  15        0.10      -19.80     33.22 o 
  -4   8  15      120.18      115.35     44.87 o 
  -3   8  15      309.68      373.82    101.09 o 
  -2   8  15      131.29      123.84     38.17 o 
  -1   8  15      311.75      312.63     35.92 o 
   0   8  15        0.15        9.66     14.85 o 
   1   8  15      185.45      181.56     29.74 o 
   2   8  15      243.21      303.73     39.97 o 
   3   8  15      744.34      891.60     75.94 o 
   4   8  15       64.64       43.18     31.91 o 
  -4   9  15       43.99       45.64     38.19 o 
  -3   9  15      136.61       64.50     40.83 o 
  -2   9  15       25.51      -15.44     29.53 o 
  -1   9  15       28.59       12.38     25.18 o 
   0   9  15       35.23       23.30     19.93 o 
   1   9  15      109.38      120.95     24.91 o 
   2   9  15        0.94       -8.86     18.11 o 
   3   9  15        2.71       -0.98     23.70 o 
  -4  10  15        0.12       -7.13     36.44 o 
  -3  10  15      126.00      152.19     72.04 o 
  -2  10  15       41.45       61.39     56.34 o 
  -1  10  15      152.98       96.97     33.79 o 
   0  10  15      204.01      257.91     55.94 o 
   1  10  15        0.04      -18.17     18.17 o 
   2  10  15       14.97        7.71     20.10 o 
   3  10  15      264.34      264.45     42.08 o 
  -3  11  15       55.49       80.39     47.79 o 
  -2  11  15        0.54      -35.23     35.23 o 
  -1  11  15       37.49       27.82     72.98 o 
   0  11  15      329.01      336.36     64.31 o 
   1  11  15      152.45      195.74     36.07 o 
   2  11  15      142.32       81.88     34.73 o 
  -7   0  16       93.16       53.65     65.36 o 
  -6   0  16       34.80       81.65     39.15 o 
  -5   0  16      187.75      160.01     41.14 o 
  -4   0  16      292.17      376.27     52.54 o 
  -3   0  16     1158.93     1215.45     51.00 o 
  -2   0  16     1689.98     1714.39     62.19 o 
  -1   0  16      446.22      463.24     59.99 o 
   0   0  16        0.03      -19.91     19.91 o 
   1   0  16      474.14      535.40     58.95 o 
   2   0  16     1820.32     1744.89     88.73 o 
   3   0  16     1616.80     1677.09    107.84 o 
   4   0  16      270.38      300.10     50.59 o 
   5   0  16       12.60       31.26     56.93 o 
  -7   1  16       38.85       60.14     45.13 o 
  -6   1  16      167.79      207.23     34.99 o 
  -5   1  16      103.70       83.02     26.17 o 
  -4   1  16        0.72       -4.40     16.60 o 
  -3   1  16      409.60      418.06     26.04 o 
  -2   1  16      494.02      498.24     29.03 o 
  -1   1  16     1467.43     1516.72     38.25 o 
   0   1  16      164.71      166.73     37.17 o 
   1   1  16      585.62      466.57     38.17 o 
   2   1  16       15.50       -4.77     14.59 o 
   3   1  16       26.95       22.02     19.99 o 
   4   1  16      355.70      419.41     41.95 o 
   5   1  16        7.05       12.71     22.72 o 
  -6   2  16        0.02      -12.26     23.05 o 
  -5   2  16       28.95       38.90     21.36 o 
  -4   2  16      117.75       94.51     22.07 o 
  -3   2  16      101.13       85.47     21.90 o 
  -2   2  16       63.20       59.59     15.21 o 
  -1   2  16       33.89       21.54     18.30 o 
   0   2  16       35.62       25.55     16.09 o 
   1   2  16      174.87      150.67     30.47 o 
   2   2  16       93.55       71.55     22.80 o 
   3   2  16       12.60       -2.69     17.53 o 
   4   2  16      309.22      369.88     39.81 o 
   5   2  16        6.01       -6.76     20.48 o 
  -6   3  16        6.74      -11.15     23.70 o 
  -5   3  16       73.17       53.80     22.96 o 
  -4   3  16      153.13      134.94     21.38 o 
  -3   3  16       65.51       65.79     17.22 o 
  -2   3  16      155.39      140.79     19.34 o 
  -1   3  16       48.37       51.59     16.20 o 
   0   3  16      162.76      189.64     27.53 o 
   1   3  16      208.41      260.60     35.59 o 
   2   3  16       23.93       10.36     17.79 o 
   3   3  16       44.82       24.03     21.53 o 
   4   3  16       35.85       45.22     23.42 o 
   5   3  16        0.42        0.60     21.44 o 
  -6   4  16        0.53        1.04     29.81 o 
  -5   4  16       78.59        2.79     27.63 o 
  -4   4  16      460.70      487.38     37.11 o 
  -3   4  16       34.25       35.40     17.62 o 
  -2   4  16      275.00      316.98     33.98 o 
  -1   4  16        9.28       -3.93     26.38 o 
   0   4  16       60.03       53.40     19.75 o 
   1   4  16      305.41      340.29     40.10 o 
   2   4  16        1.24       14.93     18.88 o 
   3   4  16      145.53      101.77     34.96 o 
   4   4  16      182.40      154.65     28.67 o 
   5   4  16        3.89       28.31     26.65 o 
  -6   5  16        8.84       36.71     33.55 o 
  -5   5  16      144.82      159.95     37.60 o 
  -4   5  16      202.62      163.45     30.89 o 
  -3   5  16       11.33       26.36     18.19 o 
  -2   5  16       60.77       41.83     17.13 o 
  -1   5  16       75.36       40.59     19.73 o 
   0   5  16      975.87     1000.83     53.00 o 
   1   5  16      571.84      583.94     63.31 o 
   2   5  16       21.77       25.65     25.87 o 
   3   5  16       70.06       56.86     26.16 o 
   4   5  16      132.82      101.49     20.61 o 
   5   5  16      140.88      151.07     41.24 o 
  -6   6  16        0.25       23.07     35.38 o 
  -5   6  16       12.47       36.08     25.47 o 
  -4   6  16       46.76       75.39     26.57 o 
  -3   6  16        1.98      -19.74     19.74 o 
  -2   6  16       49.84       53.88     21.17 o 
  -1   6  16       19.19       20.13     16.41 o 
   0   6  16      310.36      290.80     28.19 o 
   1   6  16      103.66      133.93     27.94 o 
   2   6  16        7.23      -13.89     16.72 o 
   3   6  16       16.81       38.10     21.96 o 
   4   6  16        5.10       15.32     26.43 o 
  -5   7  16       57.04       23.84     37.82 o 
  -4   7  16      150.34      203.59     41.44 o 
  -3   7  16       14.66       -4.21     28.53 o 
  -2   7  16       27.87       67.32     24.19 o 
  -1   7  16      861.79      889.34     58.33 o 
   0   7  16      401.16      437.15     34.78 o 
   1   7  16       51.07       33.84     21.00 o 
   2   7  16      263.76      236.03     32.84 o 
   3   7  16      684.85      600.26     84.10 o 
   4   7  16      226.59      196.01     42.40 o 
  -5   8  16       37.18       46.53     28.03 o 
  -4   8  16       58.41       98.57     42.99 o 
  -3   8  16       96.49       90.43     41.48 o 
  -2   8  16      216.72      204.28     49.28 o 
  -1   8  16       16.73       40.80     27.88 o 
   0   8  16        0.19      -14.04     14.04 o 
   1   8  16      185.75      220.53     27.03 o 
   2   8  16      282.56      258.03     40.55 o 
   3   8  16       42.09       89.77     34.73 o 
   4   8  16        0.03      -25.65     25.65 o 
  -4   9  16       44.94       47.37     39.68 o 
  -3   9  16        2.85       47.38     39.48 o 
  -2   9  16        3.61      -23.50     23.58 o 
  -1   9  16       22.56       23.12     36.70 o 
   0   9  16        9.71      -18.48     18.48 o 
   1   9  16       12.15      -23.18     25.30 o 
   2   9  16       37.19       31.71     38.86 o 
   3   9  16       27.14       21.54     30.05 o 
  -3  10  16       99.01       57.85     46.11 o 
  -2  10  16        0.23        0.22     27.31 o 
  -1  10  16       22.44       34.97     31.52 o 
   0  10  16        0.48      -30.68     62.08 o 
   1  10  16       18.01        4.03     31.81 o 
   2  10  16       54.43       20.98     26.28 o 
  -2  11  16      152.74      226.74     47.28 o 
  -1  11  16      357.04      386.47     72.27 o 
   0  11  16      224.48      229.17     57.12 o 
   1  11  16      181.56      191.25     45.06 o 
  -6   1  17       43.99       58.25     28.47 o 
  -5   1  17       73.68       69.58     30.13 o 
  -4   1  17      124.55       89.26     21.84 o 
  -3   1  17      285.48      329.49     24.50 o 
  -2   1  17      558.88      571.26     31.39 o 
  -1   1  17      342.37      381.51     26.79 o 
   0   1  17        8.10        7.41     27.29 o 
   1   1  17       75.79       60.15     21.96 o 
   2   1  17      152.46      169.88     27.57 o 
   3   1  17      108.99      134.40     28.18 o 
   4   1  17      180.92      202.85     33.84 o 
   5   1  17      152.64      196.39     35.19 o 
  -6   2  17       75.11      118.51     36.24 o 
  -5   2  17        0.24      -18.53     18.53 o 
  -4   2  17        4.25       -5.10     22.81 o 
  -3   2  17       31.29       32.18     14.24 o 
  -2   2  17      363.94      356.07     26.26 o 
  -1   2  17      399.46      446.18     36.89 o 
   0   2  17        0.83       54.93     24.56 o 
   1   2  17      299.63      315.25     39.30 o 
   2   2  17        0.61      -16.45     16.45 o 
   3   2  17      151.20      142.71     29.25 o 
   4   2  17       49.69       50.79     24.69 o 
   5   2  17       12.25       38.09     25.38 o 
  -6   3  17      133.07      103.12     32.42 o 
  -5   3  17      393.01      389.89     37.58 o 
  -4   3  17      324.58      332.63     29.27 o 
  -3   3  17       23.86       45.28     15.70 o 
  -2   3  17      158.71      146.82     20.22 o 
  -1   3  17     1459.19     1550.09     65.67 o 
   0   3  17      448.96      557.12     48.81 o 
   1   3  17      231.99      341.88     40.78 o 
   2   3  17      132.98      141.88     26.61 o 
   3   3  17      272.65      255.61     46.70 o 
   4   3  17      323.37      307.76     37.96 o 
   5   3  17       11.72       32.62     24.23 o 
  -6   4  17       27.48       87.97     35.96 o 
  -5   4  17      196.55      210.27     41.51 o 
  -4   4  17      134.07      199.75     28.17 o 
  -3   4  17      376.77      365.24     33.85 o 
  -2   4  17      236.98      228.62     24.13 o 
  -1   4  17      103.89       67.63     37.01 o 
   0   4  17       78.01       84.60     22.24 o 
   1   4  17      522.14      539.40     49.75 o 
   2   4  17       62.35       44.98     24.89 o 
   3   4  17      373.20      377.23     71.65 o 
   4   4  17      206.73      195.42     32.30 o 
   5   4  17       28.72       45.40     44.57 o 
  -6   5  17        0.66       53.76     34.63 o 
  -5   5  17       31.31       16.46     29.83 o 
  -4   5  17       37.04       34.64     27.40 o 
  -3   5  17       15.56       16.92     18.18 o 
  -2   5  17        0.84       17.42     15.86 o 
  -1   5  17       15.30       15.91     19.39 o 
   0   5  17       37.94       14.23     18.09 o 
   1   5  17        0.06       -2.53     20.76 o 
   2   5  17      359.83      323.12     41.32 o 
   3   5  17       15.32       22.04     34.95 o 
   4   5  17        0.61        3.00     16.29 o 
  -5   6  17       31.89       57.34     51.64 o 
  -4   6  17       62.30       36.26     23.23 o 
  -3   6  17        0.02      -19.11     21.30 o 
  -2   6  17       21.27       16.45     19.66 o 
  -1   6  17      251.81      221.79     30.86 o 
   0   6  17      110.27       95.15     22.16 o 
   1   6  17       14.47       19.21     20.28 o 
   2   6  17      138.68      128.44     28.10 o 
   3   6  17       21.01       19.05     21.47 o 
   4   6  17       48.86       90.50     33.07 o 
  -5   7  17       98.61       57.75     30.50 o 
  -4   7  17      171.85      131.27     33.57 o 
  -3   7  17       67.70       24.98     34.36 o 
  -2   7  17       22.66       21.41     25.68 o 
  -1   7  17      108.83      118.56     27.48 o 
   0   7  17      132.48      174.02     23.21 o 
   1   7  17      331.19      369.50     48.88 o 
   2   7  17      261.54      173.76     29.99 o 
   3   7  17       33.57       55.99     31.60 o 
   4   7  17        0.17       17.26     36.79 o 
  -4   8  17      252.74      250.81     51.07 o 
  -3   8  17      342.79      377.77     60.97 o 
  -2   8  17      268.67      348.42     45.72 o 
  -1   8  17      361.90      456.32     95.19 o 
   0   8  17        0.08      -14.82     14.82 o 
   1   8  17      180.10      205.49     27.64 o 
   2   8  17      395.25      386.83     50.28 o 
   3   8  17      163.69      180.91     40.95 o 
  -4   9  17        4.29       46.40     38.84 o 
  -3   9  17       20.97        2.30     58.57 o 
  -2   9  17       64.47       63.44     30.50 o 
  -1   9  17       30.04       35.21     30.31 o 
   0   9  17      256.94      312.02     36.52 o 
   1   9  17       73.68       72.61     23.97 o 
   2   9  17        0.97      -29.88     32.63 o 
   3   9  17       53.49       24.13     52.95 o 
  -3  10  17       22.73       68.21     44.18 o 
  -2  10  17      207.35      248.81     44.62 o 
  -1  10  17       83.71       62.81     34.50 o 
   0  10  17       56.80       68.06     45.06 o 
   1  10  17        3.34      -33.22     37.87 o 
   2  10  17      114.68      121.11     50.25 o 
  -1  11  17      120.89       36.30     46.19 o 
   0  11  17      122.55      117.61     71.69 o 
  -6   0  18        0.77       52.46     39.72 o 
  -5   0  18       16.45       69.38     37.40 o 
  -4   0  18        9.44       12.92     23.79 o 
  -3   0  18     1475.25     1455.05     67.28 o 
  -2   0  18      142.92      172.83     28.31 o 
  -1   0  18      317.43      252.55     64.89 o 
   0   0  18      108.12       93.01     48.96 o 
   1   0  18       10.50       36.22     25.81 o 
   2   0  18      423.70      427.64     67.59 o 
   3   0  18      204.91      213.27     48.29 o 
   4   0  18       18.69      -12.28     42.29 o 
   5   0  18       22.49       -3.90     38.18 o 
  -6   1  18       11.62       10.55     31.75 o 
  -5   1  18      132.14      131.12     33.49 o 
  -4   1  18      288.77      242.50     26.60 o 
  -3   1  18        0.04      -12.00     12.00 o 
  -2   1  18      581.20      534.97     54.12 o 
  -1   1  18      122.47      128.77     35.73 o 
   0   1  18      415.96      421.62     55.89 o 
   1   1  18      159.90      119.63     36.37 o 
   2   1  18      261.30      230.73     35.07 o 
   3   1  18       18.28       13.26     20.59 o 
   4   1  18        2.64       -3.43     31.63 o 
   5   1  18        5.93       -4.12     23.80 o 
  -6   2  18       19.69        5.23     24.24 o 
  -5   2  18      180.48      173.25     29.28 o 
  -4   2  18      274.01      288.76     32.90 o 
  -3   2  18        0.16       -7.28     12.32 o 
  -2   2  18      154.48      188.96     21.47 o 
  -1   2  18      154.76      145.55     23.74 o 
   0   2  18      313.63      362.78     53.42 o 
   1   2  18      469.11      526.88     49.55 o 
   2   2  18       23.11       48.00     22.13 o 
   3   2  18       29.85        5.00     18.97 o 
   4   2  18      183.30      193.27     34.03 o 
   5   2  18      315.47      335.46     43.46 o 
  -6   3  18        2.14       14.07     28.31 o 
  -5   3  18        0.06       10.81     21.71 o 
  -4   3  18        0.31       24.58     19.69 o 
  -3   3  18       88.25       94.16     18.23 o 
  -2   3  18       25.04       37.50     15.77 o 
  -1   3  18      243.22      221.93     33.45 o 
   0   3  18        0.03      -18.99     18.99 o 
   1   3  18        5.28       -2.02     31.38 o 
   2   3  18      100.83       70.65     23.52 o 
   3   3  18      357.59      390.81     40.91 o 
   4   3  18      123.80      165.93     52.97 o 
   5   3  18       27.96        2.70     22.93 o 
  -6   4  18       15.70       53.35     35.34 o 
  -5   4  18       16.08       -0.78     27.54 o 
  -4   4  18      180.58      147.44     33.14 o 
  -3   4  18       23.82       23.24     16.89 o 
  -2   4  18        3.64      -15.94     15.94 o 
  -1   4  18        0.02      -18.24     18.24 o 
   0   4  18       36.54       22.23     23.18 o 
   1   4  18       57.87       92.76     29.82 o 
   2   4  18      676.92      654.48     57.83 o 
   3   4  18        0.43       -0.43     17.87 o 
   4   4  18       23.49       48.38     25.19 o 
  -5   5  18       38.41       44.30     31.42 o 
  -4   5  18       43.99       53.20     24.79 o 
  -3   5  18       65.63       42.26     20.76 o 
  -2   5  18       80.05      128.44     26.98 o 
  -1   5  18      429.77      472.74     39.96 o 
   0   5  18      246.85      280.93     39.24 o 
   1   5  18       56.96       43.06     32.68 o 
   2   5  18       45.27       48.00     27.56 o 
   3   5  18      182.44      190.01     37.32 o 
   4   5  18       41.85      -12.02     15.24 o 
  -5   6  18        0.11       36.51     37.65 o 
  -4   6  18       66.92       49.19     25.28 o 
  -3   6  18       15.28        5.43     23.36 o 
  -2   6  18        0.73        4.62     20.61 o 
  -1   6  18       64.02       39.39     22.01 o 
   0   6  18       23.84       -4.99     15.51 o 
   1   6  18       81.43       54.79     28.11 o 
   2   6  18       97.18       79.17     25.83 o 
   3   6  18       13.39      -10.24     22.28 o 
   4   6  18        0.42       -2.90     27.90 o 
  -5   7  18       79.69       69.58     64.89 o 
  -4   7  18        0.81        2.38     30.84 o 
  -3   7  18        8.83       18.11     31.24 o 
  -2   7  18      527.00      516.13     52.42 o 
  -1   7  18       86.86      110.07     27.43 o 
   0   7  18      267.63      303.16     28.76 o 
   1   7  18        5.49      -18.42     18.42 o 
   2   7  18      261.62      240.86     34.92 o 
   3   7  18       25.06       29.52     29.05 o 
  -4   8  18        2.15       11.27     29.41 o 
  -3   8  18        4.03      -10.02     34.38 o 
  -2   8  18      199.56      172.95     38.32 o 
  -1   8  18       30.86       45.26     28.11 o 
   0   8  18      108.56      159.92     34.80 o 
   1   8  18        6.73       12.33     20.82 o 
   2   8  18        4.38        1.74     28.14 o 
   3   8  18       61.23       56.68     35.83 o 
  -3   9  18      122.40      153.44     47.21 o 
  -2   9  18      688.03      808.10     68.48 o 
  -1   9  18      180.14      279.97     44.41 o 
   0   9  18       59.81       78.18     32.29 o 
   1   9  18      125.19       55.84     27.32 o 
   2   9  18      451.98      428.44     52.19 o 
  -2  10  18       33.57       52.72     32.80 o 
  -1  10  18      239.52      168.35     59.88 o 
   0  10  18      420.92      415.91     66.89 o 
   1  10  18       73.63      -11.12     36.70 o 
  -6   1  19       48.94       24.88     30.25 o 
  -5   1  19       34.04       61.21     32.81 o 
  -4   1  19      134.80      195.36     25.87 o 
  -3   1  19     1138.90     1121.08     48.46 o 
  -2   1  19      360.90      363.88     34.83 o 
  -1   1  19      270.25      402.06     59.39 o 
   0   1  19       61.32       46.54     27.29 o 
   1   1  19      695.22      641.86     80.36 o 
   2   1  19      225.49      235.13     32.14 o 
   3   1  19      995.93     1230.17     70.91 o 
   4   1  19        0.59       10.60     23.64 o 
  -6   2  19       58.77       17.25     25.07 o 
  -5   2  19      110.69      102.73     25.86 o 
  -4   2  19      321.21      310.48     31.06 o 
  -3   2  19        4.24        6.13     14.18 o 
  -2   2  19      132.20      158.77     27.81 o 
  -1   2  19      363.64      444.52    108.47 o 
   0   2  19      504.02      471.87     59.59 o 
   1   2  19      249.69      265.96     40.19 o 
   2   2  19       27.34       49.23     25.15 o 
   3   2  19        0.03       22.63     22.10 o 
   4   2  19       35.77       18.73     21.67 o 
  -6   3  19      115.82       81.93     44.30 o 
  -5   3  19        1.75       20.22     23.50 o 
  -4   3  19       12.29       30.98     19.52 o 
  -3   3  19        0.00       -5.92     15.78 o 
  -2   3  19       42.83       15.09     18.37 o 
  -1   3  19       12.01        1.43     28.21 o 
   0   3  19       70.65       48.01     35.26 o 
   1   3  19        3.32      -14.00     18.95 o 
   2   3  19       16.47       44.40     30.18 o 
   3   3  19       13.44       18.73     23.15 o 
   4   3  19        3.07       29.37     24.23 o 
  -5   4  19        6.43       24.58     30.13 o 
  -4   4  19        5.57       26.24     27.09 o 
  -3   4  19        0.27       17.38     18.92 o 
  -2   4  19        0.43      -18.52     18.52 o 
  -1   4  19      145.62       86.83     79.54 o 
   0   4  19        5.57       -3.01     23.61 o 
   1   4  19       61.65      114.06     31.54 o 
   2   4  19       27.01       17.92     25.96 o 
   3   4  19       25.72      -14.22     14.22 o 
   4   4  19        6.55      -10.51     21.21 o 
  -5   5  19       29.32       30.81     33.22 o 
  -4   5  19       35.69       35.91     25.03 o 
  -3   5  19      208.30      262.89     33.04 o 
  -2   5  19      379.64      345.84     37.39 o 
  -1   5  19       18.57       17.33     21.58 o 
   0   5  19       22.04        1.72     22.19 o 
   1   5  19        1.08        6.52     24.57 o 
   2   5  19      601.44      635.59     59.76 o 
   3   5  19      157.15      171.39     38.21 o 
   4   5  19       49.72       -4.72     24.14 o 
  -5   6  19      307.01      331.76     58.14 o 
  -4   6  19       70.94       52.34     25.72 o 
  -3   6  19       56.86       23.08     26.62 o 
  -2   6  19      120.89      146.85     31.14 o 
  -1   6  19      181.79      214.20     45.57 o 
   0   6  19      888.96     1047.45     90.08 o 
   1   6  19      543.51      527.49     54.36 o 
   2   6  19        5.14       -0.21     25.90 o 
   3   6  19        0.01       10.44     23.34 o 
  -4   7  19      134.06      117.05     32.33 o 
  -3   7  19      105.17      102.20     36.27 o 
  -2   7  19      190.56      153.43     37.47 o 
  -1   7  19       72.18       50.57     26.21 o 
   0   7  19       59.17       81.69     22.72 o 
   1   7  19      117.68      125.45     29.16 o 
   2   7  19        0.09       27.97     24.87 o 
   3   7  19      127.31       63.96     34.00 o 
  -4   8  19        6.97       -9.37     60.68 o 
  -3   8  19        1.37       -7.72     24.95 o 
  -2   8  19       14.39      -15.16     26.07 o 
  -1   8  19       51.75      -12.53     26.87 o 
   0   8  19        0.90      -13.35     19.51 o 
   1   8  19        0.01       31.14     20.64 o 
   2   8  19        0.96      -28.22     28.22 o 
  -3   9  19        8.38       57.69     42.15 o 
  -2   9  19        1.94       -9.86     29.17 o 
  -1   9  19        0.20       23.74     30.07 o 
   0   9  19        2.45      -30.89     30.89 o 
   1   9  19        2.40       36.37     26.00 o 
  -5   0  20       63.52       87.90     34.53 o 
  -4   0  20      148.94      166.15     36.26 o 
  -3   0  20      816.46      747.84     57.26 o 
  -2   0  20        0.26       26.24     43.11 o 
  -1   0  20        0.79       38.66     46.85 o 
   0   0  20       23.49       42.64     45.21 o 
   1   0  20      104.71       41.70     48.03 o 
   2   0  20      133.14      102.78     56.93 o 
   3   0  20       52.86       51.00     40.99 o 
   4   0  20      354.18      421.19     67.33 o 
  -5   1  20       24.09       21.15     20.03 o 
  -4   1  20        2.88       -1.94     17.71 o 
  -3   1  20      254.79      269.54     27.16 o 
  -2   1  20       29.21       -9.97     27.90 o 
  -1   1  20       97.55       75.56     31.72 o 
   0   1  20      458.40      439.18     59.22 o 
   1   1  20        1.18      -14.89     21.34 o 
   2   1  20       19.38       38.25     22.06 o 
   3   1  20        0.01       -3.39     21.36 o 
   4   1  20      122.57       99.71     31.96 o 
  -5   2  20      118.54      114.81     27.82 o 
  -4   2  20       42.44       78.52     22.69 o 
  -3   2  20       91.32       86.88     20.47 o 
  -2   2  20      169.57       82.47     31.28 o 
  -1   2  20       39.73       -7.95     28.40 o 
   0   2  20      178.42      216.04     75.79 o 
   1   2  20      362.90      344.98     43.84 o 
   2   2  20      319.84      356.58     47.14 o 
   3   2  20      149.61      106.40     27.88 o 
   4   2  20       58.46       69.27     29.57 o 
  -5   3  20        3.75      -20.90     20.90 o 
  -4   3  20        5.89        0.38     20.30 o 
  -3   3  20      108.81      118.35     25.08 o 
  -2   3  20        2.17       17.89     19.14 o 
  -1   3  20      467.32      531.81     64.09 o 
   0   3  20        0.21       15.71     28.42 o 
   1   3  20      170.64      172.48     54.07 o 
   2   3  20       38.08        5.27     21.06 o 
   3   3  20      223.97      286.42     39.03 o 
   4   3  20        0.23        4.05     25.75 o 
  -5   4  20       25.11       18.50     31.61 o 
  -4   4  20        4.27       -2.16     20.24 o 
  -3   4  20       32.00       45.59     21.43 o 
  -2   4  20      126.34      114.73     24.57 o 
  -1   4  20        0.19      -28.38     28.38 o 
   0   4  20       87.19      127.97     53.06 o 
   1   4  20       54.85       94.19     37.28 o 
   2   4  20      151.24      146.92     37.44 o 
   3   4  20       12.12      -21.55     21.55 o 
   4   4  20       63.54       79.37     41.92 o 
  -5   5  20        4.42       46.45     58.68 o 
  -4   5  20       40.29        7.80     24.39 o 
  -3   5  20       58.26       51.42     22.45 o 
  -2   5  20       82.02       60.02     24.89 o 
  -1   5  20        7.63       22.08     26.23 o 
   0   5  20        2.63       44.00     26.40 o 
   1   5  20      105.07      113.19     32.98 o 
   2   5  20      218.20      156.31     54.77 o 
   3   5  20       18.92       -4.32     27.46 o 
  -4   6  20       20.73       21.22     30.89 o 
  -3   6  20        0.78       18.53     31.47 o 
  -2   6  20       53.05       19.90     22.81 o 
  -1   6  20        0.82       28.35     42.52 o 
   0   6  20      142.07      142.13     33.90 o 
   1   6  20       19.91       18.57     39.83 o 
   2   6  20        0.68       -8.68     20.22 o 
   3   6  20        1.53        9.02     22.99 o 
  -4   7  20      100.17      128.51    100.39 o 
  -3   7  20       95.05       80.96     33.66 o 
  -2   7  20      170.73      170.28     38.34 o 
  -1   7  20        3.08      -10.20     26.09 o 
   0   7  20      230.12      216.89     33.96 o 
   1   7  20      184.37      234.47     34.96 o 
   2   7  20       31.42       22.37     25.27 o 
  -3   8  20       58.39       76.61     34.50 o 
  -2   8  20        0.14      -22.23     33.91 o 
  -1   8  20        0.56       -7.42     28.89 o 
   0   8  20        2.84      -19.86     20.58 o 
   1   8  20      130.59      164.60     30.37 o 
   2   8  20       74.47       86.92     62.79 o 
  -2   9  20      557.54      673.30    116.20 o 
  -1   9  20       84.29       74.93     57.27 o 
   0   9  20       16.76      -13.27     35.42 o 
  -5   1  21       10.19       43.92     21.85 o 
  -4   1  21      338.09      357.81     33.70 o 
  -3   1  21       91.57       39.39     28.94 o 
  -2   1  21      484.55      539.68    119.36 o 
  -1   1  21        0.00       13.18     31.50 o 
   0   1  21      100.99       95.23     69.93 o 
   1   1  21      386.85      371.53     46.37 o 
   2   1  21      106.29       78.43     27.93 o 
   3   1  21        4.39        3.29     23.52 o 
   4   1  21       74.25       69.25     29.62 o 
  -5   2  21       37.60       23.41     22.09 o 
  -4   2  21       90.67       64.92     22.45 o 
  -3   2  21        3.11       -6.47     21.88 o 
  -2   2  21        2.89       -7.98     30.29 o 
  -1   2  21       19.03        8.25     32.18 o 
   0   2  21       34.21       28.35     33.10 o 
   1   2  21       43.96       35.06     24.92 o 
   2   2  21      125.70       93.20     32.02 o 
   3   2  21       68.76       40.28     25.60 o 
  -5   3  21       68.61       64.56     26.84 o 
  -4   3  21      206.52      195.38     31.98 o 
  -3   3  21       68.77       55.31     21.34 o 
  -2   3  21       10.64        4.00     23.44 o 
  -1   3  21       91.61      106.59     95.94 o 
   0   3  21      266.37      289.29     52.95 o 
   1   3  21      674.23      719.49     62.97 o 
   2   3  21      169.06      110.96     32.66 o 
   3   3  21        1.61       10.12     28.58 o 
  -5   4  21       17.79        6.09     53.18 o 
  -4   4  21       40.04       65.25     28.36 o 
  -3   4  21      160.09      130.90     27.19 o 
  -2   4  21      472.61      449.85     75.55 o 
  -1   4  21      327.58      295.96     53.97 o 
   0   4  21       29.85       49.40     36.25 o 
   1   4  21       99.67      106.45     36.59 o 
   2   4  21      241.22      322.28     48.52 o 
   3   4  21      153.87      103.46     74.46 o 
  -4   5  21      117.71       72.95     36.02 o 
  -3   5  21       28.57       68.52     24.41 o 
  -2   5  21        0.33      -23.05     23.05 o 
  -1   5  21      175.72      146.85     36.53 o 
   0   5  21       93.75       88.79     38.88 o 
   1   5  21        6.46      -16.07     23.48 o 
   2   5  21       27.33       32.39     31.81 o 
   3   5  21        9.08      -35.24     35.24 o 
  -4   6  21       40.74       23.75     51.65 o 
  -3   6  21        2.44        5.88     28.99 o 
  -2   6  21       10.50       23.40     23.68 o 
  -1   6  21       91.19       68.88     32.03 o 
   0   6  21       13.34      106.83     40.80 o 
   1   6  21       18.10       39.66     34.33 o 
   2   6  21        9.13       17.30     26.41 o 
  -3   7  21       19.84       23.66     32.84 o 
  -2   7  21       57.66       38.10     31.97 o 
  -1   7  21      151.95      152.17     38.23 o 
   0   7  21        3.06       -1.56     22.67 o 
   1   7  21      193.50      150.08     39.94 o 
   2   7  21        0.01       15.84     41.67 o 
  -2   8  21      249.62      189.80     46.10 o 
  -1   8  21       24.00       53.79     42.10 o 
   0   8  21        0.12      -27.36     27.36 o 
   1   8  21       10.81        6.79     46.15 o 
  -5   0  22       75.61       46.72     38.46 o 
  -4   0  22      489.48      429.80     64.76 o 
  -3   0  22       17.71       26.47     51.31 o 
  -2   0  22     1004.85     1051.66    126.51 o 
  -1   0  22      238.06      203.58     67.24 o 
   0   0  22        2.91      -37.02     37.02 o 
   1   0  22        0.21       42.64     46.85 o 
   2   0  22      304.56      289.40    164.93 o 
   3   0  22      685.80      709.15     84.54 o 
  -5   1  22      146.65      208.54     62.55 o 
  -4   1  22       60.38       77.83     28.67 o 
  -3   1  22       11.82      -52.24     52.24 o 
  -2   1  22       16.79        1.39     33.93 o 
  -1   1  22       50.65       42.97     35.87 o 
   0   1  22      323.33      324.47     55.98 o 
   1   1  22      124.28      221.73     48.74 o 
   2   1  22       72.67       76.68     31.76 o 
   3   1  22       16.26       23.47     25.64 o 
  -5   2  22        0.01      -12.89     50.60 o 
  -4   2  22       56.83       25.91     27.61 o 
  -3   2  22       53.86      -21.84     45.10 o 
  -2   2  22       62.33       15.00     32.71 o 
  -1   2  22       23.63       -0.13     28.95 o 
   0   2  22        0.02       20.02     33.48 o 
   1   2  22        1.39       63.40     26.97 o 
   2   2  22      242.95      276.01     44.95 o 
   3   2  22       76.84       49.35     28.15 o 
  -4   3  22        0.38        6.59     24.76 o 
  -3   3  22       67.80       38.66     61.26 o 
  -2   3  22        0.49       22.04     37.21 o 
  -1   3  22      108.38       75.56     38.29 o 
   0   3  22       20.78      -16.30     32.30 o 
   1   3  22      118.67       80.19     32.48 o 
   2   3  22       54.48       -4.89     20.57 o 
   3   3  22       20.13       24.24     30.99 o 
  -4   4  22       14.45       11.84     27.04 o 
  -3   4  22       76.33       98.49     31.50 o 
  -2   4  22      100.59      120.29     35.21 o 
  -1   4  22       53.71      102.78     41.23 o 
   0   4  22       27.10       34.01     70.28 o 
   1   4  22       57.45       25.33     27.57 o 
   2   4  22       12.31      -24.85     24.85 o 
  -4   5  22       71.91      101.98     50.50 o 
  -3   5  22       19.85       -2.02     21.77 o 
  -2   5  22       47.09        1.40     38.82 o 
  -1   5  22       35.02       56.50     31.65 o 
   0   5  22      158.30       62.80     40.06 o 
   1   5  22      218.08      257.50     61.12 o 
   2   5  22        4.02      -16.89     26.29 o 
  -3   6  22        0.38       37.63     33.84 o 
  -2   6  22        0.91      -16.83     26.41 o 
  -1   6  22      166.39      142.35     37.03 o 
   0   6  22        1.72      -14.82     31.08 o 
   1   6  22        4.08       10.06     29.06 o 
   2   6  22        0.08      -31.86     31.86 o 
  -2   7  22       39.11       15.41     40.19 o 
  -1   7  22      108.08       96.09     42.12 o 
   0   7  22      189.06      171.78     41.80 o 
   1   7  22      317.73      310.93     48.75 o 
  -4   1  23       93.32       37.85     41.15 o 
  -3   1  23        0.93        4.65     67.47 o 
  -2   1  23        4.40       32.73     34.78 o 
  -1   1  23      155.82      173.58     81.53 o 
   0   1  23      136.15       97.06     43.10 o 
   1   1  23       56.07       96.58     42.86 o 
   2   1  23       39.44       44.88     35.76 o 
  -4   2  23        1.74       23.39     54.47 o 
  -3   2  23       13.78      -25.32     63.37 o 
  -2   2  23      128.60       53.02     39.64 o 
  -1   2  23      197.84      177.55     48.76 o 
   0   2  23       13.15       -7.25     34.91 o 
   1   2  23       31.59       46.07     38.26 o 
   2   2  23      211.95      202.98     43.39 o 
  -4   3  23       30.32       17.35     32.91 o 
  -3   3  23       61.46        6.17     39.67 o 
  -2   3  23      103.61       77.26     54.18 o 
  -1   3  23      131.66      215.41     54.14 o 
   0   3  23      592.04      746.98     84.54 o 
   1   3  23      101.68       46.12     38.27 o 
   2   3  23        1.19      -14.45     22.30 o 
  -3   4  23       32.52       17.96     38.38 o 
  -2   4  23      225.02      143.86     67.20 o 
  -1   4  23      134.60       88.64     71.69 o 
   0   4  23       24.77      -15.67     33.85 o 
   1   4  23        7.67       40.62     30.79 o 
   2   4  23       36.65      -22.45     32.15 o 
  -3   5  23       66.14       35.86     33.37 o 
  -2   5  23      123.49      154.24     50.06 o 
  -1   5  23      101.08       76.91     36.62 o 
   0   5  23        0.32       -2.30     36.66 o 
   1   5  23       18.56       44.23     31.30 o 
  -2   6  23        0.92      -31.82     31.82 o 
  -1   6  23       62.99       41.55     34.91 o 
   0   6  23      256.58      249.02     55.69 o 
   1   6  23       59.07       93.48     51.77 o 
  -3   0  24      133.89      208.50     74.50 o 
  -2   0  24        0.01      -41.47     41.47 o 
  -1   0  24       48.36       84.10     58.57 o 
   0   0  24        3.50      -32.56     44.51 o 
   1   0  24        0.36       32.56     56.69 o 
   2   0  24       40.38       68.41     59.51 o 
  -3   1  24       44.91       68.26     42.55 o 
  -2   1  24       32.04       36.66     39.76 o 
  -1   1  24       12.52      -19.51     32.40 o 
   0   1  24        0.02      -10.65     84.92 o 
   1   1  24        3.57       96.48     42.45 o 
   2   1  24      116.94       40.42     36.25 o 
  -3   2  24       52.67       77.01     41.59 o 
  -2   2  24       67.30      131.31     48.56 o 
  -1   2  24      175.39      112.18     46.71 o 
   0   2  24      418.54      409.84     67.41 o 
   1   2  24      133.07      236.87     54.53 o 
   2   2  24       71.11       71.23     32.31 o 
  -3   3  24       48.42       69.16     43.88 o 
  -2   3  24      413.58      309.05     47.74 o 
  -1   3  24        9.21        0.07     35.96 o 
   0   3  24      122.67      154.57     49.06 o 
   1   3  24        6.36       31.14     37.38 o 
  -2   4  24        3.33       22.40     39.01 o 
  -1   4  24       33.13        3.14     37.18 o 
   0   4  24        7.28      -14.95     34.53 o 
   1   4  24       24.18        1.68     43.57 o 
  -2   5  24       53.76       90.43     59.27 o 
  -1   5  24      178.90      151.93     39.40 o 
   0   5  24       10.63       17.25     44.28 o 
  -2   1  25      149.56      183.95     54.73 o 
  -1   1  25      148.55      121.19    123.58 o 
   0   1  25      117.75      107.19     53.77 o 
   1   1  25       68.73       89.44     45.22 o 
  -2   2  25       28.37       75.18     65.71 o 
  -1   2  25       30.40       20.66     39.84 o 
   0   2  25        9.84       -5.71     36.54 o 
  -2   3  25        3.80      -26.04     38.61 o 
  -1   3  25       21.92      -28.96     34.26 o 
   0   3  25       24.16       11.95     39.28 o 
                                                 
