# Supplementary material for: Crystal structure of S-(4-methyl­benz­yl) piperidine­dithio­carbamate
Source: Acta Crystallogr E Crystallogr Commun. 2015 Aug 6;71(Pt 9):o647. doi: 10.1107/S2056989015014462 (PMC4555435; doi:10.1107/S2056989015014462)
Supplement: Supplementary file 3 [file e-71-0o647-Isup3.cml]

<?xml version="1.0" ?>
<cml>
<molecule id="m1">
  <atomArray>
    <atom id="a1" elementType="N"
          x2="-5.71999979019165" y2="-3.904966290543296" />
    <atom id="a2" elementType="C"
          x2="-7.053669131239909" y2="-4.6749832311023365" />
    <atom id="a3" elementType="C"
          x2="-7.053669131239909" y2="-6.215017112220417" />
    <atom id="a4" elementType="C"
          x2="-5.71999979019165" y2="-6.985034052779458" />
    <atom id="a5" elementType="C"
          x2="-4.386330449143392" y2="-6.215017112220417" />
    <atom id="a6" elementType="C"
          x2="-4.386330449143392" y2="-4.6749832311023365" />
    <atom id="a7" elementType="C"
          x2="-5.71999979019165" y2="-2.364966290543296" />
    <atom id="a8" elementType="S"
          x2="-7.053678912019686" y2="-1.5949662905432958" />
    <atom id="a9" elementType="S"
          x2="-4.631055347164367" y2="-1.2760218475160128" />
    <atom id="a10" elementType="C"
          x2="-4.631055347164367" y2="0.26397815248398726" />
    <atom id="a11" elementType="C"
          x2="-3.2973762253363317" y2="1.033978152483987" />
    <atom id="a12" elementType="C"
          x2="-1.9637068842880732" y2="3.3440289741611084" />
    <atom id="a13" elementType="C"
          x2="-3.2973762253363317" y2="2.574012033602068" />
    <atom id="a14" elementType="C"
          x2="-1.9637068842880732" y2="0.2639612119249466" />
    <atom id="a15" elementType="C"
          x2="-0.6300375432398146" y2="1.033978152483987" />
    <atom id="a16" elementType="C"
          x2="-0.6300375432398146" y2="2.574012033602068" />
    <atom id="a17" elementType="C"
          x2="0.8574882292453505" y2="2.97259336305995" />
  </atomArray>
  <bondArray>
    <bond atomRefs2="a1 a2" order="1" />
    <bond atomRefs2="a1 a6" order="1" />
    <bond atomRefs2="a2 a3" order="1" />
    <bond atomRefs2="a3 a4" order="1" />
    <bond atomRefs2="a4 a5" order="1" />
    <bond atomRefs2="a5 a6" order="1" />
    <bond atomRefs2="a1 a7" order="1" />
    <bond atomRefs2="a7 a8" order="2" />
    <bond atomRefs2="a7 a9" order="1" />
    <bond atomRefs2="a9 a10" order="1" />
    <bond atomRefs2="a10 a11" order="1" />
    <bond atomRefs2="a13 a11" order="2" />
    <bond atomRefs2="a11 a14" order="1" />
    <bond atomRefs2="a12 a13" order="1" />
    <bond atomRefs2="a12 a16" order="2" />
    <bond atomRefs2="a14 a15" order="2" />
    <bond atomRefs2="a15 a16" order="1" />
    <bond atomRefs2="a16 a17" order="1" />
  </bondArray>
</molecule>
</cml>
